# Supplementary material for: Chromosome-Biased Binding and Gene Regulation by the Caenorhabditis elegans DRM Complex
Source: PLoS Genet. 2011 May 12;7(5):e1002074. doi: 10.1371/journal.pgen.1002074 (PMC3093354; doi:10.1371/journal.pgen.1002074)
Supplement: Table S1 — LIN-54 ChIP peak locations, bound genes, GO terms of bound genes, and genes commonly bound between C. elegans and D. melanogaster or human. (Tab 1) Genomic locations of LIN-54 ChIP peaks and overlapping or nearby genes. LIN-54 ChIP peaks from two biological replicas were analyzed and merged using the MA2C program. Peak modes that are intragenic, 5′ to gene, or 3′ to gene are indicated. (Tab 2) LIN-54 bound genes defined in this study. (Tab 3) Gene Ontology terms enriched in genes containing LIN-54 ChIP peaks within 1 kb from TSS (p-value<0.01) (Tab 4) Genes with worm-fly orthologs defined by HomoloGene that are commonly bound by LIN-54 in C. elegans and D. melanogaster [21]. (Tab 5) Genes with worm-human orthologs defined by HomoloGenes that are commonly bound by LIN-54 in C. elegans and human [5]. FDR = False Discovery Rate. For details see Materials and Methods. (XLS) [file pgen.1002074.s005.xls]

## Sheet: LIN-54_ChIP_peaks
Supplementary Table S1 : Genomic location of LIN-54 ChIP-peaks
Chr	Start	End	MA2C Scores	pval	FDR(%)	PeakHighest(MODE)	Length	Mode Location	Mode Intragenic Genes	Mode 5' to Gene & Distance	Mode 3' to Gene & Distance		chr	# of ChIP peaks
I	15753	18045	4.76378	8.05985e-29	0	1100	2292	Intergenic	NA	--	22,WBGene00022276/nlp-40/Y74C9A.2/CE24660 644,WBGene00022278/Y74C9A.4/Y74C9A.4/CE24662		I	400
I	22108	23015	2.5762	1.56158e-09	0	498	907	IntraG_Intron	WBGene00022278/Y74C9A.4/Y74C9A.4/CE24662	NA	NA		II	291
I	25985	28188	5.2401	1.56384e-34	0	1186	2203	Intergenic	NA	390,WBGene00022278/Y74C9A.4/Y74C9A.4/CE24662	424,WBGene00022279		III	429
I	107466	109328	4.39539	8.95528e-25	0	765	1862	Intergenic	NA	472,WBGene00021681/Y48G1C.8/Y48G1C.8/CE36240	451,WBGene00004274/rab-11.1/F53G12.1/CE11006		IV	325
I	110055	111048	2.20525	2.1947e-07	0.13514	498	993	Intergenic	NA	496,WBGene00004274/rab-11.1/F53G12.1/CE11006 483,WBGene00004418/rpl-7/F53G12.10/CE11024	--		V	402
I	182094	183861	4.05475	2.53959e-21	0	928	1767	Intergenic	NA	251,WBGene00018955 354,WBGene00018956	--		X	145
I	232507	233586	3.41472	1.39436e-15	0	412	1079	IntraG_Intron	WBGene00021670/Y48G1BM.5/Y48G1BM.5/CE26117	NA	NA		total	1992
I	279739	280818	2.64915	5.41045e-10	0	670	1079	IntraG_Exon	WBGene00016904	NA	NA
I	280959	281608	2.2497	1.26173e-07	0.13514	326	649	Intergenic	NA	2215,WBGene00016903/C53D5.2/C53D5.2/CE34279	840,WBGene00016904
I	313968	316945	5.6963	1.63802e-40	0	1444	2977	Intergenic	NA	422,WBGene00002077/imb-3/C53D5.6/CE26971	3132,WBGene00002079/imb-5/Y48G1A.5/CE27001
I	317500	318493	2.43977	1.04947e-08	0	412	993	Intergenic	NA	2922,WBGene00002077/imb-3/C53D5.6/CE26971	632,WBGene00002079/imb-5/Y48G1A.5/CE27001
I	322583	324436	4.14512	3.27962e-22	0	1100	1853	Intergenic	NA	330,WBGene00002079/imb-5/Y48G1A.5/CE27001 178,WBGene00021660/Y48G1A.4/Y48G1A.4/CE27000	--
I	347301	349068	3.181	9.94686e-14	0	1100	1767	Intergenic	NA	34,WBGene00021661/Y48G1A.6/Y48G1A.6/CE27002 137,WBGene00021657	--
I	381528	383209	3.24065	3.44349e-14	0	670	1681	Intergenic	NA	293,WBGene00004143/pqn-59/R119.4/CE23925 638,WBGene00006385/taf-4/R119.6/CE39613	--
I	442928	444268	2.80184	5.35978e-11	0	498	1340	Intergenic	NA	576,WBGene00006593/tol-1/C07F11.1/CE28818	--
I	500064	501082	2.62322	7.91269e-10	0	416	1018	IntraG_Intron	WBGene00022035/Y65B4BL.3/Y65B4BL.3/CE34420	NA	NA
I	518422	520794	4.2087	7.56155e-23	0	1533	2372	Intergenic	NA	3496,WBGene00022037/Y65B4BL.5/Y65B4BL.5/CE24550	325,WBGene00022038
I	533742	537869	5.8643	7.70048e-43	0	1644	4127	Intergenic	NA	404,WBGene00022042/Y65B4BR.5/Y65B4BR.5/CE22740	39,WBGene00022043/Y65B4BR.8/Y65B4BR.8/CE27304
I	557354	558539	2.33199	4.40356e-08	0.13514	412	1185	IntraG_Intron	WBGene00022041/Y65B4BR.2/Y65B4BR.2/CE29899	NA	NA
I	637779	638514	2.30131	6.54779e-08	0.13514	326	735	Intergenic	NA	--	250,WBGene00022027/Y65B4A.3/Y65B4A.3/CE22731
I	653474	654639	2.60373	1.05041e-09	0	498	1165	IntraG_3UTR	WBGene00022026/Y65B4A.2/Y65B4A.2/CE27300	NA	NA
I	663154	664147	2.34876	3.53722e-08	0.13514	412	993	IntraG_5UTR	WBGene00022031/Y65B4A.8/Y65B4A.8/CE31383	NA	NA
I	669339	671898	2.61813	8.52166e-10	0	584	2559	IntraG_Intron	WBGene00044461	NA	NA
I	713503	714545	2.67251	3.82963e-10	0	442	1042	IntraG_Intron	WBGene00021209	NA	NA
I	716340	718023	2.36886	2.71515e-08	0	1272	1683	Intergenic	NA	1759,WBGene00021209	330,WBGene00021211
I	718751	721035	5.55201	1.44406e-38	0	1014	2284	Intergenic	NA	35,WBGene00021211 249,WBGene00004028/pif-1/Y18H1A.6/CE30311	--
I	852501	853947	3.14765	1.78464e-13	0	842	1446	Intergenic	NA	118,WBGene00022388	--
I	862386	863213	2.23018	1.61115e-07	0.13514	504	827	IntraG_Intron	WBGene00022387/Y95B8A.7/Y95B8A.7/CE36772	NA	NA
I	901260	902264	2.42414	1.29714e-08	0	595	1004	IntraG_Intron	WBGene00001678/gpa-16/Y95B8A.5/CE24692	NA	NA
I	1008598	1009560	2.35772	3.14451e-08	0.13514	639	962	IntraG_Intron	WBGene00016931	NA	NA
I	1032948	1035664	4.98224	2.25873e-31	0	1444	2716	Intergenic	NA	954,WBGene00004952/spd-1/Y34D9A.4/CE37061 82,WBGene00021329	--
I	1045311	1046141	2.24845	1.28181e-07	0.13514	412	830	IntraG_Intron	WBGene00021332/Y34D9A.7/Y34D9A.7/CE34397	NA	NA
I	1061799	1062534	2.0992	7.87582e-07	0.20429	326	735	IntraG_Intron	WBGene00021334/vps-4/Y34D9A.10/CE39043	NA	NA
I	1065945	1069223	5.53468	2.45398e-38	0	1235	3278	Intergenic	NA	279,WBGene00021334/vps-4/Y34D9A.10/CE39043 1413,WBGene00001745/gsa-1/R06A10.2/CE21115	--
I	1155634	1156541	2.43709	1.08844e-08	0	326	907	IntraG_Exon	WBGene00000165/aps-3/Y48G8AL.14/CE30461	NA	NA
I	1174227	1176360	3.6391	1.7505e-17	0	1281	2133	IntraG_Exon	WBGene00001816/haf-6/Y48G8AL.11/CE39850	NA	NA
I	1181235	1182403	2.3345	4.26182e-08	0.13514	673	1168	IntraG_Intron	WBGene00004880/smg-2/Y48G8AL.6/CE28367	NA	NA
I	1183733	1184468	2.23632	1.49225e-07	0.13514	326	735	IntraG_Intron	WBGene00004880/smg-2/Y48G8AL.6/CE28367	NA	NA
I	1317156	1319470	2.52596	3.18687e-09	0	625	2314	IntraG_Intron	WBGene00003400	NA	NA
I	1339375	1341156	3.59567	4.17292e-17	0	855	1781	Intergenic	NA	449,WBGene00004888/smo-1/K12C11.2/CE18056	519,WBGene00045053
I	1358565	1359489	2.24445	1.34775e-07	0.13514	412	924	IntraG_Intron	WBGene00022363/Y92H12BL.1/Y92H12BL.1/CE36347	NA	NA
I	1360861	1361682	2.35081	3.4434e-08	0.13514	412	821	Intergenic	NA	4037,WBGene00022366/Y92H12BL.5/Y92H12BL.5/CE29935	1677,WBGene00022363/Y92H12BL.1/Y92H12BL.1/CE36347
I	1415557	1416550	3.0634	7.60669e-13	0	326	993	Intergenic	NA	74,WBGene00022368 709,WBGene00022369	--
I	1429299	1430637	2.9361	6.32058e-12	0	756	1338	Intergenic	NA	--	5446,WBGene00022369 2961,WBGene00022370
I	1434770	1436194	4.41615	5.40355e-25	0	671	1424	Intergenic	NA	1589,WBGene00022370 839,WBGene00022373/Y92H12BR.8/Y92H12BR.8/CE26840	--
I	1443610	1444775	2.60855	9.79474e-10	0	498	1165	Intergenic	NA	165,WBGene00018159/F37F2.2/F37F2.2/CE32185 2559,WBGene00004969/spe-15/F47G6.4/CE17841	--
I	1514067	1514982	2.16137	3.75102e-07	0.20429	592	915	Intergenic	NA	249,WBGene00022361 104,WBGene00022360	--
I	1697556	1698463	2.75923	1.03477e-10	0	326	907	Intergenic	NA	213,WBGene00006702/ubc-3/Y71G12B.15/CE38573	--
I	1700761	1702442	3.44587	7.71935e-16	0	670	1681	IntraG_Exon	WBGene00003080/lsm-6/Y71G12B.14/CE22886	NA	NA
I	1715001	1715650	2.2711	9.6292e-08	0.13514	326	649	IntraG_Exon	WBGene00022152/atgr-5/Y71G12B.12/CE39066	NA	NA
I	1718946	1719767	2.32661	4.72199e-08	0.13514	326	821	Intergenic	NA	2326,WBGene00022151/Y71G12B.11/Y71G12B.11/CE27024	3703,WBGene00022152/atgr-5/Y71G12B.12/CE39066
I	1741582	1742489	2.41566	1.45442e-08	0	326	907	IntraG_Intron	WBGene00022159/mppa-1/Y71G12B.24/CE27028	NA	NA
I	1744785	1745606	2.48199	5.8828e-09	0	498	821	IntraG_Intron	WBGene00022159/mppa-1/Y71G12B.24/CE27028	NA	NA
I	1750896	1751717	2.26446	1.04745e-07	0.13514	326	821	Intergenic	NA	166,WBGene00022159/mppa-1/Y71G12B.24/CE27028 260,WBGene00022150/Y71G12B.10/Y71G12B.10/CE26261	--
I	1751767	1752774	2.48248	5.8433e-09	0	498	1007	IntraG_Intron	WBGene00022150/Y71G12B.10/Y71G12B.10/CE26261	NA	NA
I	1822435	1824220	4.31398	6.34474e-24	0	860	1785	Intergenic	NA	363,WBGene00044347/Y71G12B.30/Y71G12B.30/CE38653 153,WBGene00022141/Y71G12B.1/Y71G12B.1/CE29917	--
I	1824432	1825340	2.28943	7.62455e-08	0.13514	412	908	IntraG_Intron	WBGene00022141/Y71G12B.1/Y71G12B.1/CE29917	NA	NA
I	1832231	1833396	2.45892	8.08118e-09	0	498	1165	Intergenic	NA	307,WBGene00044746 169,WBGene00016907/C53H9.2/C53H9.2/CE08963	--
I	1836638	1837459	2.22597	1.69785e-07	0.13514	326	821	IntraG_Intron	WBGene00001196/egl-30/M01D7.7/CE12272_CE30556	NA	NA
I	1841886	1842621	2.10165	7.65142e-07	0.20429	326	735	Intergenic	NA	232,WBGene00001309/emr-1/M01D7.6/CE12270	1015,WBGene00001196/egl-30/M01D7.7/CE12272_CE30556
I	1894307	1896626	5.40836	1.1135e-36	0	964	2319	IntraG_Exon	WBGene00022138	NA	NA
I	1901150	1901971	2.16658	3.52169e-07	0.20429	412	821	IntraG_Intron	WBGene00022138	NA	NA
I	1977837	1979612	2.7559	1.08903e-10	0	1014	1775	IntraG_Intron	WBGene00021763/Y51F10.2/Y51F10.2/CE30032	NA	NA
I	2009801	2011695	3.86818	1.50846e-19	0	682	1894	Intergenic	NA	2,WBGene00021238/Y20F4.3/Y20F4.3/CE40152	--
I	2017535	2018786	2.62173	8.08604e-10	0	756	1251	Intergenic	NA	--	--
I	2034726	2035719	2.21464	1.95431e-07	0.13514	326	993	IntraG_Intron	WBGene00021239	NA	NA
I	2036191	2037270	2.48683	5.50221e-09	0	412	1079	IntraG_Intron	WBGene00021239	NA	NA
I	2039201	2040280	2.49904	4.64447e-09	0	412	1079	IntraG_Intron	WBGene00021239	NA	NA
I	2049849	2050864	3.37459	2.9636e-15	0	498	1015	Intergenic	NA	168,WBGene00044435	469,WBGene00021240
I	2063241	2064664	3.39284	2.10546e-15	0	670	1423	IntraG_Exon	WBGene00021346/Y37E3.1/Y37E3.1/CE26836	NA	NA
I	2065477	2067250	2.81868	4.12106e-11	0	1020	1773	IntraG_Intron	WBGene00021349/Y37E3.5/Y37E3.5/CE39044	NA	NA
I	2076937	2078360	2.81396	4.43653e-11	0	584	1423	Intergenic	NA	1440,WBGene00021352/Y37E3.11/Y37E3.11/CE26830	613,WBGene00021351/Y37E3.10/Y37E3.10/CE29373
I	2096540	2097817	3.01085	1.84276e-12	0	584	1277	Intergenic	NA	3300,WBGene00021353/Y37E3.13/Y37E3.13/CE36338 224,WBGene00003799/npp-13/Y37E3.15/CE26832	--
I	2156177	2157350	2.8772	1.63413e-11	0	670	1173	Intergenic	NA	3197,WBGene00021009/afd-1/W03F11.6/CE33464	--
I	2305892	2307661	3.93037	3.94917e-20	0	1014	1769	Intergenic	NA	89,WBGene00002047/icp-1/Y39G10AR.13/CE26991 80,WBGene00021467	--
I	2312371	2313794	3.29432	1.30398e-14	0	584	1423	IntraG_3UTR	WBGene00021475/Y39G10AR.20/Y39G10AR.20/CE28980	NA	NA
I	2320973	2322826	4.4055	7.00406e-25	0	842	1853	IntraG_5UTR	WBGene00003156/mcm-4/Y39G10AR.14/CE21767	NA	NA
I	2400661	2402625	4.31971	5.53442e-24	0	756	1964	IntraG_Intron	WBGene00021474	NA	NA
I	2404132	2404781	2.29366	7.22304e-08	0.13514	326	649	IntraG_Intron	WBGene00021460/zwl-1/Y39G10AR.2/CE26992	NA	NA
I	2421425	2422418	2.25852	1.12905e-07	0.13514	412	993	Intergenic	NA	94,WBGene00017735/F23C8.6/F23C8.6/CE20715	569,WBGene00017736/F23C8.7/F23C8.7/CE20716
I	2432331	2434796	5.28059	4.82682e-35	0	1272	2465	IntraG_Exon	WBGene00017738	NA	NA
I	2485157	2486752	3.31521	8.89777e-15	0	584	1595	Intergenic	NA	358,WBGene00022281/abtm-1/Y74C10AR.3/CE37072 129,WBGene00001232/eif-3.I/Y74C10AR.1/CE30325	--
I	2619792	2621132	3.32032	8.10035e-15	0	670	1340	Intergenic	NA	198,WBGene00021270/Y23H5A.3/Y23H5A.3/CE18359	112,WBGene00021271/Y23H5A.4/Y23H5A.4/CE18360
I	2628486	2630513	3.73967	2.24992e-18	0	756	2027	Intergenic	NA	664,WBGene00000800/crs-1/Y23H5A.7/CE18363 444,WBGene00000801/crs-2/Y23H5A.1/CE31095	--
I	2638722	2641101	4.96927	3.22583e-31	0	842	2379	Intergenic	NA	3177,WBGene00018230	250,WBGene00018231
I	2641879	2643274	2.84128	2.88964e-11	0	728	1395	Intergenic	NA	134,WBGene00018230	3293,WBGene00018231
I	2724255	2724904	2.21693	1.89956e-07	0.13514	326	649	IntraG_Intron	WBGene00022128/Y71F9B.6/Y71F9B.6/CE40171	NA	NA
I	2725981	2727662	2.85406	2.361e-11	0	584	1681	IntraG_Exon	WBGene00022128/Y71F9B.6/Y71F9B.6/CE40171	NA	NA
I	2760226	2761133	2.27532	9.12668e-08	0.13514	412	907	IntraG_Intron	WBGene00022130/Y71F9B.9/Y71F9B.9/CE40172	NA	NA
I	2775149	2777023	5.12053	4.77726e-33	0	1035	1874	Intergenic	NA	80,WBGene00004946/sop-3/Y71F9B.10/CE28808	187,WBGene00022131
I	2829726	2832101	4.13333	4.29385e-22	0	848	2375	Intergenic	NA	280,WBGene00004077/pop-1/W10C8.2/CE26031	2299,WBGene00021126
I	2873018	2874369	2.49212	5.11319e-09	0	843	1351	IntraG_Intron	WBGene00022117/Y71F9AL.12/Y71F9AL.12/CE40170	NA	NA
I	2875978	2877315	3.19835	7.32025e-14	0	584	1337	Intergenic	NA	249,WBGene00004412/rpl-1/Y71F9AL.13/CE25552 369,WBGene00022114	--
I	2927873	2928608	2.44884	9.27547e-09	0	326	735	Intergenic	NA	195,WBGene00022122/Y71F9AM.6/Y71F9AM.6/CE26244	81,WBGene00022107/Y71F9AL.1/Y71F9AL.1/CE29909
I	2995186	2997211	4.61234	4.0619e-27	0	1272	2025	IntraG_5UTR	WBGene00001046/dnj-28/Y54E10BL.4/CE25436	NA	NA
I	3037541	3038534	3.01424	1.74132e-12	0	412	993	IntraG_Intron	WBGene00003387/mod-5/Y54E10BR.7/CE28995	NA	NA
I	3146594	3148791	4.50604	5.90105e-26	0	1272	2197	Intergenic	NA	72,WBGene00003062/lpd-6/K09H9.6/CE37030 131,WBGene00019595	--
I	3162015	3163008	2.45433	8.60552e-09	0	498	993	Intergenic	NA	136,WBGene00006888/vbh-1/Y54E10A.9/CE24451 301,WBGene00021829/Y54E10A.7/Y54E10A.7/CE38572	--
I	3227176	3228944	4.23323	4.26812e-23	0	842	1768	IntraG_5UTR	WBGene00000413/cdt-1/Y54E10A.15/CE22447	NA	NA
I	3265262	3268061	5.06575	2.22879e-32	0	1616	2799	Intergenic	NA	115,WBGene00021552/zip-4/Y44E3B.1/CE28364 217,WBGene00020915/W01B11.3/W01B11.3/CE18307	--
I	3349321	3350486	2.58837	1.31114e-09	0	584	1165	Intergenic	NA	4,WBGene00021551/Y44E3A.6/Y44E3A.6/CE31372 2559,WBGene00021039	--
I	3368218	3369039	2.29241	7.33904e-08	0.13514	412	821	Intergenic	NA	77,WBGene00021035 185,WBGene00021038/W05F2.6/W05F2.6/CE21260	--
I	3408899	3410408	3.79478	7.1399e-19	0	842	1509	IntraG_Intron	WBGene00019362/cdk-2/K03E5.3/CE36652	NA	NA
I	3438024	3440179	4.56164	1.46695e-26	0	1058	2155	Intergenic	NA	538,WBGene00004775/1-Sep/Y47G6A.12/CE22098 27,WBGene00006440	--
I	3465654	3468137	5.75424	2.62455e-41	0	1386	2483	IntraG_Intron	WBGene00021640/Y47G6A.14/Y47G6A.14/CE34401	NA	NA
I	3480894	3482403	3.97026	1.65326e-20	0	842	1509	Intergenic	NA	252,WBGene00000794/crn-1/Y47G6A.8/CE22109	345,WBGene00021638/Y47G6A.9/Y47G6A.9/CE22108
I	3515827	3517422	3.05486	8.79247e-13	0	842	1595	IntraG_Exon	WBGene00021636/pcaf-1/Y47G6A.6/CE24372	NA	NA
I	3546408	3548952	3.21143	5.80378e-14	0	928	2544	IntraG_Exon	WBGene00021634	NA	NA
I	3553069	3554065	2.74025	1.38281e-10	0	412	996	IntraG_Intron	WBGene00021646/Y47G6A.21/Y47G6A.21/CE37066	NA	NA
I	3600111	3601878	5.37431	3.06724e-36	0	842	1767	Intergenic	NA	274,WBGene00021652/Y47G6A.29/Y47G6A.29/CE36746 1069,WBGene00021633	--
I	3604755	3606533	3.71109	4.05344e-18	0	1014	1778	Intergenic	NA	10,WBGene00021648/mis-12/Y47G6A.24/CE24370	644,WBGene00021649
I	3607790	3609127	2.86974	1.84057e-11	0	584	1337	Intergenic	NA	27,WBGene00021649 23,WBGene00002144/inx-22/Y47G6A.2/CE39849	--
I	3683590	3685057	3.18336	9.54113e-14	0	886	1467	Intergenic	NA	356,WBGene00004272/rab-8/D1037.4/CE30373 328,WBGene00017025/D1037.1/D1037.1/CE20620	--
I	3721400	3722221	2.15055	4.27421e-07	0.20429	412	821	Intergenic	NA	657,WBGene00003040/lin-59/T12F5.4/CE13601 4201,WBGene00001601/glh-4/T12F5.3/CE29052	--
I	3723208	3723857	2.14082	4.80406e-07	0.20429	326	649	Intergenic	NA	2379,WBGene00003040/lin-59/T12F5.4/CE13601 2479,WBGene00001601/glh-4/T12F5.3/CE29052	--
I	3740019	3742560	5.03193	5.71975e-32	0	1616	2541	IntraG_Exon	WBGene00020466/T12F5.1/T12F5.1/CE13595	NA	NA
I	3780895	3783264	5.29536	3.13614e-35	0	1186	2369	Intergenic	NA	421,WBGene00004368/ric-19/C32E8.7/CE39089 39,WBGene00016323/C32E8.5/C32E8.5/CE08529	--
I	3787520	3788255	2.26448	1.04715e-07	0.13514	412	735	IntraG_Intron	WBGene00004425/rpl-13/C32E8.2/CE08526	NA	NA
I	3817470	3818119	2.1022	7.60193e-07	0.20429	326	649	Intergenic	NA	998,WBGene00016326 202,WBGene00003797/npp-11/F53F10.5/CE10988	--
I	3829426	3830161	2.18555	2.79528e-07	0.13514	326	735	Intergenic	NA	1189,WBGene00018764/F53F10.2/F53F10.2/CE30374	437,WBGene00023065
I	3864874	3867329	4.02711	4.70762e-21	0	1186	2455	Intergenic	NA	120,WBGene00001832/hcp-4/T03F1.9/CE13112 1483,WBGene00020185/pgk-1/T03F1.3/CE13100	--
I	3876493	3877572	2.48216	5.86939e-09	0	498	1079	Intergenic	NA	285,WBGene00020193 74,WBGene00016837/C50F2.3/C50F2.3/CE08909	--
I	3908179	3909430	2.97048	3.59942e-12	0	670	1251	IntraG_Exon	WBGene00003950/pbs-4/T20F5.2/CE13818	NA	NA
I	3909469	3911838	4.37512	1.46318e-24	0	1186	2369	Intergenic	NA	116,WBGene00020625	2003,WBGene00020626
I	3980160	3981069	2.42126	1.34864e-08	0	326	909	Intergenic	NA	960,WBGene00017910 2687,WBGene00000197/ars-2/F28H1.3/CE09768	--
I	3982140	3983830	4.99623	1.53661e-31	0	759	1690	Intergenic	NA	3373,WBGene00017910 274,WBGene00000197/ars-2/F28H1.3/CE09768	--
I	3986363	3988302	4.11072	7.18598e-22	0	1100	1939	Intergenic	NA	430,WBGene00000779/cpn-3/F28H1.2/CE09767	546,WBGene00000197/ars-2/F28H1.3/CE09768
I	4138605	4141576	3.22369	4.66507e-14	0	756	2971	Intergenic	NA	408,WBGene00017088/E01A2.6/E01A2.6/CE24873 154,WBGene00017084/E01A2.1/E01A2.1/CE24869	--
I	4171638	4172803	2.6772	3.57212e-10	0	412	1165	Intergenic	NA	460,WBGene00020035/R12E2.10/R12E2.10/CE18142 157,WBGene00004836	--
I	4174820	4175555	2.22857	1.64375e-07	0.13514	326	735	Intergenic	NA	371,WBGene00020037/R12E2.12/R12E2.12/CE33159 172,WBGene00004464/rpn-8/R12E2.3/CE18135	--
I	4214716	4216827	4.9232	1.1349e-30	0	1100	2111	Intergenic	NA	62,WBGene00015976/C18E3.9/C18E3.9/CE27716	--
I	4270083	4271254	2.40192	1.74904e-08	0	498	1171	Intergenic	NA	293,WBGene00000382/cdc-6/C43E11.10/CE08688 117,WBGene00016601/cogc-5/C43E11.1/CE23592	--
I	4297967	4298788	2.20071	2.32098e-07	0.13514	412	821	IntraG_5UTR	WBGene00021629/scpl-3/Y47D9A.2/CE22072	NA	NA
I	4301416	4303097	4.25357	2.64956e-23	0	842	1681	Intergenic	NA	1673,WBGene00021628/Y47D9A.1/Y47D9A.1/CE24353	15,WBGene00021629/scpl-3/Y47D9A.2/CE22072
I	4311414	4312415	2.67211	3.85285e-10	0	412	1001	Intergenic	NA	--	3581,WBGene00021628/Y47D9A.1/Y47D9A.1/CE24353
I	4381739	4382646	2.43925	1.05691e-08	0	412	907	Intergenic	NA	252,WBGene00022836/ZK973.11/ZK973.11/CE29654 415,WBGene00022830/ZK973.1/ZK973.1/CE24746	--
I	4443573	4445168	3.58614	5.04315e-17	0	756	1595	Intergenic	NA	223,WBGene00016563 391,WBGene00001231/eif-3.H/C41D11.2/CE29220	--
I	4450177	4451858	4.01017	6.85774e-21	0	928	1681	Intergenic	NA	179,WBGene00016564	92,WBGene00016566/C41D11.7/C41D11.7/CE36108
I	4457160	4457895	2.13257	5.30259e-07	0.20429	326	735	IntraG_Exon	WBGene00016561/C41D11.1/C41D11.1/CE08658	NA	NA
I	4535660	4536653	2.84447	2.74774e-11	0	498	993	Intergenic	NA	1359,WBGene00022473/tag-332/Y119C1B.8/CE25214	1675,WBGene00022474
I	4584167	4585610	3.14145	1.98825e-13	0	688	1443	Intergenic	NA	342,WBGene00004479/rps-10/D1007.6/CE09041 259,WBGene00004436/rpl-24.1/D1007.12/CE09047	--
I	4633209	4634118	2.19604	2.45794e-07	0.13514	499	909	Intergenic	NA	360,WBGene00016651 396,WBGene00016653/C44E4.4/C44E4.4/CE08718	--
I	4646658	4647995	2.79074	6.36787e-11	0	498	1337	IntraG_Intron	WBGene00015009	NA	NA
I	4651107	4652358	2.6979	2.6219e-10	0	670	1251	Intergenic	NA	1006,WBGene00015009	410,WBGene00015010/ptps-1/B0041.6/CE39541
I	4671592	4672757	2.90105	1.11483e-11	0	326	1165	Intergenic	NA	179,WBGene00006961/xnp-1/B0041.7/CE17314 3218,WBGene00006791/unc-57/T04D1.3/CE37042	--
I	4700905	4701898	2.20194	2.286e-07	0.13514	412	993	Intergenic	NA	3449,WBGene00007053/tag-192/T04D1.4/CE18196 3306,WBGene00021112/W09C3.4/W09C3.4/CE14750	--
I	4744946	4745681	2.28631	7.9346e-08	0.13514	326	735	Intergenic	NA	962,WBGene00002694/let-502/C10H11.9/CE08098 2356,WBGene00015691/C10H11.1/C10H11.1/CE29081	--
I	4746752	4747842	2.47737	6.27069e-09	0	412	1090	Intergenic	NA	2854,WBGene00002694/let-502/C10H11.9/CE08098 464,WBGene00015691/C10H11.1/C10H11.1/CE29081	--
I	4767776	4768597	2.30757	6.04107e-08	0.13514	412	821	Intergenic	NA	1507,WBGene00019767/rpa-2/M04F3.1/CE12414	672,WBGene00019768
I	4768722	4770747	4.56965	1.19865e-26	0	1272	2025	IntraG_Intron	WBGene00019767/rpa-2/M04F3.1/CE12414	NA	NA
I	4787727	4791046	4.77368	6.20975e-29	0	1104	3319	Intergenic	NA	403,WBGene00023067	--
I	4828931	4830956	4.28146	1.37294e-23	0	928	2025	Intergenic	NA	277,WBGene00019011/F57C9.4/F57C9.4/CE28474	90,WBGene00002034/htp-3/F57C9.5/CE11330
I	4925918	4927362	3.22844	4.28502e-14	0	777	1444	IntraG_5UTR	WBGene00017886/F28B3.5/F28B3.5/CE28826	NA	NA
I	4957321	4959518	4.06062	2.22669e-21	0	928	2197	Intergenic	NA	94,WBGene00044431 1149,WBGene00021015	--
I	4966370	4968569	5.09343	1.02565e-32	0	1360	2199	Intergenic	NA	640,WBGene00000155/app-1/W03G9.4/CE14560	278,WBGene00021016/W03G9.5/W03G9.5/CE14562
I	4994292	4995725	2.92271	7.85675e-12	0	766	1433	Intergenic	NA	350,WBGene00001117/dyf-1/F54C1.5/CE33108 1784,WBGene00003221/mes-3/F54C1.3/CE11046_CE36305	--
I	5081444	5083641	4.80261	2.89035e-29	0	928	2197	Intergenic	NA	88,WBGene00016258/vha-16/C30F8.2/CE29684 3941,WBGene00002213/kin-32/C30F8.4/CE25798	--
I	5137376	5138713	3.03974	1.13513e-12	0	584	1337	IntraG_3UTR	WBGene00003475/mtm-1/Y110A7A.5/CE30707	NA	NA
I	5163838	5166472	4.82783	1.47853e-29	0	1014	2634	IntraG_Exon	WBGene00022464/Y110A7A.19/Y110A7A.19/CE23238	NA	NA
I	5174772	5177313	4.01328	6.40065e-21	0	1530	2541	Intergenic	NA	777,WBGene00004955/spd-5/F56A3.4/CE28834 167,WBGene00003792/npp-6/F56A3.3/CE11218	--
I	5189426	5190935	3.70824	4.29727e-18	0	670	1509	Intergenic	NA	55,WBGene00018908/F56A3.1/F56A3.1/CE28460	1477,WBGene00000272
I	5243151	5245522	4.91992	1.24054e-30	0	1446	2371	IntraG_Exon	WBGene00015092/B0261.4/B0261.4/CE39547	NA	NA
I	5280890	5282915	4.53627	2.77439e-26	0	1014	2025	Intergenic	NA	385,WBGene00000965/dhs-1/C01G8.3/CE07803	202,WBGene00001022/dnj-4/C01G8.4/CE26905
I	5299944	5301289	3.26882	2.07252e-14	0	592	1345	Intergenic	NA	202,WBGene00015313/C01G8.6/C01G8.6/CE07807	448,WBGene00015314/lss-4/C01G8.9/CE33359
I	5315921	5317000	2.37625	2.46212e-08	0	498	1079	Intergenic	NA	--	1810,WBGene00018596 1221,WBGene00018598
I	5318334	5320015	3.93918	3.26103e-20	0	1014	1681	Intergenic	NA	49,WBGene00018599 386,WBGene00018595/fbxa-145/F48C1.2/CE34311	--
I	5411055	5411962	2.31556	5.44893e-08	0.13514	326	907	Intergenic	NA	3034,WBGene00001491/frm-4/C24A11.8/CE19698	1466,WBGene00000761/coq-1/C24A11.9/CE29183
I	5429581	5430402	2.1661	3.5422e-07	0.20429	412	821	Intergenic	NA	82,WBGene00000230/atp-3/F27C1.7/CE09719 174,WBGene00017852/F27C1.2/F27C1.2/CE36932	--
I	5485446	5486267	2.35892	3.0954e-08	0.13514	326	821	IntraG_Intron	WBGene00004431/rpl-19/C09D4.5/CE08034	NA	NA
I	5572726	5573633	2.33238	4.38106e-08	0.13514	412	907	Intergenic	NA	162,WBGene00000474/cey-3/M01E11.5/CE12296 108,WBGene00019712/M01E11.3/M01E11.3/CE12292	--
I	5578896	5579975	2.89112	1.30768e-11	0	584	1079	Intergenic	NA	178,WBGene00002225/klp-15/M01E11.6/CE12298 187,WBGene00019711/M01E11.2/M01E11.2/CE12290	--
I	5608686	5609513	2.41805	1.40817e-08	0	504	827	Intergenic	NA	346,WBGene00006726/ubl-5/F46F11.4/CE10602	123,WBGene00006919/vha-10/F46F11.5/CE10604
I	5618827	5619906	2.74965	1.19813e-10	0	498	1079	Intergenic	NA	771,WBGene00018509 245,WBGene00000473/cey-2/F46F11.2/CE10598	--
I	5637261	5638512	3.79921	6.50601e-19	0	584	1251	Intergenic	NA	5468,WBGene00044616/M01A12.4/M01A12.4/CE39107	224,WBGene00018508/F46F11.1/F46F11.1/CE26919
I	5657912	5660285	5.56584	9.44568e-39	0	1276	2373	IntraG_Exon	WBGene00018895/F55F8.7/F55F8.7/CE11200	NA	NA
I	5707510	5708159	2.08321	9.49891e-07	0.20429	326	649	Intergenic	NA	--	714,WBGene00044930
I	5743596	5744675	2.52912	3.04846e-09	0	498	1079	Intergenic	NA	518,WBGene00004505/rpt-5/F56H1.4/CE17915 93,WBGene00044305/F56H1.6/F56H1.6/CE38609	--
I	5806588	5808527	5.03703	4.96463e-32	0	842	1939	Intergenic	NA	136,WBGene00015176 282,WBGene00003020/lin-35/C32F10.2/CE24823	--
I	5870235	5873292	4.45389	2.14428e-25	0	1788	3057	Intergenic	NA	2066,WBGene00018008/F33D11.11/F33D11.11/CE09902 154,WBGene00016421/C34G6.5/C34G6.5/CE26909	--
I	5936296	5938152	4.04271	3.325e-21	0	756	1856	Intergenic	NA	106,WBGene00015029/B0207.6/B0207.6/CE30229 427,WBGene00000099/air-2/B0207.4/CE24761	--
I	5985506	5987273	4.09549	1.01484e-21	0	928	1767	Intergenic	NA	573,WBGene00015504 60,WBGene00015501/C06A5.3/C06A5.3/CE37700	--
I	6010670	6012954	4.75676	9.6938e-29	0	1444	2284	IntraG_Exon	WBGene00015499/C06A5.1/C06A5.1/CE07948	NA	NA
I	6037026	6039399	4.96618	3.51112e-31	0	1186	2373	Intergenic	NA	196,WBGene00006492/tag-146/C27A12.3/CE38999	729,WBGene00016155
I	6060467	6061632	2.57977	1.4838e-09	0	670	1165	Intergenic	NA	102,WBGene00016158/ari-1/C27A12.8/CE29680	645,WBGene00016159/C27A12.9/C27A12.9/CE36272
I	6090783	6092120	2.46009	7.953e-09	0	756	1337	Intergenic	NA	642,WBGene00022752/ZK484.6/ZK484.6/CE34458 1768,WBGene00022748/ZK484.1/ZK484.1/CE15337	--
I	6109041	6110464	2.93702	6.22653e-12	0	670	1423	Intergenic	NA	54,WBGene00020843/T27A3.7/T27A3.7/CE14229 425,WBGene00020839/T27A3.2/T27A3.2/CE30696	--
I	6220418	6221499	2.79896	5.60486e-11	0	500	1081	Intergenic	NA	150,WBGene00004486/rps-17/T08B2.10/CE26948	329,WBGene00020349/T08B2.11/T08B2.11/CE13439
I	6224382	6225375	2.44742	9.45706e-09	0	498	993	Intergenic	NA	1763,WBGene00020349/T08B2.11/T08B2.11/CE13439 680,WBGene00020345	--
I	6252556	6253639	2.36691	2.78598e-08	0	498	1083	Intergenic	NA	17,WBGene00016754/C48E7.11/C48E7.11/CE32167	231,WBGene00000583/cof-2/C48E7.5/CE36279
I	6313587	6316220	5.53644	2.3257e-38	0	1278	2633	Intergenic	NA	368,WBGene00002073/ima-2/F26B1.3/CE09675	271,WBGene00005171/srg-14/F26B1.6/CE09678
I	6316517	6318714	4.59006	7.1544e-27	0	1014	2197	Intergenic	NA	172,WBGene00017816/F26B1.2/F26B1.2/CE09674	262,WBGene00002073/ima-2/F26B1.3/CE09675
I	6341534	6342441	2.15268	4.1658e-07	0.20429	412	907	Intergenic	NA	287,WBGene00000254/bli-4/K04F10.4/CE11728_CE11730_CE11732_CE11734_CE11736_CE33136	--
I	6357894	6359403	3.24699	3.07297e-14	0	584	1509	Intergenic	NA	81,WBGene00003499 126,WBGene00019396	--
I	6406701	6408210	4.56906	1.21681e-26	0	670	1509	Intergenic	NA	433,WBGene00022594 149,WBGene00004721/san-1/ZC328.4/CE34445	--
I	6421438	6422603	2.56436	1.84984e-09	0	498	1165	IntraG_5UTR	WBGene00019993/rbx-2/R10A10.2/CE12670	NA	NA
I	6445670	6447867	5.39145	1.84293e-36	0	1186	2197	Intergenic	NA	390,WBGene00020742/T23H2.3/T23H2.3/CE30397 478,WBGene00003798/npp-12/T23H2.1/CE14106	--
I	6459353	6461980	4.58052	9.10943e-27	0	1444	2627	IntraG_Intron	WBGene00019432/knl-2/K06A5.4/CE26645	NA	NA
I	6467186	6468265	2.29274	7.30802e-08	0.13514	412	1079	Intergenic	NA	533,WBGene00019430/K06A5.2/K06A5.2/CE11770	81,WBGene00019431/K06A5.3/K06A5.3/CE11772
I	6493308	6494819	3.1142	3.18864e-13	0	670	1511	IntraG_5UTR	WBGene00007018/mdt-18/C55B7.9/CE09020	NA	NA
I	6531604	6533543	2.71609	1.99444e-10	0	584	1939	IntraG_Intron	WBGene00020417/nuo-2/T10E9.7/CE33179	NA	NA
I	6540727	6543612	6.58113	1.56258e-53	0	1530	2885	IntraG_Intron	WBGene00020412/T10E9.2/T10E9.2/CE13545	NA	NA
I	6564061	6565312	2.82305	3.84846e-11	0	584	1251	Intergenic	NA	191,WBGene00000236/bag-1/F57B10.11/CE11318	102,WBGene00003184/mei-2/F57B10.12/CE11320
I	6625681	6628318	5.63269	1.19675e-39	0	1278	2637	Intergenic	NA	162,WBGene00017064	107,WBGene00044610/D2092.10/D2092.10/CE39009
I	6722743	6725278	3.90333	7.09058e-20	0	1678	2535	Intergenic	NA	3374,WBGene00020933/W02D3.4/W02D3.4/CE14424 497,WBGene00003170/mec-6/W02D3.3/CE31080	--
I	6738046	6739039	2.37033	2.66285e-08	0	498	993	IntraG_Exon	WBGene00020932/W02D3.2/W02D3.2/CE14420	NA	NA
I	6756000	6757337	2.74741	1.23978e-10	0	670	1337	Intergenic	NA	321,WBGene00020936/hrpf-1/W02D3.11/CE31078 1087,WBGene00001682/gpc-2/F08B6.2/CE20656	--
I	6779688	6781111	3.79305	7.40352e-19	0	670	1423	Intergenic	NA	451,WBGene00004111/pqn-21/C37A2.5/CE27748 449,WBGene00000871/cye-1/C37A2.4/CE24832_CE33761	--
I	6789600	6791045	2.76564	9.37871e-11	0	520	1445	Intergenic	NA	379,WBGene00016493/C37A2.7/C37A2.7/CE30433 906,WBGene00004110	--
I	6798926	6800264	2.90223	1.09398e-11	0	757	1338	Intergenic	NA	54,WBGene00016494 702,WBGene00017098/E02D9.1/E02D9.1/CE27902	--
I	6813878	6814957	2.41867	1.39649e-08	0	584	1079	Intergenic	NA	67,WBGene00019323/tag-203/K02F2.3/CE17155	413,WBGene00006740/ulp-5/K02F2.4/CE17156
I	6834374	6836571	4.81968	1.83707e-29	0	1100	2197	Intergenic	NA	915,WBGene00019322/K02F2.2/K02F2.2/CE17154	797,WBGene00019323/tag-203/K02F2.3/CE17155
I	6837900	6838721	2.21084	2.04819e-07	0.13514	498	821	IntraG_Exon	WBGene00001056/dpf-3/K02F2.1/CE17153	NA	NA
I	6849631	6850280	2.2945	7.14554e-08	0.13514	326	649	Intergenic	NA	462,WBGene00019246/H27M09.2/H27M09.2/CE23831	35,WBGene00019247
I	6897447	6899139	2.86728	1.91416e-11	0	756	1692	IntraG_Intron	WBGene00016743/srb-15/C48B6.5/CE38163	NA	NA
I	6913607	6914686	2.55304	2.17335e-09	0	498	1079	Intergenic	NA	527,WBGene00004879/smg-1/C48B6.6/CE30258_CE36919 941,WBGene00016741	--
I	6969514	6971453	5.2677	7.0253e-35	0	842	1939	Intergenic	NA	167,WBGene00016261/C30F12.2/C30F12.2/CE16882	32,WBGene00016262
I	7015203	7016540	2.71484	2.03234e-10	0	584	1337	Intergenic	NA	580,WBGene00010369/H06O01.2/H06O01.2/CE32454	120,WBGene00003964/pdi-3/H06O01.1/CE11570
I	7079267	7080088	2.23756	1.46932e-07	0.13514	498	821	IntraG_3UTR	WBGene00009050/F22D6.2/F22D6.2/CE05683	NA	NA
I	7086061	7086882	2.16159	3.74102e-07	0.20429	412	821	Intergenic	NA	4952,WBGene00009050/F22D6.2/F22D6.2/CE05683	1548,WBGene00003815/nrs-1/F22D6.3/CE05684
I	7089845	7090838	2.49613	4.83577e-09	0	498	993	Intergenic	NA	280,WBGene00003815/nrs-1/F22D6.3/CE05684 279,WBGene00009051/F22D6.4/F22D6.4/CE05685	--
I	7232357	7234056	3.75426	1.66303e-18	0	842	1699	Intergenic	NA	81,WBGene00007258/C01H6.9/C01H6.9/CE07824	459,WBGene00011062
I	7250722	7252834	4.41758	5.21888e-25	0	929	2112	Intergenic	NA	398,WBGene00003041/lin-61/R06C7.7/CE37542 288,WBGene00000275/bub-1/R06C7.8/CE06251	--
I	7282327	7284957	5.63694	1.04873e-39	0	1447	2630	IntraG_5UTR	WBGene00009004/pfd-6/F21C3.5/CE05680	NA	NA
I	7304358	7305266	2.36043	3.03434e-08	0	499	908	Intergenic	NA	172,WBGene00008766 59,WBGene00008767/F13G3.7/F13G3.7/CE37822	--
I	7313389	7315586	5.20673	4.09344e-34	0	1014	2197	Intergenic	NA	126,WBGene00008768 3239,WBGene00009915	--
I	7474733	7475468	2.13185	5.34824e-07	0.20429	326	735	IntraG_Intron	WBGene00012136	NA	NA
I	7491794	7492615	2.59582	1.17768e-09	0	412	821	IntraG_5UTR	WBGene00012140	NA	NA
I	7492827	7495716	4.28221	1.34901e-23	0	1874	2889	Intergenic	NA	5,WBGene00012141 732,WBGene00007042/tag-185/C26C6.1/CE30254	--
I	7518131	7519812	3.67009	9.3569e-18	0	928	1681	Intergenic	NA	3955,WBGene00007743 3053,WBGene00001648/goa-1/C26C6.2/CE05311	--
I	7558552	7560749	5.2348	1.82283e-34	0	1186	2197	IntraG_Intron	WBGene00000496/chs-1/T25G3.2/CE39183	NA	NA
I	7639311	7640820	3.26048	2.40952e-14	0	756	1509	Intergenic	NA	292,WBGene00009254/F29D11.2/F29D11.2/CE09790	271,WBGene00009140/F26A3.1/F26A3.1/CE20724
I	7642324	7644349	4.56636	1.30243e-26	0	842	2025	IntraG_Intron	WBGene00009141/ncbp-2/F26A3.2/CE09667	NA	NA
I	7675746	7676911	2.46016	7.94476e-09	0	498	1165	Intergenic	NA	129,WBGene00009145 419,WBGene00011975	--
I	7740575	7741928	2.84478	2.73436e-11	0	432	1353	Intergenic	NA	--	3019,WBGene00009190/F27D4.6/F27D4.6/CE32394
I	7772154	7773147	2.96977	3.64174e-12	0	412	993	Intergenic	NA	341,WBGene00003818/nsf-1/H15N14.2/CE19925 846,WBGene00000079/adr-1/H15N14.1/CE32459	--
I	7813829	7815510	4.52164	4.00053e-26	0	928	1681	IntraG_Intron	WBGene00008398	NA	NA
I	7934678	7937047	3.9438	2.9488e-20	0	842	2369	Intergenic	NA	793,WBGene00003777/nmy-2/F20G4.3/CE27133 697,WBGene00011912/T22C1.1/T22C1.1/CE36611	--
I	7939924	7941605	3.80059	6.31968e-19	0	842	1681	Intergenic	NA	15,WBGene00011915 293,WBGene00011916	--
I	7960689	7962972	4.94989	5.48349e-31	0	1014	2283	Intergenic	NA	249,WBGene00011921 343,WBGene00004318	--
I	8018088	8019081	2.91913	8.32689e-12	0	326	993	IntraG_Intron	WBGene00008311/rskn-2/C54G4.1/CE40030	NA	NA
I	8082281	8084065	4.55092	1.92136e-26	0	670	1784	Intergenic	NA	1286,WBGene00000485/che-3/F18C12.1/CE32386 626,WBGene00004378/rme-8/F18C12.2/CE30344_CE30345	--
I	8124236	8126179	3.49172	3.20172e-16	0	1190	1943	Intergenic	NA	6118,WBGene00002999/lin-10/C09H6.2/CE15610_CE27060 369,WBGene00003136/mau-2/C09H6.3/CE15611	--
I	8222976	8224149	2.54791	2.33751e-09	0	412	1173	Intergenic	NA	386,WBGene00011375 1079,WBGene00045156	--
I	8293659	8294308	2.08097	9.75111e-07	0.20429	326	649	Intergenic	NA	353,WBGene00003788/npp-2/T01G9.4/CE06341 886,WBGene00003183/mei-1/T01G9.5/CE06342_CE32479	--
I	8329003	8330168	2.73915	1.40617e-10	0	584	1165	IntraG_Exon	WBGene00004439/rpl-25.2/F52B5.6/CE05721	NA	NA
I	8405592	8407961	5.05728	2.82403e-32	0	1186	2369	Intergenic	NA	830,WBGene00008529 141,WBGene00008528	--
I	8412229	8413050	2.09152	8.61934e-07	0.20429	326	821	Intergenic	NA	1758,WBGene00003014/lin-28/F02E9.2/CE24879_CE24880 698,WBGene00008531/F02E9.7/F02E9.7/CE09190	--
I	8426379	8427458	2.8797	1.57004e-11	0	498	1079	Intergenic	NA	800,WBGene00008530	205,WBGene00008533
I	8434219	8434954	2.10095	7.71465e-07	0.20429	326	735	IntraG_Intron IntraG_5UTR	WBGene00004931/sod-2/F10D11.1/CE09323	NA	NA
I	8510293	8512834	5.27228	6.14854e-35	0	1100	2541	IntraG_5UTR	WBGene00010496/K02B12.3/K02B12.3/CE32461	NA	NA
I	8614824	8615645	2.37683	2.44345e-08	0	412	821	Intergenic	NA	112,WBGene00009666/F43G9.3/F43G9.3/CE10358 145,WBGene00009668/F43G9.5/F43G9.5/CE10362	--
I	8663506	8664413	2.34699	3.62007e-08	0.13514	498	907	IntraG_Intron	WBGene00006377	NA	NA
I	8664453	8665532	2.8665	1.93785e-11	0	412	1079	Intergenic	NA	729,WBGene00006377 81,WBGene00009563/F39H2.3/F39H2.3/CE37516	--
I	8695769	8696676	2.36865	2.72263e-08	0	412	907	IntraG_Exon	WBGene00003953/pbs-7/F39H11.5/CE20761	NA	NA
I	8728028	8729385	3.02278	1.50935e-12	0	604	1357	Intergenic	NA	142,WBGene00003925/pas-4/C36B1.4/CE05371 130,WBGene00007971/C36B1.3/C36B1.3/CE39091	--
I	8759201	8761242	3.861	1.75852e-19	0	842	2041	Intergenic	NA	260,WBGene00006574/tin-13/DY3.1/CE15745 2938,WBGene00003052/lmn-1/DY3.2/CE15746	--
I	8761367	8762016	2.22811	1.6531e-07	0.13514	326	649	Intergenic	NA	1910,WBGene00006574/tin-13/DY3.1/CE15745 1288,WBGene00003052/lmn-1/DY3.2/CE15746	--
I	8812200	8814397	5.14583	2.33256e-33	0	1186	2197	Intergenic	NA	366,WBGene00009454/F36A2.7/F36A2.7/CE09946	143,WBGene00009455
I	8815899	8817172	2.78015	7.50048e-11	0	598	1273	Intergenic	NA	305,WBGene00004484/rps-15/F36A2.6/CE09945 477,WBGene00009456/F36A2.9/F36A2.9/CE32408	--
I	8851453	8853307	3.55515	9.30049e-17	0	670	1854	Intergenic	NA	1036,WBGene00002035/hum-1/F29D10.4/CE05763	1702,WBGene00010137/F55H12.6/F55H12.6/CE37023
I	8969311	8970907	3.53171	1.47238e-16	0	842	1596	Intergenic	NA	33,WBGene00004953/spd-2/F32H2.3/CE09878 154,WBGene00009346	--
I	9013695	9014688	2.38106	2.30996e-08	0	498	993	Intergenic	NA	316,WBGene00009477/tag-214/F36F2.3/CE39152	1156,WBGene00009481
I	9064117	9065454	3.38903	2.26178e-15	0	756	1337	Intergenic	NA	483,WBGene00006503/snx-3/W06D4.5/CE16547 206,WBGene00004298/rad-54/W06D4.6/CE25143	--
I	9079237	9081176	3.83959	2.77368e-19	0	756	1939	IntraG_Exon	WBGene00011532/T06D10.2/T06D10.2/CE25102	NA	NA
I	9111059	9112138	2.5226	3.34108e-09	0	498	1079	Intergenic	NA	647,WBGene00012376/W10D5.2/W10D5.2/CE14780	--
I	9149067	9151694	5.20513	4.2867e-34	0	1444	2627	IntraG_Intron	WBGene00010421	NA	NA
I	9162278	9164733	5.41974	7.925e-37	0	1186	2455	Intergenic	NA	247,WBGene00009127/F25H5.5/F25H5.5/CE15901 59,WBGene00001167/eft-2/F25H5.4/CE15900	--
I	9225935	9227960	4.15772	2.45625e-22	0	928	2025	Intergenic	NA	485,WBGene00008107/aspm-1/C45G3.1/CE15710 72,WBGene00001590/gip-2/C45G3.3/CE37811	--
I	9286412	9287922	2.86057	2.1293e-11	0	842	1510	Intergenic	NA	701,WBGene00008781/F14B4.3/F14B4.3/CE05629 184,WBGene00009173	--
I	9306942	9308414	3.62572	2.29007e-17	0	719	1472	Intergenic	NA	851,WBGene00009176/F26H9.4/F26H9.4/CE09709 767,WBGene00004268/rab-5/F26H9.6/CE09711	--
I	9380877	9382042	2.60515	1.02891e-09	0	756	1165	IntraG_Intron	WBGene00008878/ppfr-1/F16A11.3/CE37105	NA	NA
I	9393230	9394653	3.85707	1.91258e-19	0	584	1423	Intergenic	NA	728,WBGene00008877/F16A11.2/F16A11.2/CE23663	128,WBGene00008876/F16A11.1/F16A11.1/CE17679
I	9422142	9422963	2.21771	1.88129e-07	0.13514	326	821	Intergenic	NA	484,WBGene00003904/pabp-2/C17E4.5/CE08254 80,WBGene00007645/C17E4.6/C17E4.6/CE25780	--
I	9487587	9488580	2.29891	6.75271e-08	0.13514	584	993	Intergenic	NA	149,WBGene00006061/stl-1/F30A10.5/CE32397 308,WBGene00009264/F30A10.6/F30A10.6/CE09807	--
I	9505659	9506738	2.3766	2.45084e-08	0	498	1079	Intergenic	NA	398,WBGene00009266/F30A10.9/F30A10.9/CE09810 387,WBGene00009267/F30A10.10/F30A10.10/CE32639	--
I	9512023	9513016	2.21161	2.02894e-07	0.13514	412	993	Intergenic	NA	315,WBGene00004887/smn-1/C41G7.1/CE08665_CE27843 8,WBGene00002226/klp-16/C41G7.2/CE08666	--
I	9518301	9519466	2.22661	1.68431e-07	0.13514	584	1165	Intergenic	NA	197,WBGene00008061/C41G7.3/C41G7.3/CE08667 741,WBGene00008062/set-32/C41G7.4/CE08668	--
I	9580443	9583070	6.35787	4.53163e-50	0	1100	2627	Intergenic	NA	279,WBGene00002276/lem-3/F42H11.2/CE10332	329,WBGene00044987
I	9584571	9585994	2.86535	1.97366e-11	0	756	1423	IntraG_5UTR	WBGene00010609/dut-1/K07A1.2/CE18855	NA	NA
I	9611210	9611859	2.09428	8.34392e-07	0.20429	326	649	IntraG_5UTR	WBGene00002070/ile-1/K07A1.8/CE11854	NA	NA
I	9619046	9620899	3.88886	9.68432e-20	0	1014	1853	Intergenic	NA	308,WBGene00003036/lin-53/K07A1.12/CE16234 164,WBGene00011488/T05F1.1/T05F1.1/CE13267	--
I	9625153	9626934	4.22281	5.44459e-23	0	936	1781	Intergenic	NA	296,WBGene00004488/rps-19/T05F1.3/CE13265 164,WBGene00002027/hsr-9/T05F1.6/CE36405	--
I	9664341	9666042	4.19532	1.03168e-22	0	862	1701	Intergenic	NA	300,WBGene00003800 42,WBGene00000466/cel-1/C03D6.3/CE32300_CE05197	--
I	9668161	9670542	5.49732	7.65313e-38	0	1100	2381	IntraG_Intron	WBGene00007275/C03D6.1/C03D6.1/CE05195	NA	NA
I	9688447	9689440	2.59129	1.25725e-09	0	498	993	Intergenic	NA	230,WBGene00004426/rpl-14/C04F12.4/CE19677	311,WBGene00002069/ikb-1/C04F12.3/CE19676
I	9721792	9722613	2.10001	7.80058e-07	0.20429	326	821	IntraG_Intron	WBGene00007620	NA	NA
I	9730237	9730886	2.23378	1.54039e-07	0.13514	326	649	Intergenic	NA	2465,WBGene00007620	--
I	9750684	9751763	2.27669	8.96952e-08	0.13514	498	1079	Intergenic	NA	1276,WBGene00044607 2930,WBGene00006352/sur-6/F26E4.1/CE09685	--
I	9787783	9789378	3.66832	9.70007e-18	0	842	1595	Intergenic	NA	1236,WBGene00006528/tba-1/F26E4.8/CE09692 114,WBGene00000371/cco-1/F26E4.9/CE09693	--
I	9961079	9963190	3.85766	1.88866e-19	0	1272	2111	Intergenic	NA	391,WBGene00007043 3226,WBGene00003397/mom-5/T23D8.1/CE14048	--
I	9978526	9981411	4.97328	2.88965e-31	0	1358	2885	Intergenic	NA	231,WBGene00001226/eif-3.C/T23D8.4/CE18958	239,WBGene00006379/sys-1/T23D8.9/CE18959_CE27209
I	9983773	9985799	3.28998	1.41126e-14	0	1273	2026	Intergenic	NA	263,WBGene00006379/sys-1/T23D8.9/CE18959_CE27209	3289,WBGene00001941/his-67/T23D8.5/CE03252
I	10025531	10026630	3.10613	3.66415e-13	0	412	1099	Intergenic	NA	687,WBGene00003803/npp-17/F10G8.3/CE09338	416,WBGene00008663/eak-6/F10G8.4/CE09339
I	10078850	10079585	2.08421	9.38858e-07	0.20429	326	735	Intergenic	NA	971,WBGene00003508	1443,WBGene00007155
I	10121348	10122606	2.82515	3.72378e-11	0	498	1258	IntraG_Intron	WBGene00013702	NA	NA
I	10172398	10174256	2.97902	3.12632e-12	0	670	1858	IntraG_5UTR	WBGene00007706/C25A1.4/C25A1.4/CE08369	NA	NA
I	10177874	10179400	3.1061	3.66622e-13	0	773	1526	IntraG_3UTR	WBGene00007707/C25A1.5/C25A1.5/CE08370	NA	NA
I	10184255	10187412	5.27431	5.79601e-35	0	1458	3157	Intergenic	NA	256,WBGene00007709/clec-87/C25A1.8/CE08374 76,WBGene00007710/rsa-1/C25A1.9/CE18532	--
I	10190031	10193690	5.27455	5.75444e-35	0	1186	3659	Intergenic	NA	332,WBGene00000931/dao-5/C25A1.10/CE08376_CE38279	542,WBGene00007711/C25A1.12/C25A1.12/CE08378
I	10349366	10350359	2.32077	5.09388e-08	0.13514	670	993	Intergenic	NA	667,WBGene00013894/ZC434.8/ZC434.8/CE06583	--
I	10435449	10436184	2.09394	8.37786e-07	0.20429	326	735	IntraG_5UTR	WBGene00003902/pab-1/Y106G6H.2/CE20412	NA	NA
I	10473943	10475624	3.81785	4.3945e-19	0	756	1681	Intergenic	NA	274,WBGene00013725 147,WBGene00013726	--
I	10485411	10486146	2.17154	3.31573e-07	0.20429	326	735	Intergenic	NA	99,WBGene00009507/mus-101/F37D6.1/CE32652 968,WBGene00009509	--
I	10516660	10518427	2.73024	1.60993e-10	0	670	1767	IntraG_Intron	WBGene00003742/nlp-4/F59C6.6/CE11466	NA	NA
I	10551038	10554784	4.19912	9.44522e-23	0	670	3746	Intergenic	NA	260,WBGene00009118/F25H2.4/F25H2.4/CE09649	2110,WBGene00009117
I	10561135	10561784	2.08941	8.83487e-07	0.20429	326	649	Intergenic	NA	1496,WBGene00006720/ubc-25/F25H2.8/CE34543	1683,WBGene00009121
I	10564768	10568092	4.51944	4.22566e-26	0	1453	3324	Intergenic	NA	118,WBGene00003926/pas-5/F25H2.9/CE09654	789,WBGene00045162
I	10590606	10593835	4.11325	6.78436e-22	0	1444	3229	IntraG_Exon	WBGene00044070/set-18/T22A3.4/CE13918	NA	NA
I	10597340	10599796	5.94737	5.13432e-44	0	1015	2456	IntraG_Exon	WBGene00011909	NA	NA
I	10622072	10623925	4.54221	2.39089e-26	0	842	1853	Intergenic	NA	27,WBGene00016622/C43H8.2/C43H8.2/CE19378	1498,WBGene00002248/lam-3/T22A3.8/CE31067
I	10632322	10634990	5.32185	1.44312e-35	0	1055	2668	Intergenic	NA	238,WBGene00015233	131,WBGene00015238/B0511.13/B0511.13/CE32106
I	10642184	10642833	2.17123	3.32848e-07	0.20429	326	649	Intergenic	NA	240,WBGene00001228/eif-3.E/B0511.10/CE17349 1763,WBGene00015230/tag-344/B0511.4/CE17343	--
I	10652985	10654150	2.59985	1.11103e-09	0	670	1165	Intergenic	NA	--	704,WBGene00015228/B0511.2/B0511.2/CE17341 639,WBGene00015237/B0511.12/B0511.12/CE28877
I	10686695	10688118	3.11275	3.269e-13	0	498	1423	Intergenic	NA	146,WBGene00016393/C34B2.8/C34B2.8/CE16896 161,WBGene00016387	--
I	10733365	10734100	2.08906	8.87103e-07	0.20429	326	735	Intergenic	NA	17,WBGene00015025/B0205.11/B0205.11/CE39542 320,WBGene00002191/kin-3/B0205.7/CE17321	--
I	10795604	10796511	2.65512	4.95433e-10	0	326	907	IntraG_Intron	WBGene00018848/F55A3.2/F55A3.2/CE17112	NA	NA
I	10935784	10936519	2.1549	4.05588e-07	0.20429	326	735	Intergenic	NA	405,WBGene00018632 704,WBGene00018625/prp-17/F49D11.1/CE28405	--
I	11038321	11039490	2.57324	1.62934e-09	0	674	1169	Intergenic	NA	175,WBGene00013128/Y52B11A.9/Y52B11A.9/CE20297 54,WBGene00013129/Y52B11A.10/Y52B11A.10/CE20298	--
I	11116126	11117206	2.29858	6.78161e-08	0.13514	585	1080	IntraG_Intron	WBGene00001980/hmr-1/W02B9.1/CE25133_CE30357	NA	NA
I	11169378	11170285	2.81897	4.10214e-11	0	412	907	IntraG_Intron	WBGene00009220/F28D9.4/F28D9.4/CE23687	NA	NA
I	11181375	11183573	4.96773	3.36473e-31	0	1014	2198	Intergenic	NA	334,WBGene00004706/rsr-1/F28D9.1/CE30346 420,WBGene00005517	--
I	11281386	11282468	2.18521	2.8071e-07	0.13514	501	1082	Intergenic	NA	1875,WBGene00009461	578,WBGene00009462/sre-22/F36D1.2/CE18663
I	11415464	11418051	5.69958	1.4772e-40	0	1272	2587	Intergenic	NA	325,WBGene00013185/Y53H1C.2/Y53H1C.2/CE34406 1138,WBGene00013186	--
I	11480106	11481381	3.14935	1.73249e-13	0	607	1275	Intergenic	NA	2669,WBGene00010652	776,WBGene00014189/nhr-245/ZK1025.10/CE19336
I	11516221	11518512	5.05435	3.06469e-32	0	756	2291	IntraG_Exon	WBGene00009316	NA	NA
I	11610471	11612349	3.99742	9.09226e-21	0	756	1878	IntraG_Exon	WBGene00007640	NA	NA
I	11803023	11804188	2.85951	2.1657e-11	0	670	1165	IntraG_Intron	WBGene00011385	NA	NA
I	11876011	11877708	3.35183	4.52677e-15	0	686	1697	Intergenic	NA	1096,WBGene00001045/dnj-27/Y47H9C.5/CE20265	--
I	11893230	11894567	2.96272	4.08916e-12	0	756	1337	IntraG_5UTR	WBGene00012951	NA	NA
I	11896517	11897940	2.79653	5.82078e-11	0	584	1423	Intergenic	NA	440,WBGene00012956/Y47H9C.14/Y47H9C.14/CE25306	146,WBGene00012955
I	11910397	11911734	2.73168	1.57511e-10	0	584	1337	IntraG_5UTR	WBGene00011156/R09B3.3/R09B3.3/CE16308	NA	NA
I	11929886	11930879	2.23699	1.47976e-07	0.13514	498	993	Intergenic	NA	887,WBGene00006958/wve-1/R06C1.3/CE36188 331,WBGene00011059/R06C1.4/R06C1.4/CE18119	--
I	11964683	11965679	2.4262	1.26148e-08	0	498	996	Intergenic	NA	3205,WBGene00002004/hsf-1/Y53C10A.12/CE22380 1080,WBGene00014915	--
I	12039547	12040282	2.35522	3.24955e-08	0.13514	326	735	Intergenic	NA	1152,WBGene00010244	2653,WBGene00010245
I	12065037	12066202	2.70516	2.35109e-10	0	498	1165	Intergenic	NA	646,WBGene00002000/hrp-2/F58D5.1/CE36388 320,WBGene00014411	--
I	12182095	12185485	5.85014	1.21687e-42	0	1014	3390	IntraG_Exon	WBGene00011029/R05D7.4/R05D7.4/CE18906	NA	NA
I	12426167	12427848	3.71101	4.06001e-18	0	842	1681	Intergenic	NA	254,WBGene00008476/E03H4.8/E03H4.8/CE09135 368,WBGene00014729	--
I	12486428	12487258	2.11492	6.54178e-07	0.20429	421	830	Intergenic	NA	91,WBGene00004190/prs-2/T27F6.5/CE16514	399,WBGene00012104
I	12489551	12492006	2.70621	2.31425e-10	0	1788	2455	IntraG_Exon	WBGene00012105	NA	NA
I	12507527	12508434	2.22665	1.6835e-07	0.13514	584	907	Intergenic	NA	327,WBGene00006829/unc-101/K11D2.3/CE28050	495,WBGene00010769/asah-1/K11D2.2/CE12120
I	12513016	12514619	3.38842	2.28767e-15	0	842	1603	IntraG_Exon	WBGene00010771	NA	NA
I	12523900	12525581	3.23037	4.13942e-14	0	842	1681	IntraG_Intron	WBGene00010770/K11D2.4/K11D2.4/CE40096	NA	NA
I	12530867	12534957	6.56652	2.65506e-53	0	1358	4090	Intergenic	NA	54,WBGene00004181/pri-2/W02D9.1/CE24028 433,WBGene00012208/W02D9.2/W02D9.2/CE40140	--
I	12651735	12652814	2.78489	6.97159e-11	0	498	1079	Intergenic	NA	157,WBGene00010420 33,WBGene00010419/H28O16.1/H28O16.1/CE34195	--
I	12664029	12666492	5.8038	5.40239e-42	0	1014	2463	Intergenic	NA	1331,WBGene00012038 13,WBGene00012037/T26E3.4/T26E3.4/CE24015	--
I	12732382	12733730	3.34678	4.97121e-15	0	588	1348	Intergenic	NA	276,WBGene00012192/W02A11.1/W02A11.1/CE18988	318,WBGene00012193
I	12740512	12742021	3.05835	8.28785e-13	0	584	1509	IntraG_Intron IntraG_3UTR	WBGene00012193	NA	NA
I	12806387	12807386	2.51925	3.5018e-09	0	412	999	IntraG_Exon	WBGene00012475	NA	NA
I	12857788	12859125	2.93637	6.29295e-12	0	670	1337	Intergenic	NA	207,WBGene00012479/Y18D10A.9/Y18D10A.9/CE34506 1030,WBGene00012480/Y18D10A.10/Y18D10A.10/CE21406	--
I	12912074	12912723	2.50745	4.13056e-09	0	326	649	Intergenic	NA	4657,WBGene00012485 4030,WBGene00001433/fkb-8/Y18D10A.25/CE21415	--
I	12914534	12915791	2.70433	2.38069e-10	0	504	1257	Intergenic	NA	1392,WBGene00001433/fkb-8/Y18D10A.25/CE21415	--
I	12965829	12969346	5.5984	3.46434e-39	0	928	3517	IntraG_5UTR	WBGene00006529/tba-2/C47B2.3/CE17563	NA	NA
I	12994740	12997195	5.29539	3.13325e-35	0	1014	2455	Intergenic	NA	41,WBGene00004895	292,WBGene00003753
I	13160754	13162964	5.4278	6.22593e-37	0	1113	2210	Intergenic	NA	379,WBGene00009066/F22G12.6/F22G12.6/CE28921 620,WBGene00009065	--
I	13336763	13340429	5.39073	1.88322e-36	0	2053	3666	IntraG_Intron	WBGene00012345	NA	NA
I	13367486	13368670	2.69264	2.83674e-10	0	326	1184	Intergenic	NA	3674,WBGene00012735/sptf-3/Y40B1A.4/CE34509	--
I	13411198	13411933	2.0799	9.87341e-07	0.20429	326	735	Intergenic	NA	85,WBGene00007213/C01A2.1/C01A2.1/CE07783	261,WBGene00012290/W05H12.2/W05H12.2/CE14660
I	13434072	13435065	2.57442	1.602e-09	0	412	993	IntraG_3UTR	WBGene00012740/Y40B1B.8/Y40B1B.8/CE24254	NA	NA
I	13487242	13489316	2.73829	1.42456e-10	0	1545	2074	Intergenic	NA	1395,WBGene00013019 760,WBGene00013018	--
I	13513633	13515228	3.43946	8.72192e-16	0	584	1595	IntraG_Intron	WBGene00013604	NA	NA
I	13541853	13543276	2.89217	1.28601e-11	0	412	1423	IntraG_Exon	WBGene00013595/Y87G2A.3/Y87G2A.3/CE23129	NA	NA
I	13571279	13573046	3.25499	2.66052e-14	0	756	1767	IntraG_5UTR	WBGene00000891/cyn-15/Y87G2A.6/CE24686	NA	NA
I	13588190	13589874	5.8426	1.55211e-42	0	759	1684	Intergenic	NA	128,WBGene00013598/Y87G2A.10/Y87G2A.10/CE23139	148,WBGene00013599
I	13600468	13601633	2.79483	5.97583e-11	0	584	1165	IntraG_Intron	WBGene00013601	NA	NA
I	13609870	13614136	3.18406	9.4233e-14	0	3081	4266	IntraG_Intron	WBGene00012386/Y6B3A.1/Y6B3A.1/CE36249	NA	NA
I	13625883	13627134	3.22727	4.37608e-14	0	498	1251	Intergenic	NA	168,WBGene00012386/Y6B3A.1/Y6B3A.1/CE36249	129,WBGene00012351/W09C5.1/W09C5.1/CE20164
I	13627431	13630059	4.95746	4.45806e-31	0	1187	2628	Intergenic	NA	181,WBGene00012351/W09C5.1/W09C5.1/CE20164 597,WBGene00006793/unc-59/W09C5.2/CE20165	--
I	13653309	13654646	2.95923	4.3308e-12	0	670	1337	Intergenic	NA	286,WBGene00004445/rpl-31/W09C5.6/CE20168 37,WBGene00012353	--
I	13659020	13659927	2.30004	6.655e-08	0.13514	326	907	Intergenic	NA	229,WBGene00012354/W09C5.8/W09C5.8/CE20171 1243,WBGene00012355	--
I	13662927	13664436	4.21885	5.97042e-23	0	670	1509	IntraG_Exon	WBGene00012234/W04A4.5/W04A4.5/CE25138	NA	NA
I	13729404	13730225	2.1058	7.28633e-07	0.20429	326	821	IntraG_Intron	WBGene00006505/lagr-1/Y6B3B.10/CE20184	NA	NA
I	13756007	13757017	2.18746	2.73075e-07	0.13514	498	1010	Intergenic	NA	177,WBGene00012390/Y6B3B.5/Y6B3B.5/CE37582 219,WBGene00044110	--
I	13811859	13812852	2.53113	2.96305e-09	0	412	993	IntraG_Intron	WBGene00012371	NA	NA
I	13814629	13815536	2.47484	6.49374e-09	0	326	907	IntraG_3UTR	WBGene00012369/W09G3.6/W09G3.6/CE28969	NA	NA
I	13838849	13840800	3.63906	1.75166e-17	0	584	1951	IntraG_Intron	WBGene00012236/W04A8.1/W04A8.1/CE16535	NA	NA
I	13853893	13855058	2.73487	1.50063e-10	0	498	1165	IntraG_Intron	WBGene00012241	NA	NA
I	13930488	13931653	3.11945	2.91193e-13	0	670	1165	Intergenic	NA	--	--
I	13951556	13952409	2.12849	5.56691e-07	0.20429	444	853	Intergenic	NA	385,WBGene00013506 148,WBGene00004475/rps-6/Y71A12B.1/CE24592	--
I	13971770	13972849	2.49876	4.66258e-09	0	326	1079	Intergenic	NA	--	1232,WBGene00014947
I	14100227	14102090	3.9916	1.03388e-20	0	756	1863	IntraG_Intron	WBGene00013405/Y63D3A.4/Y63D3A.4/CE20335	NA	NA
I	14112787	14113959	2.78976	6.46471e-11	0	498	1172	Intergenic	NA	119,WBGene00001047/dnj-29/Y63D3A.6/CE20337 336,WBGene00013406/Y63D3A.7/Y63D3A.7/CE39300	--
I	14162739	14164249	4.71435	2.9376e-28	0	671	1510	Intergenic	NA	24,WBGene00007991	494,WBGene00014282
I	14181168	14181977	2.3404	3.94597e-08	0.13514	326	809	Intergenic	NA	2147,WBGene00004202/pry-1/C37A5.9/CE30125	1280,WBGene00014100/ZK849.1/ZK849.1/CE16747
I	14263893	14264888	2.23271	1.561e-07	0.13514	326	995	IntraG_Intron	WBGene00003980/pes-7/F09C3.1/CE23636	NA	NA
I	14391427	14392076	2.11669	6.40546e-07	0.20429	326	649	IntraG_Intron	WBGene00001147/leat-1/Y105E8A.7/CE29845_CE36334_CE33723_CE37055	NA	NA
I	14404963	14406577	4.04702	3.01956e-21	0	860	1614	Intergenic	NA	187,WBGene00013669 192,WBGene00000158/apg-1/Y105E8A.9/CE29847	--
I	14468518	14470121	4.19372	1.07067e-22	0	842	1603	Intergenic	NA	19,WBGene00004489/rps-20/Y105E8A.16/CE29835 133,WBGene00013676/ekl-4/Y105E8A.17/CE29836	--
I	14522416	14523495	2.47974	6.06932e-09	0	670	1079	Intergenic	NA	4384,WBGene00001365/exc-4/Y105E8A.22/CE36222	--
I	14559704	14560905	4.07057	1.7807e-21	0	584	1201	IntraG_Intron	WBGene00013680	NA	NA
I	14593927	14594921	2.31157	5.73752e-08	0.13514	498	994	IntraG_Intron	WBGene00013686/Y105E8A.29/Y105E8A.29/CE35056	NA	NA
I	14707503	14708324	2.12174	6.03272e-07	0.20429	326	821	IntraG_Exon	WBGene00013200	NA	NA
I	14755466	14757754	5.10855	6.69993e-33	0	1014	2288	Intergenic	NA	67,WBGene00009559/mtx-1/F39B2.11/CE16016 365,WBGene00001030/dnj-12/F39B2.10/CE16015	--
I	14758653	14760094	2.75695	1.07159e-10	0	774	1441	Intergenic	NA	480,WBGene00004495/rps-26/F39B2.6/CE16012	652,WBGene00001030/dnj-12/F39B2.10/CE16015
I	14789893	14790542	2.15677	3.96546e-07	0.20429	326	649	Intergenic	NA	750,WBGene00009554/F39B2.3/F39B2.3/CE16009 12,WBGene00006730/uev-1/F39B2.2/CE16008	--
I	14838711	14841080	4.87963	3.68936e-30	0	1272	2369	IntraG_Exon	WBGene00009305/F32A7.4/F32A7.4/CE09845	NA	NA
I	15012785	15014552	4.7807	5.16092e-29	0	1014	1767	IntraG_Intron	WBGene00009368/F33H2.5/F33H2.5/CE17767	NA	NA
I	15014677	15015584	2.49314	5.04093e-09	0	412	907	IntraG_Exon	WBGene00009369/F33H2.6/F33H2.6/CE30528	NA	NA
I	15022166	15023933	4.05961	2.27744e-21	0	928	1767	Intergenic	NA	127,WBGene00001049/dog-1/F33H2.1/CE17764 33,WBGene00009366/F33H2.2/F33H2.2/CE17765	--
I	15033270	15037015	5.13811	2.90361e-33	0	2648	3745	Intergenic	NA	442,WBGene00009284/F31C3.2/F31C3.2/CE17731	479,WBGene00009367/F33H2.3/F33H2.3/CE17766
I	15051935	15053707	3.7573	1.56106e-18	0	933	1772	Intergenic	NA	461,WBGene00009286/F31C3.4/F31C3.4/CE17733 144,WBGene00009287/F31C3.5/F31C3.5/CE17734	--
II	23001	25800	4.97947	2.43804e-31	0	1616	2799	IntraG_5UTR	WBGene00015291/C01B12.8/C01B12.8/CE07796	NA	NA
II	97519	99130	3.20935	6.02253e-14	0	858	1611	Intergenic	NA	435,WBGene00016811 25,WBGene00016808/C50D2.5/C50D2.5/CE38492	--
II	155342	157025	4.86846	4.98335e-30	0	756	1683	Intergenic	NA	55,WBGene00020796/T25D3.2/T25D3.2/CE19599	--
II	215773	218228	5.09574	9.61061e-33	0	842	2455	IntraG_Exon	WBGene00018585	NA	NA
II	254611	255776	2.79388	6.06531e-11	0	670	1165	Intergenic	NA	100,WBGene00004166/pqn-85/Y43H11AL.3/CE36034 2537,WBGene00000296/cat-2/B0432.5/CE32103_CE37742	--
II	284780	286721	3.76808	1.24764e-18	0	842	1941	IntraG_Exon	WBGene00015191	NA	NA
II	385033	387320	5.01941	8.09511e-32	0	1190	2287	IntraG_5UTR	WBGene00015405	NA	NA
II	409920	412117	4.58217	8.73651e-27	0	928	2197	IntraG_Exon	WBGene00016074/C24H12.5/C24H12.5/CE08359	NA	NA
II	475526	476691	2.35758	3.15045e-08	0.13514	584	1165	Intergenic	NA	171,WBGene00021073/W07E6.1/W07E6.1/CE28259 444,WBGene00021076	--
II	483848	485271	3.17602	1.08584e-13	0	584	1423	Intergenic	NA	47,WBGene00021074/W07E6.2/W07E6.2/CE17294 433,WBGene00004188/prp-21/W07E6.4/CE17296	--
II	591380	593857	3.07856	5.87737e-13	0	1896	2477	IntraG_Intron	WBGene00021100	NA	NA
II	856537	857965	3.18374	9.47766e-14	0	843	1428	Intergenic	NA	1164,WBGene00021577/Y46B2A.2/Y46B2A.2/CE21950	--
II	1122975	1124325	2.29203	7.37541e-08	0.13514	412	1350	Intergenic	NA	128,WBGene00020475/sut-1/T13B5.8/CE36017 153,WBGene00021103	--
II	1130706	1131613	2.25496	1.18093e-07	0.13514	326	907	IntraG_Intron	WBGene00006387/taf-6.1/W09B6.2/CE27222	NA	NA
II	1133811	1135785	4.00692	7.3686e-21	0	1306	1974	IntraG_Intron	WBGene00021104	NA	NA
II	1319427	1321747	5.18667	7.27719e-34	0	1110	2320	Intergenic	NA	504,WBGene00006924/vig-1/F56D12.5/CE11254	106,WBGene00018974
II	1346227	1347136	2.53359	2.86234e-09	0	412	909	IntraG_Intron	WBGene00002176	NA	NA
II	1376352	1377719	2.73184	1.57136e-10	0	614	1367	Intergenic	NA	1975,WBGene00018819/rog-1/F54D12.6/CE17871	668,WBGene00044424
II	1402487	1403480	2.26538	1.03534e-07	0.13514	412	993	IntraG_Intron	WBGene00021785	NA	NA
II	1436336	1438890	4.65613	1.32474e-27	0	1358	2554	Intergenic	NA	189,WBGene00021789 809,WBGene00021781	--
II	1500308	1501043	2.08506	9.29628e-07	0.20429	326	735	Intergenic	NA	297,WBGene00019209/H17B01.4/H17B01.4/CE33410 3938,WBGene00019207/H17B01.1/H17B01.1/CE27184	--
II	1796424	1797417	2.39898	1.81917e-08	0	326	993	Intergenic	NA	1105,WBGene00015606	3785,WBGene00006088
II	1819603	1820252	2.08959	8.81609e-07	0.20429	326	649	IntraG_Exon	WBGene00020363	NA	NA
II	1968632	1969965	3.01986	1.58509e-12	0	415	1333	Intergenic	NA	1110,WBGene00022692/ZK250.9/ZK250.9/CE15283	1788,WBGene00022693
II	1976282	1977231	2.2728	9.42356e-08	0.13514	326	949	Intergenic	NA	1889,WBGene00022693	2638,WBGene00021194/Y16E11A.2/Y16E11A.2/CE15283
II	1984763	1986181	2.98209	2.9714e-12	0	707	1418	Intergenic	NA	1351,WBGene00021194/Y16E11A.2/Y16E11A.2/CE15283 1816,WBGene00021193	--
II	2001818	2002842	2.35479	3.2681e-08	0.13514	412	1024	Intergenic	NA	1409,WBGene00016557/C40D2.4/C40D2.4/CE19376 1148,WBGene00019136/F59H6.5/F59H6.5/CE20911	--
II	2031841	2033178	3.61273	2.97006e-17	0	670	1337	IntraG_Exon	WBGene00019142	NA	NA
II	2058693	2059514	2.23562	1.50533e-07	0.13514	498	821	Intergenic	NA	120,WBGene00017210/F07E5.5/F07E5.5/CE27916	595,WBGene00017211
II	2203085	2205603	5.44943	3.25221e-37	0	1232	2518	Intergenic	NA	187,WBGene00021985 3796,WBGene00021984/Y59C2A.1/Y59C2A.1/CE31658	--
II	2231880	2233220	3.39062	2.19537e-15	0	670	1340	Intergenic	NA	79,WBGene00018785 991,WBGene00018782/F54A3.3/F54A3.3/CE31540	--
II	2341776	2342425	2.08725	9.06133e-07	0.20429	326	649	Intergenic	NA	1355,WBGene00018386 49,WBGene00018383	--
II	2450632	2452227	4.32067	5.40957e-24	0	670	1595	Intergenic	NA	1553,WBGene00003300	389,WBGene00006882/vab-19/T22D2.1/CE34375
II	2503802	2505322	3.52539	1.66574e-16	0	853	1520	Intergenic	NA	224,WBGene00019130	--
II	2564604	2565948	3.60366	3.55958e-17	0	591	1344	Intergenic	NA	1517,WBGene00019343/K02F6.9/K02F6.9/CE21017 81,WBGene00017280/F09D1.1/F09D1.1/CE20660	--
II	2599679	2600414	2.41428	1.48161e-08	0	326	735	Intergenic	NA	1101,WBGene00018020/F33H12.6/F33H12.6/CE17043 549,WBGene00018019/F33H12.1/F33H12.1/CE17038	--
II	2637696	2639210	4.25899	2.33277e-23	0	670	1514	Intergenic	NA	757,WBGene00044363 37,WBGene00017708	--
II	2918481	2920334	3.9586	2.13453e-20	0	842	1853	Intergenic	NA	12,WBGene00022453/Y110A2AR.3/Y110A2AR.3/CE33475 389,WBGene00022452	--
II	3076318	3077669	2.86499	1.98506e-11	0	670	1351	Intergenic	NA	47,WBGene00021295/Y25C1A.8/Y25C1A.8/CE32241 1803,WBGene00021292/Y25C1A.5/Y25C1A.5/CE21472	--
II	3482124	3483031	2.20648	2.16157e-07	0.13514	412	907	IntraG_Intron	WBGene00004896	NA	NA
II	3502227	3503409	2.84571	2.69452e-11	0	584	1182	Intergenic	NA	367,WBGene00000647/col-71/Y49F6B.10/CE25334 152,WBGene00021715/Y49F6B.2/Y49F6B.2/CE25336	--
II	3521155	3522357	2.64336	5.8919e-10	0	498	1202	Intergenic	NA	101,WBGene00023160	3513,WBGene00021116/W09G10.3/W09G10.3/CE29365
II	3523195	3524274	3.10434	3.77904e-13	0	584	1079	Intergenic	NA	2227,WBGene00023160	1387,WBGene00021116/W09G10.3/W09G10.3/CE29365
II	3553186	3554265	2.51337	3.80256e-09	0	412	1079	Intergenic	NA	176,WBGene00021149	167,WBGene00021148/W10G11.19/W10G11.19/CE30208
II	3682279	3683960	3.94346	2.97048e-20	0	670	1681	Intergenic	NA	1540,WBGene00017589 222,WBGene00017583	--
II	3807191	3809044	4.32534	4.83871e-24	0	756	1853	IntraG_Exon	WBGene00018806	NA	NA
II	3930618	3931705	2.31984	5.15583e-08	0.13514	412	1087	Intergenic	NA	3049,WBGene00018756	1141,WBGene00021192
II	3933670	3934838	2.61236	9.26826e-10	0	584	1168	Intergenic	NA	521,WBGene00021192 192,WBGene00021191/Y14H12B.1/Y14H12B.1/CE32075	--
II	3958603	3959424	2.16713	3.49828e-07	0.20429	326	821	Intergenic	NA	3288,WBGene00004751/sea-2/K10G6.3/CE32201	--
II	4043308	4045849	5.00817	1.10498e-31	0	1186	2541	Intergenic	NA	163,WBGene00004467/rpn-11/K07D4.3/CE19527	271,WBGene00019483
II	4047438	4048777	2.924	7.69472e-12	0	586	1339	Intergenic	NA	2534,WBGene00019483	495,WBGene00023318
II	4222188	4223114	2.27026	9.73274e-08	0.13514	431	926	Intergenic	NA	689,WBGene00015818	322,WBGene00017944
II	4322675	4323754	2.54684	2.37339e-09	0	412	1079	Intergenic	NA	167,WBGene00019221	537,WBGene00021794/Y52E8A.1/Y52E8A.1/CE25391
II	4554780	4555945	2.83646	3.1177e-11	0	498	1165	Intergenic	NA	2499,WBGene00019746	3113,WBGene00019489
II	4602396	4605305	3.66094	1.1264e-17	0	1014	2909	IntraG_5UTR	WBGene00018045/F35D11.4/F35D11.4/CE32648	NA	NA
II	4697316	4699599	4.61075	4.22925e-27	0	1358	2283	Intergenic	NA	259,WBGene00004461/rpn-5/F10G7.8/CE02632 35,WBGene00004737/scc-1/F10G7.4/CE02628	--
II	4700842	4702366	3.79223	7.53222e-19	0	757	1524	Intergenic	NA	458,WBGene00017368/asf-1/F10G7.3/CE39722	621,WBGene00004737/scc-1/F10G7.4/CE02628
II	4706194	4706843	2.13085	5.41296e-07	0.20429	326	649	Intergenic	NA	44,WBGene00017372 281,WBGene00006626/tsn-1/F10G7.2/CE02626	--
II	4739118	4741057	4.2518	2.7625e-23	0	1014	1939	Intergenic	NA	302,WBGene00018270/F41C3.4/F41C3.4/CE39501	239,WBGene00018271/F41C3.5/F41C3.5/CE02733
II	4790287	4792570	5.03604	5.10285e-32	0	1014	2283	IntraG_Intron	WBGene00017837/F26G1.1/F26G1.1/CE37362	NA	NA
II	4827075	4829444	5.93002	9.0688e-44	0	842	2369	Intergenic	NA	82,WBGene00016359 631,WBGene00016352/C33F10.2/C33F10.2/CE02529	--
II	4850662	4853117	5.91782	1.35105e-43	0	1186	2455	Intergenic	NA	196,WBGene00001027/dnj-9/F11G11.7/CE07060	560,WBGene00044767
II	4901622	4902541	2.19631	2.44995e-07	0.13514	326	919	IntraG_Exon	WBGene00019892	NA	NA
II	4946518	4947167	2.10687	7.19489e-07	0.20429	326	649	IntraG_Intron	WBGene00022759/ZK546.2/ZK546.2/CE07632	NA	NA
II	4954959	4956210	3.0136	1.76014e-12	0	584	1251	Intergenic	NA	128,WBGene00003949/pbs-3/Y38A8.2/CE07571	89,WBGene00006737/ulp-2/Y38A8.3/CE29374
II	4959345	4960510	2.94708	5.28401e-12	0	584	1165	Intergenic	NA	68,WBGene00006737/ulp-2/Y38A8.3/CE29374	--
II	4993502	4994667	2.33991	3.97126e-08	0.13514	412	1165	Intergenic	NA	346,WBGene00020868/T27F7.3/T27F7.3/CE27214 105,WBGene00020866/T27F7.1/T27F7.1/CE27211	--
II	4997652	5001053	6.02144	4.44554e-45	0	1530	3401	Intergenic	NA	439,WBGene00044664 328,WBGene00019087/F59A6.5/F59A6.5/CE02790	--
II	5039775	5041466	2.33689	4.1312e-08	0.13514	1024	1691	Intergenic	NA	135,WBGene00044666	--
II	5054271	5056210	4.35727	2.25012e-24	0	1014	1939	IntraG_5UTR	WBGene00002068/ify-1/C27A2.3/CE04103	NA	NA
II	5061252	5063019	3.44727	7.51576e-16	0	670	1767	Intergenic	NA	1225,WBGene00016152/C27A2.4/C27A2.4/CE39326 200,WBGene00016151/C27A2.1/C27A2.1/CE27096	--
II	5080661	5081998	2.88129	1.53074e-11	0	670	1337	Intergenic	NA	186,WBGene00001102/dsh-2/C27A2.6/CE27097	149,WBGene00015454
II	5345390	5347853	4.78566	4.52745e-29	0	842	2463	Intergenic	NA	1384,WBGene00017291 346,WBGene00017287	--
II	5349870	5351207	2.82761	3.58316e-11	0	670	1337	Intergenic	NA	23,WBGene00017288 100,WBGene00017286/F09E5.8/F09E5.8/CE02615	--
II	5372753	5374176	2.63387	6.77203e-10	0	670	1423	Intergenic	NA	31,WBGene00000094/agt-2/F09E5.13/CE02608 543,WBGene00017283/F09E5.3/F09E5.3/CE02610	--
II	5388725	5392168	5.4722	1.63742e-37	0	1358	3443	Intergenic	NA	255,WBGene00003583/ndx-6/EEED8.8/CE27911	123,WBGene00017144/EEED8.16/EEED8.16/CE28903
II	5398663	5399656	2.10981	6.94925e-07	0.20429	326	993	Intergenic	NA	116,WBGene00017138/EEED8.10/EEED8.10/CE39344 520,WBGene00003393/mog-5/EEED8.5/CE01889	--
II	5420401	5421739	2.68631	3.11815e-10	0	757	1338	Intergenic	NA	66,WBGene00017132/mel-47/EEED8.1/CE26746	86,WBGene00017143
II	5455513	5456685	2.72236	1.81417e-10	0	498	1172	Intergenic	NA	265,WBGene00000935/daz-1/F56D1.7/CE27175	77,WBGene00000969/dhs-5/F56D1.5/CE28036
II	5472676	5475131	4.60018	5.53387e-27	0	1444	2455	Intergenic	NA	217,WBGene00018961/F56D1.3/F56D1.3/CE29407	349,WBGene00000548/clr-1/F56D1.4/CE32051_CE32052_CE32053
II	5500698	5502465	4.35638	2.29886e-24	0	842	1767	Intergenic	NA	160,WBGene00017397 64,WBGene00001511/fzy-1/ZK177.6/CE26338	--
II	5593115	5595226	3.28309	1.59975e-14	0	1272	2111	Intergenic	NA	989,WBGene00000383/cdc-14/C17G10.4/CE30868_CE08287_CE08288_CE06845_CE36916 319,WBGene00015916/C17G10.2/C17G10.2/CE29583	--
II	5648926	5650609	3.71229	3.95451e-18	0	758	1683	Intergenic	NA	244,WBGene00019126/F59E12.11/F59E12.11/CE28570 23,WBGene00006988/zyg-1/F59E12.2/CE28571	--
II	5713928	5716211	5.4941	8.4384e-38	0	1100	2283	IntraG_Exon	WBGene00015945/C18A3.9/C18A3.9/CE29177	NA	NA
II	5844469	5845204	2.17801	3.06476e-07	0.20429	326	735	Intergenic	NA	36,WBGene00004833	254,WBGene00022874/ZK1248.1/ZK1248.1/CE35373
II	5921297	5922376	2.28758	7.80691e-08	0.13514	584	1079	Intergenic	NA	50,WBGene00017895/vrk-1/F28B12.3/CE02704	300,WBGene00004214/ptp-2/F59G1.5/CE02705
II	6060816	6062841	4.59451	6.39033e-27	0	842	2025	Intergenic	NA	626,WBGene00020028/R12C12.8/R12C12.8/CE33435	557,WBGene00019190/H12I13.1/H12I13.1/CE23804
II	6096872	6098037	2.66715	4.14701e-10	0	584	1165	IntraG_5UTR	WBGene00017686/F21H12.6/F21H12.6/CE01917	NA	NA
II	6196475	6197468	2.40632	1.64891e-08	0	584	993	Intergenic	NA	170,WBGene00016245/C30B5.4/C30B5.4/CE02523 80,WBGene00016244	--
II	6244312	6246251	4.10975	7.34539e-22	0	1100	1939	Intergenic	NA	1228,WBGene00020784/tat-4/T24H7.5/CE21204 293,WBGene00020783	--
II	6249300	6252185	5.46262	2.18625e-37	0	1530	2885	Intergenic	NA	532,WBGene00004015	38,WBGene00020781/T24H7.2/T24H7.2/CE02884
II	6268403	6271546	4.88895	2.86957e-30	0	1788	3143	Intergenic	NA	2618,WBGene00017441 131,WBGene00017435/F13H8.2/F13H8.2/CE27127	--
II	6319948	6322489	5.83308	2.10946e-42	0	1100	2541	IntraG_5UTR	WBGene00016311/C32D5.3/C32D5.3/CE01843	NA	NA
II	6331135	6332042	2.42184	1.33809e-08	0	412	907	Intergenic	NA	283,WBGene00016313/set-4/C32D5.5/CE01845	315,WBGene00016314/C32D5.6/C32D5.6/CE01846
II	6369827	6370476	2.27306	9.39282e-08	0.13514	326	649	Intergenic	NA	1101,WBGene00003009/lin-23/K10B2.1/CE28600	994,WBGene00019605/K10B2.2/K10B2.2/CE33418
II	6489399	6490306	2.43971	1.05045e-08	0	412	907	Intergenic	NA	95,WBGene00004916/snr-3/T28D9.10/CE02065 296,WBGene00004702/rsp-5/T28D9.2/CE28094	--
II	6519177	6520428	2.61765	8.58114e-10	0	670	1251	Intergenic	NA	54,WBGene00016971 5028,WBGene00016970/C56E6.2/C56E6.2/CE30372	--
II	6535157	6537184	4.45186	2.25419e-25	0	758	2027	IntraG_Intron	WBGene00006522/abcx-1/C56E6.1/CE04273	NA	NA
II	6588715	6589364	2.16598	3.54738e-07	0.20429	326	649	Intergenic	NA	415,WBGene00002045/icd-1/C56C10.8/CE02573 196,WBGene00016961/vps-32.1/C56C10.3/CE02568	--
II	6734569	6735390	2.24088	1.40941e-07	0.13514	412	821	IntraG_Exon	WBGene00020500/T14B4.3/T14B4.3/CE36569	NA	NA
II	6741045	6741866	2.24061	1.41419e-07	0.13514	326	821	IntraG_3UTR	WBGene00020498/T14B4.1/T14B4.1/CE32068	NA	NA
II	6776252	6777675	4.17263	1.74297e-22	0	584	1423	Intergenic	NA	1806,WBGene00018304 173,WBGene00020480	--
II	6897971	6899222	2.60032	1.10357e-09	0	412	1251	Intergenic	NA	284,WBGene00016624/C44B7.2/C44B7.2/CE25812	187,WBGene00022961
II	6912404	6913999	4.90963	1.64026e-30	0	670	1595	IntraG_Exon	WBGene00000886/cyn-10/B0252.4/CE02420	NA	NA
II	6967533	6968354	2.17018	3.37092e-07	0.20429	498	821	IntraG_Exon	WBGene00015796/C15F1.5/C15F1.5/CE39557	NA	NA
II	6972954	6975151	4.61155	4.14457e-27	0	1186	2197	Intergenic	NA	315,WBGene00004930/sod-1/C15F1.7/CE23550_CE20508	2603,WBGene00015797/C15F1.8/C15F1.8/CE23551
II	7022384	7023205	2.38018	2.33713e-08	0	412	821	Intergenic	NA	354,WBGene00016889 64,WBGene00016890/C52E12.6/C52E12.6/CE39340	--
II	7025222	7026043	2.3538	3.31069e-08	0.13514	412	821	Intergenic	NA	99,WBGene00016888/C52E12.1/C52E12.1/CE32335	768,WBGene00016890/C52E12.6/C52E12.6/CE39340
II	7072038	7073375	2.83916	2.9878e-11	0	670	1337	Intergenic	NA	361,WBGene00002238/krs-1/T02G5.9/CE04861 1020,WBGene00002183/kat-1/T02G5.8/CE29990	--
II	7104553	7105632	2.71133	2.14282e-10	0	498	1079	IntraG_Intron	WBGene00017349	NA	NA
II	7111265	7112258	2.25035	1.25155e-07	0.13514	498	993	Intergenic	NA	1774,WBGene00017350/F10E7.9/F10E7.9/CE04364 147,WBGene00017347/F10E7.5/F10E7.5/CE04360	--
II	7131566	7132840	3.61662	2.74778e-17	0	435	1274	Intergenic	NA	33,WBGene00020320/T07F8.4/T07F8.4/CE13385 574,WBGene00001597/gld-3/T07F8.3/CE28651_CE28652	--
II	7309667	7310746	2.32407	4.88047e-08	0.13514	670	1079	Intergenic	NA	289,WBGene00018475/F45E12.5/F45E12.5/CE32049 1112,WBGene00018474/scpl-2/F45E12.1/CE02737	--
II	7352794	7353615	2.32077	5.09405e-08	0.13514	412	821	Intergenic	NA	639,WBGene00002008/hsp-4/F43E2.8/CE07244	311,WBGene00001812/haf-2/F43E2.4/CE07240
II	7396865	7398116	2.81616	4.28688e-11	0	670	1251	Intergenic	NA	1409,WBGene00015566	254,WBGene00015567/bath-44/C07D10.2/CE29072
II	7478260	7479425	2.29138	7.43668e-08	0.13514	670	1165	Intergenic	NA	463,WBGene00000101/aka-1/D1022.7/CE02581_CE31775_CE31776 166,WBGene00006703/ubc-6/D1022.1/CE29241	--
II	7537138	7538475	2.89892	1.15371e-11	0	584	1337	Intergenic	NA	397,WBGene00003592/nfi-1/ZK1290.4/CE37597	808,WBGene00022893
II	7598708	7599529	2.38185	2.28599e-08	0	326	821	Intergenic	NA	358,WBGene00019941/R07G3.5/R07G3.5/CE31979 547,WBGene00019940/npp-21/R07G3.3/CE37543	--
II	7663597	7665106	2.98593	2.78859e-12	0	756	1509	Intergenic	NA	677,WBGene00017548/F18A1.7/F18A1.7/CE32628 149,WBGene00017546/rpa-1/F18A1.5/CE04405	--
II	7667296	7668633	2.8196	4.06225e-11	0	584	1337	Intergenic	NA	33,WBGene00003045/lir-2/F18A1.4/CE27975	851,WBGene00017546/rpa-1/F18A1.5/CE04405
II	7780409	7782348	4.10983	7.33253e-22	0	756	1939	IntraG_5UTR	WBGene00015513/C06A8.2/C06A8.2/CE31292	NA	NA
II	7783247	7784154	2.37836	2.39413e-08	0	412	907	Intergenic	NA	115,WBGene00004823/skr-17/C06A8.4/CE02455	386,WBGene00015515/C06A8.5/C06A8.5/CE02456
II	7815767	7817032	2.80644	4.98909e-11	0	498	1265	Intergenic	NA	168,WBGene00000517/cki-2/T05A6.2/CE18928_CE31824	4241,WBGene00000516/cki-1/T05A6.1/CE03628
II	7857263	7858342	2.52674	3.15225e-09	0	498	1079	Intergenic	NA	238,WBGene00011636/T09A5.8/T09A5.8/CE01089 122,WBGene00011641	--
II	7858553	7861267	5.05478	3.02764e-32	0	1789	2714	Intergenic	NA	174,WBGene00002994/lin-5/T09A5.10/CE18951	699,WBGene00011637/T09A5.9/T09A5.9/CE01090
II	7863714	7864879	2.79351	6.1e-11	0	412	1165	IntraG_Intron	WBGene00011638/T09A5.11/T09A5.11/CE01081	NA	NA
II	7870259	7871166	2.57366	1.61963e-09	0	412	907	Intergenic	NA	585,WBGene00011639/T09A5.12/T09A5.12/CE03646	175,WBGene00011349/T01H3.3/T01H3.3/CE03597
II	7944183	7946560	5.55823	1.19326e-38	0	1108	2377	Intergenic	NA	159,WBGene00014054/ZK669.4/ZK669.4/CE01115	201,WBGene00014055/ZK669.5/ZK669.5/CE40184
II	8027867	8029644	4.27567	1.57427e-23	0	842	1777	Intergenic	NA	1040,WBGene00007433/C08B11.3/C08B11.3/CE01473	169,WBGene00003813/nrf-6/C08B11.4/CE27798
II	8038799	8040416	3.32352	7.63806e-15	0	864	1617	Intergenic	NA	143,WBGene00006724/ubh-4/C08B11.7/CE36913 270,WBGene00007435	--
II	8061900	8062979	2.75659	1.07754e-10	0	584	1079	Intergenic	NA	182,WBGene00006734/ufd-2/T05H10.5/CE01642_CE28868_CE36948	1097,WBGene00011512
II	8086113	8087711	3.82772	3.56694e-19	0	842	1598	IntraG_Exon	WBGene00010502	NA	NA
II	8124453	8125962	2.80912	4.78462e-11	0	584	1509	Intergenic	NA	274,WBGene00002147/ire-1/C41C4.4/CE35836 4846,WBGene00006739/ulp-4/C41C4.6/CE01521	--
II	8136778	8138459	4.27847	1.47351e-23	0	928	1681	Intergenic	NA	865,WBGene00008052 97,WBGene00008053/cdc-48.2/C41C4.8/CE05402	--
II	8142798	8143705	2.18519	2.80768e-07	0.13514	412	907	IntraG_Exon	WBGene00008642/F10B5.8/F10B5.8/CE32859	NA	NA
II	8157317	8158912	3.39267	2.11223e-15	0	842	1595	Intergenic	NA	113,WBGene00008641/pch-2/F10B5.5/CE01547	243,WBGene00008643
II	8161531	8163298	3.65402	1.29552e-17	0	842	1767	Intergenic	NA	278,WBGene00001281/emb-27/F10B5.6/CE01548 108,WBGene00004510/rrf-3/F10B5.7/CE02178	--
II	8184678	8185760	2.47459	6.51612e-09	0	412	1082	Intergenic	NA	144,WBGene00003241/mig-5/T05C12.6/CE02318 274,WBGene00000377/cct-1/T05C12.7/CE02319	--
II	8275027	8277397	5.14984	2.08146e-33	0	1186	2370	Intergenic	NA	267,WBGene00001571/gei-14/K01C8.5/CE35891 55,WBGene00010459/K01C8.7/K01C8.7/CE02268	--
II	8282775	8283854	2.31035	5.82823e-08	0.13514	670	1079	Intergenic	NA	312,WBGene00003821/nst-1/K01C8.9/CE02270 141,WBGene00000379/cct-4/K01C8.10/CE02262	--
II	8324490	8325765	2.60571	1.02062e-09	0	694	1275	Intergenic	NA	207,WBGene00004304/ran-3/C26D10.1/CE03024 207,WBGene00007744/C26D10.3/C26D10.3/CE36983	--
II	8328040	8330151	4.70011	4.25382e-28	0	1014	2111	IntraG_Intron	WBGene00007744/C26D10.3/C26D10.3/CE36983	NA	NA
II	8456805	8457454	2.1585	3.88343e-07	0.20429	326	649	Intergenic	NA	738,WBGene00009044 611,WBGene00006994/zyg-9/F22B5.7/CE20707	--
II	8482609	8484204	3.6536	1.30654e-17	0	842	1595	IntraG_Intron IntraG_5UTR	WBGene00010879	NA	NA
II	8516343	8517422	2.30487	6.25505e-08	0.13514	584	1079	Intergenic	NA	147,WBGene00004383/rnh-2/T13H5.7/CE28960	125,WBGene00011756/ctg-2/T13H5.2/CE28959
II	8560720	8561885	2.58356	1.40518e-09	0	498	1165	IntraG_5UTR	WBGene00002065/iff-2/F54C9.1/CE02249	NA	NA
II	8565208	8567578	5.10878	6.65635e-33	0	1186	2370	Intergenic	NA	331,WBGene00006059/stc-1/F54C9.2/CE32895	82,WBGene00010041
II	8568219	8570674	5.28317	4.47671e-35	0	1272	2455	Intergenic	NA	479,WBGene00000615/col-38/F54C9.4/CE20864 358,WBGene00004416/rpl-5/F54C9.5/CE02255	--
II	8601725	8603407	3.82615	3.68719e-19	0	756	1682	Intergenic	NA	85,WBGene00000773/cpf-1/F28C6.3/CE03274 228,WBGene00004440/rpl-26/F28C6.7/CE03278	--
II	8786998	8787905	2.31352	5.59464e-08	0.13514	412	907	Intergenic	NA	280,WBGene00014309	371,WBGene00014308
II	8884024	8884931	2.41084	1.55172e-08	0	412	907	Intergenic	NA	171,WBGene00045407 378,WBGene00011580/T07D4.4/T07D4.4/CE18219	--
II	8890394	8891684	2.94238	5.7056e-12	0	587	1290	Intergenic	NA	--	1398,WBGene00011580/T07D4.4/T07D4.4/CE18219
II	8939141	8941769	5.08987	1.13339e-32	0	1100	2628	IntraG_Exon	WBGene00011887/set-17/T21B10.5/CE23994	NA	NA
II	8968292	8970489	5.08056	1.47217e-32	0	1272	2197	Intergenic	NA	178,WBGene00004105 332,WBGene00007685	--
II	9053628	9055739	5.27814	5.18331e-35	0	1186	2111	Intergenic	NA	1694,WBGene00011980/T24B8.7/T24B8.7/CE38730 77,WBGene00011976/T24B8.2/T24B8.2/CE03710	--
II	9056638	9058233	4.36132	2.0411e-24	0	670	1595	Intergenic	NA	284,WBGene00004446/rpl-32/T24B8.1/CE03709	1994,WBGene00011977
II	9059820	9062103	3.09207	4.66513e-13	0	1444	2283	Intergenic	NA	212,WBGene00011977	2336,WBGene00011978
II	9098744	9099737	2.4035	1.71247e-08	0	412	993	Intergenic	NA	641,WBGene00000532/clh-5/C07H4.2/CE27360 134,WBGene00012000/T24H10.1/T24H10.1/CE03726	--
II	9107641	9109762	5.15351	1.87529e-33	0	928	2121	Intergenic	NA	107,WBGene00001041/dnj-23/T24H10.3/CE03728 919,WBGene00012002	--
II	9168756	9170440	4.34216	3.23504e-24	0	845	1684	IntraG_Intron	WBGene00011965/T23G7.2/T23G7.2/CE35908	NA	NA
II	9202151	9203240	2.69244	2.8454e-10	0	415	1089	IntraG_Intron	WBGene00002299/let-23/ZK1067.1/CE03840	NA	NA
II	9241667	9243950	5.26453	7.70311e-35	0	1186	2283	IntraG_Intron	WBGene00012033/T26C5.3/T26C5.3/CE36955	NA	NA
II	9318538	9320133	4.21619	6.35243e-23	0	928	1595	Intergenic	NA	43,WBGene00008403 315,WBGene00008402/wdfy-2/D2013.2/CE00928	--
II	9623606	9624692	2.45632	8.37394e-09	0	670	1086	Intergenic	NA	185,WBGene00001038/dnj-20/T15H9.7/CE30690 229,WBGene00014249/ZK1307.8/ZK1307.8/CE15547	--
II	9647064	9648006	2.21126	2.03763e-07	0.13514	533	942	Intergenic	NA	3216,WBGene00001510/fzr-1/ZK1307.6/CE01695 207,WBGene00005026/sqv-8/ZK1307.5/CE01694	--
II	9704979	9707292	4.75044	1.14414e-28	0	1388	2313	Intergenic	NA	64,WBGene00013139	34,WBGene00001623/glt-5/Y53C12A.2/CE14886
II	9715175	9719359	5.51403	4.60637e-38	0	1530	4184	Intergenic	NA	323,WBGene00006940/wee-1.3/Y53C12A.1/CE14884	722,WBGene00013141
II	9892123	9893116	2.37031	2.66356e-08	0	498	993	Intergenic	NA	1625,WBGene00007463/C08H9.2/C08H9.2/CE23530 83,WBGene00009146/F26C11.1/F26C11.1/CE05732	--
II	9938196	9941858	5.75479	2.57983e-41	0	2049	3662	IntraG_3UTR	WBGene00007332/C05C10.5/C05C10.5/CE01469	NA	NA
II	9967685	9969386	3.32951	6.84058e-15	0	756	1701	Intergenic	NA	473,WBGene00011273/R53.4/R53.4/CE03574 147,WBGene00011275/R53.6/R53.6/CE35902	--
II	10032938	10035234	3.10733	3.58891e-13	0	593	2296	IntraG_Intron	WBGene00002497/let-268/F52H3.1/CE03397	NA	NA
II	10172174	10173167	2.40471	1.68493e-08	0	584	993	Intergenic	NA	82,WBGene00009364/F33H1.3/F33H1.3/CE01569	352,WBGene00001686/gpd-4/F33H1.2/CE01568
II	10196651	10198160	3.19894	7.24426e-14	0	842	1509	Intergenic	NA	44,WBGene00011038/R05H5.3/R05H5.3/CE02290	743,WBGene00005071/srb-6/R05H5.6/CE02293
II	10247356	10249211	3.89481	8.52026e-20	0	928	1855	Intergenic	NA	732,WBGene00011333 620,WBGene00010015/F54B3.3/F54B3.3/CE35878	--
II	10300070	10302353	5.05619	2.91071e-32	0	1100	2283	IntraG_Exon IntraG_Intron	WBGene00007022/mdt-22/ZK970.3/CE02403	NA	NA
II	10303002	10303997	2.41682	1.43177e-08	0	498	995	IntraG_Intron	WBGene00006918/vha-9/ZK970.4/CE02404	NA	NA
II	10349186	10351641	5.37937	2.63932e-36	0	1530	2455	IntraG_Exon	WBGene00007419/C07E3.9/C07E3.9/CE02124	NA	NA
II	10387523	10388860	2.91786	8.49939e-12	0	670	1337	Intergenic	NA	2875,WBGene00011662/T09F3.2/T09F3.2/CE02342	172,WBGene00011661/T09F3.1/T09F3.1/CE35906
II	10416069	10417234	2.92352	7.75479e-12	0	584	1165	Intergenic	NA	47,WBGene00008480/E04D5.1/E04D5.1/CE37821	4181,WBGene00008484
II	10562247	10564712	6.31397	2.10378e-49	0	1186	2465	Intergenic	NA	112,WBGene00007352/cdc-48.1/C06A1.1/CE02114	656,WBGene00007356/C06A1.6/C06A1.6/CE20484
II	10577577	10580032	4.34449	3.05883e-24	0	1100	2455	Intergenic	NA	569,WBGene00014667 604,WBGene00007355/C06A1.5/C06A1.5/CE02117	--
II	10606885	10607878	2.4451	9.76097e-09	0	498	993	Intergenic	NA	193,WBGene00007561/C14A4.11/C14A4.11/CE30598	--
II	10658172	10659338	2.69156	2.88323e-10	0	498	1166	Intergenic	NA	127,WBGene00010896/M28.5/M28.5/CE02283 451,WBGene00004704/rsp-7/D2089.1/CE03111	--
II	10662291	10663198	2.25882	1.12487e-07	0.13514	326	907	IntraG_Exon	WBGene00008434	NA	NA
II	10713383	10715412	4.93249	8.81536e-31	0	756	2029	IntraG_Exon	WBGene00007488	NA	NA
II	10782305	10786404	4.91275	1.5073e-30	0	2741	4099	Intergenic	NA	1843,WBGene00002297/ect-2/T19E10.1/CE01671 319,WBGene00000411/cdl-1/R06F6.1/CE01616	--
II	10797177	10799635	5.97555	2.03112e-44	0	1530	2458	Intergenic	NA	311,WBGene00003805/npp-19/R06F6.5/CE01621	--
II	10823363	10825136	3.01081	1.84404e-12	0	676	1773	Intergenic	NA	45,WBGene00023418 171,WBGene00003367/mix-1/M106.1/CE18083	--
II	10850727	10851634	2.08238	9.59122e-07	0.20429	326	907	Intergenic	NA	3541,WBGene00010910	4593,WBGene00044924
II	10862591	10863412	2.35547	3.23898e-08	0.13514	412	821	Intergenic	NA	2180,WBGene00010911	605,WBGene00010912/M106.4/M106.4/CE18084
II	10868187	10869361	2.69687	2.66273e-10	0	679	1174	Intergenic	NA	143,WBGene00010912/M106.4/M106.4/CE18084 238,WBGene00000293/cap-2/M106.5/CE01608	--
II	10925500	10927013	2.86169	2.09199e-11	0	760	1513	Intergenic	NA	216,WBGene00010988/R03D7.1/R03D7.1/CE01609	1750,WBGene00012490
II	10947983	10949406	3.18772	8.83395e-14	0	670	1423	IntraG_Intron	WBGene00010991/R03D7.5/R03D7.5/CE35899	NA	NA
II	11020901	11023270	5.48116	1.24892e-37	0	1358	2369	Intergenic	NA	5501,WBGene00004300/ram-2/F38A3.2/CE02214 26,WBGene00002957/let-858/F33A8.1/CE17753	--
II	11049454	11050705	3.53111	1.48966e-16	0	498	1251	Intergenic	NA	120,WBGene00009353/sdhd-1/F33A8.5/CE17757 225,WBGene00009354/F33A8.6/F33A8.6/CE18659	--
II	11096687	11097955	2.829	3.50549e-11	0	584	1268	Intergenic	NA	148,WBGene00004454/rpl-41/C09H10.2/CE02131 491,WBGene00003831/nuo-1/C09H10.3/CE02132	--
II	11105707	11107388	3.3654	3.51793e-15	0	670	1681	Intergenic	NA	162,WBGene00007500/nasp-1/C09H10.6/CE03007	412,WBGene00007503
II	11131134	11133675	5.15956	1.57841e-33	0	1444	2541	Intergenic	NA	13,WBGene00044916	200,WBGene00009578
II	11238297	11239634	2.53865	2.66489e-09	0	584	1337	IntraG_5UTR	WBGene00004465/rpn-9/T06D8.8/CE02329	NA	NA
II	11289758	11291357	3.54081	1.23221e-16	0	674	1599	Intergenic	NA	361,WBGene00008164/C47G2.3/C47G2.3/CE25820	330,WBGene00008165
II	11333692	11334685	2.62201	8.05289e-10	0	498	993	Intergenic	NA	196,WBGene00008179 228,WBGene00008135	--
II	11344382	11349418	5.18179	8.36857e-34	0	3939	5036	Intergenic	NA	454,WBGene00007193 19,WBGene00007189	--
II	11439616	11441125	4.12504	5.18845e-22	0	842	1509	Intergenic	NA	792,WBGene00012155/VW02B12L.2/VW02B12L.2/CE18981 641,WBGene00014849	--
II	11452682	11453675	2.88311	1.48672e-11	0	498	993	Intergenic	NA	316,WBGene00004699/rsp-2/W02B12.2/CE03762 709,WBGene00004698/rsp-1/W02B12.3/CE03763	--
II	11533670	11535874	3.71913	3.4359e-18	0	1451	2204	IntraG_3UTR	WBGene00013387	NA	NA
II	11545007	11545914	2.26008	1.10705e-07	0.13514	498	907	IntraG_Intron	WBGene00010055/F54D5.12/F54D5.12/CE26814	NA	NA
II	11572462	11573713	3.11618	3.08148e-13	0	584	1251	Intergenic	NA	69,WBGene00010048/F54D5.2/F54D5.2/CE36491	124,WBGene00010049
II	11577374	11579406	3.31854	8.37049e-15	0	1107	2032	Intergenic	NA	1316,WBGene00003960 142,WBGene00010056/F54D5.14/F54D5.14/CE18730	--
II	11598622	11601352	5.48725	1.03849e-37	0	1100	2730	Intergenic	NA	6,WBGene00003791/npp-5/F07A11.3/CE03145 4142,WBGene00008547/F07A11.4/F07A11.4/CE03146	--
II	11652485	11653306	2.14921	4.34388e-07	0.20429	326	821	IntraG_Exon	WBGene00013924/rad-23/ZK20.3/CE06606	NA	NA
II	11675197	11676792	3.71046	4.10566e-18	0	842	1595	Intergenic	NA	203,WBGene00007028/trr-1/C47D12.1/CE36692_CE36693_CE38054 176,WBGene00008136/C47D12.2/C47D12.2/CE20567	--
II	11694424	11695073	2.14	4.85156e-07	0.20429	326	649	IntraG_Exon IntraG_Intron	WBGene00006617/trs-1/C47D12.6/CE05434	NA	NA
II	11726188	11726923	2.15047	4.27842e-07	0.20429	326	735	Intergenic	NA	212,WBGene00008740	84,WBGene00002262/ldh-1/F13D12.2/CE02181
II	11777319	11779013	4.09973	9.21894e-22	0	935	1694	IntraG_Intron	WBGene00001016/dna-2/F43G6.1/CE02219_CE23725	NA	NA
II	11781976	11783141	2.81151	4.60987e-11	0	584	1165	IntraG_Exon	WBGene00009655	NA	NA
II	11873917	11875598	4.84542	9.24343e-30	0	842	1681	Intergenic	NA	157,WBGene00003789/npp-3/K12D12.2/CE02271 307,WBGene00010785/K12D12.1/K12D12.1/CE06184	--
II	11915885	11916878	2.33709	4.12036e-08	0.13514	498	993	Intergenic	NA	629,WBGene00014151/ZK930.1/ZK930.1/CE06671 37,WBGene00001977/hmg-12/Y17G7A.1/CE21378	--
II	11960779	11962745	2.89695	1.19097e-11	0	1017	1966	IntraG_Intron	WBGene00012219	NA	NA
II	11967007	11968258	3.404	1.70678e-15	0	756	1251	Intergenic	NA	322,WBGene00012221 782,WBGene00003228/mex-1/W03C9.7/CE28097	--
II	11978930	11980869	4.17014	1.84596e-22	0	1186	1939	Intergenic	NA	349,WBGene00012471/Y17G7B.20/Y17G7B.20/CE32515 218,WBGene00012458/Y17G7B.2/Y17G7B.2/CE21379	--
II	12005868	12007549	4.71076	3.22522e-28	0	928	1681	Intergenic	NA	263,WBGene00003154/mcm-2/Y17G7B.5/CE19038 4996,WBGene00044033	--
II	12041722	12042764	2.24715	1.30279e-07	0.13514	412	1042	Intergenic	NA	3085,WBGene00006601/tpi-1/Y17G7B.7/CE19040 756,WBGene00012466	--
II	12106436	12109326	5.08692	1.23148e-32	0	1621	2890	Intergenic	NA	292,WBGene00012469/Y17G7B.18/Y17G7B.18/CE19052	402,WBGene00012470
II	12184155	12185837	3.45367	6.65088e-16	0	584	1682	IntraG_Exon	WBGene00013256/Y57A10A.13/Y57A10A.13/CE25500	NA	NA
II	12458482	12461124	5.2736	5.91596e-35	0	756	2642	IntraG_Exon	WBGene00008837/sre-38/F15A4.1/CE23654	NA	NA
II	12461163	12462328	2.90298	1.08084e-11	0	584	1165	Intergenic	NA	690,WBGene00008838/F15A4.2/F15A4.2/CE15839	427,WBGene00044322
II	12603418	12604756	3.22086	4.90648e-14	0	671	1338	Intergenic	NA	503,WBGene00012584/Y38E10A.6/Y38E10A.6/CE35655 1785,WBGene00012585/Y38E10A.7/Y38E10A.7/CE21587	--
II	12648578	12649659	2.67649	3.60996e-10	0	538	1081	Intergenic	NA	5541,WBGene00012598	--
II	12676286	12676935	2.09528	8.24744e-07	0.20429	326	649	Intergenic	NA	520,WBGene00012600	478,WBGene00012601
II	12676974	12680643	5.62126	1.7067e-39	0	2400	3669	Intergenic	NA	482,WBGene00012895/Y46G5A.2/Y46G5A.2/CE35917	71,WBGene00012602/Y38E10A.24/Y38E10A.24/CE21605
II	12737736	12739679	5.31677	1.6751e-35	0	842	1943	Intergenic	NA	345,WBGene00012897/pisy-1/Y46G5A.5/CE21973	3589,WBGene00012898/Y46G5A.6/Y46G5A.6/CE24303
II	12767666	12769359	4.09199	1.09837e-21	0	849	1693	Intergenic	NA	391,WBGene00012903/Y46G5A.12/Y46G5A.12/CE21987 129,WBGene00012904/Y46G5A.13/Y46G5A.13/CE21988	--
II	12799117	12800833	3.92347	4.5871e-20	0	773	1716	Intergenic	NA	3530,WBGene00012907/cpt-1/Y46G5A.17/CE36414	647,WBGene00012908
II	12914044	12915898	3.74359	2.07466e-18	0	670	1854	Intergenic	NA	214,WBGene00009400/F35C5.12/F35C5.12/CE18661	630,WBGene00010264/F58G1.2/F58G1.2/CE35561
II	12918861	12919768	2.30619	6.14942e-08	0.13514	326	907	Intergenic	NA	502,WBGene00010264/F58G1.2/F58G1.2/CE35561 292,WBGene00010263	--
II	13029785	13031380	3.9061	6.68013e-20	0	756	1595	Intergenic	NA	4802,WBGene00003144 2213,WBGene00008929	--
II	13078942	13080021	3.21757	5.20316e-14	0	498	1079	IntraG_Exon	WBGene00009643	NA	NA
II	13082728	13085149	5.46459	2.06011e-37	0	1238	2421	Intergenic	NA	389,WBGene00013590 104,WBGene00013591/Y81G3A.3/Y81G3A.3/CE23118	--
II	13155923	13157989	4.81825	1.90781e-29	0	1313	2066	IntraG_5UTR	WBGene00009307/F32A11.1/F32A11.1/CE17737	NA	NA
II	13186466	13188496	2.66778	4.10847e-10	0	1191	2030	Intergenic	NA	422,WBGene00012375/W09H1.5/W09H1.5/CE16575	--
II	13198463	13201004	5.6497	7.04644e-40	0	1272	2541	Intergenic	NA	1940,WBGene00000274/btf-1/F15D4.1/CE15856	356,WBGene00002264/lec-1/W09H1.6/CE16576_CE16577
II	13236841	13238783	3.80028	6.3613e-19	0	1014	1942	Intergenic	NA	48,WBGene00008860	1292,WBGene00008861/F15D4.4/F15D4.4/CE35487
II	13368726	13369978	2.89877	1.15664e-11	0	670	1252	Intergenic	NA	112,WBGene00012998	--
II	13595864	13598081	4.81766	1.93818e-29	0	842	2217	Intergenic	NA	262,WBGene00013009 148,WBGene00000804/csc-1/Y48E1B.12/CE14874	--
II	13695639	13696288	2.13674	5.04502e-07	0.20429	326	649	Intergenic	NA	1283,WBGene00012999/Y48E1A.1/Y48E1A.1/CE37860 3256,WBGene00013205	--
II	13722235	13723489	3.20639	6.34723e-14	0	501	1254	Intergenic	NA	1517,WBGene00044084/sre-46/Y54G9A.10/CE38006 129,WBGene00013208/Y54G9A.5/Y54G9A.5/CE20321	--
II	13725117	13726547	3.50271	2.58865e-16	0	757	1430	Intergenic	NA	168,WBGene00013210/Y54G9A.7/Y54G9A.7/CE26735 89,WBGene00013209	--
II	13732996	13733817	2.20869	2.10335e-07	0.13514	326	821	Intergenic	NA	2929,WBGene00011056	1885,WBGene00013211
II	13871905	13873084	2.61076	9.48574e-10	0	512	1179	Intergenic	NA	224,WBGene00013093 351,WBGene00013094/Y51H1A.3/Y51H1A.3/CE20285	--
II	13887830	13888909	2.84112	2.89703e-11	0	584	1079	Intergenic	NA	142,WBGene00013096/mcd-1/Y51H1A.6/CE20288	494,WBGene00001838/hda-6/Y51H1A.5/CE24411
II	13907297	13909408	4.41608	5.41365e-25	0	1358	2111	Intergenic	NA	167,WBGene00012198/W02B8.2/W02B8.2/CE20131	--
II	13975746	13976739	2.79015	6.42614e-11	0	412	993	Intergenic	NA	40,WBGene00012723/Y39G8B.2/Y39G8B.2/CE24244	903,WBGene00012724/sre-48/Y39G8B.3/CE24245
II	14058402	14061127	4.74497	1.32069e-28	0	1624	2725	IntraG_Exon	WBGene00012187/W01G7.3/W01G7.3/CE18986	NA	NA
II	14062077	14064075	4.39841	8.32128e-25	0	1154	1998	Intergenic	NA	120,WBGene00002275/lem-2/W01G7.5/CE20129	711,WBGene00012188
II	14141477	14142728	2.72658	1.70179e-10	0	584	1251	IntraG_5UTR	WBGene00012230/W03H9.4/W03H9.4/CE20137	NA	NA
II	14142939	14144448	4.46477	1.64045e-25	0	842	1509	IntraG_Intron	WBGene00012228	NA	NA
II	14154057	14155308	2.84321	2.80284e-11	0	584	1251	Intergenic	NA	372,WBGene00012978/Y48B6A.1/Y48B6A.1/CE22116 533,WBGene00004456/rpl-43/Y48B6A.2/CE22117	--
II	14233385	14235268	4.00466	7.74658e-21	0	950	1883	Intergenic	NA	319,WBGene00012983/Y48B6A.12/Y48B6A.12/CE22127	535,WBGene00012982
II	14244340	14245335	2.71714	1.96281e-10	0	500	995	Intergenic	NA	1354,WBGene00012982	--
II	14248841	14253169	4.35086	2.62523e-24	0	2701	4328	Intergenic	NA	714,WBGene00013213	198,WBGene00001971/hmg-1.1/Y48B6A.14/CE29377
II	14320954	14321861	2.31957	5.17346e-08	0.13514	326	907	Intergenic	NA	--	468,WBGene00013221
II	14349269	14350351	2.85518	2.3196e-11	0	415	1082	IntraG_5UTR	WBGene00013219	NA	NA
II	14356978	14359175	4.84499	9.34891e-30	0	1358	2197	IntraG_Intron IntraG_5UTR	WBGene00011051/R06A4.9/R06A4.9/CE21113	NA	NA
II	14364790	14365869	3.06467	7.44504e-13	0	584	1079	Intergenic	NA	256,WBGene00002076/imb-2/R06A4.4/CE18111	305,WBGene00011047
II	14382567	14385086	5.53706	2.2816e-38	0	1239	2519	Intergenic	NA	65,WBGene00003220/mes-2/R06A4.7/CE28067	601,WBGene00011049
II	14388785	14391261	4.78902	4.1425e-29	0	1015	2476	IntraG_Intron	WBGene00009179/kbp-3/F26H11.1/CE26712	NA	NA
II	14399145	14400052	2.42068	1.35925e-08	0	498	907	IntraG_Intron	WBGene00009180/nurf-1/F26H11.2/CE37638	NA	NA
II	14412491	14413854	2.8941	1.24677e-11	0	412	1363	IntraG_Exon	WBGene00001371/exl-1/F26H11.5/CE24922	NA	NA
II	14439897	14442282	5.43953	4.37889e-37	0	1272	2385	Intergenic	NA	2297,WBGene00010550 161,WBGene00010551	--
II	14479112	14480730	4.09774	9.64528e-22	0	772	1618	Intergenic	NA	362,WBGene00007545/C13B4.1/C13B4.1/CE35395	5636,WBGene00006856/usp-14/C13B4.2/CE15615
II	14487921	14489605	3.27476	1.86111e-14	0	1103	1684	Intergenic	NA	438,WBGene00006856/usp-14/C13B4.2/CE15615 674,WBGene00010758/K10H10.1/K10H10.1/CE16251	--
II	14527602	14528950	3.27153	1.97337e-14	0	670	1348	Intergenic	NA	80,WBGene00010197/F57C2.5/F57C2.5/CE16156 378,WBGene00010198	--
II	14561010	14562521	3.10579	3.68573e-13	0	670	1511	Intergenic	NA	185,WBGene00003392/mog-4/C04H5.6/CE15592	674,WBGene00044053
II	14563334	14564327	2.56265	1.89554e-09	0	412	993	IntraG_noGeneModel(smallRNA?)	WBGene00044053	NA	NA
II	14753456	14754363	2.25384	1.19772e-07	0.13514	498	907	Intergenic	NA	165,WBGene00006381/tac-1/Y54E2A.3/CE20302 610,WBGene00013189	--
II	14793836	14796635	4.84488	9.37752e-30	0	1358	2799	Intergenic	NA	105,WBGene00001225/eif-3.B/Y54E2A.11/CE20310	2745,WBGene00013195
II	14797362	14798699	2.42119	1.34991e-08	0	842	1337	IntraG_3UTR	WBGene00001225/eif-3.B/Y54E2A.11/CE20310	NA	NA
II	14813669	14816211	5.10496	7.41355e-33	0	1359	2542	Intergenic	NA	383,WBGene00012179/W01D2.1/W01D2.1/CE18312	257,WBGene00012182
II	14836719	14837840	2.11048	6.89487e-07	0.20429	625	1121	Intergenic	NA	--	--
II	14855928	14858056	4.66886	9.54392e-28	0	1272	2128	IntraG_Exon	WBGene00011043/R05H10.2/R05H10.2/CE31214	NA	NA
II	14968466	14970319	3.63939	1.74005e-17	0	928	1853	Intergenic	NA	145,WBGene00013150/Y53F4B.3/Y53F4B.3/CE22389 149,WBGene00013151/Y53F4B.4/Y53F4B.4/CE39655	--
II	14993329	14994236	2.43882	1.06314e-08	0	326	907	Intergenic	NA	437,WBGene00013155	357,WBGene00013154
II	15007999	15011505	6.06121	1.18042e-45	0	2495	3506	Intergenic	NA	188,WBGene00013156/Y53F4B.9/Y53F4B.9/CE22399 193,WBGene00013158	--
II	15024369	15026700	4.4394	3.06085e-25	0	959	2331	IntraG_Exon	WBGene00013159/Y53F4B.12/Y53F4B.12/CE22401	NA	NA
II	15033010	15033936	2.38237	2.2702e-08	0	412	926	IntraG_Intron	WBGene00013160/Y53F4B.13/Y53F4B.13/CE35673	NA	NA
II	15088392	15090678	4.43223	3.64861e-25	0	1188	2286	Intergenic	NA	495,WBGene00013167	33,WBGene00013166/Y53F4B.20/Y53F4B.20/CE35674
II	15119385	15120894	2.72253	1.8093e-10	0	670	1509	Intergenic	NA	1209,WBGene00014920 141,WBGene00013168/Y53F4B.22/Y53F4B.22/CE35675	--
II	15138142	15140350	2.46974	6.96628e-09	0	1023	2208	IntraG_Intron	WBGene00013171	NA	NA
II	15141507	15142860	2.949	5.12051e-12	0	686	1353	IntraG_Intron	WBGene00013171	NA	NA
II	15207468	15208891	3.80304	6.00232e-19	0	756	1423	IntraG_Intron	WBGene00021597	NA	NA
II	15229920	15233695	5.30176	2.60084e-35	0	2842	3775	Intergenic	NA	286,WBGene00021595	65,WBGene00021596/Y46E12BL.3/Y46E12BL.3/CE39848
III	86152	87748	2.58334	1.4095e-09	0	584	1596	Intergenic	NA	360,WBGene00018794/F54C4.3/F54C4.3/CE19892	40,WBGene00018795
III	188216	189295	2.67747	3.55746e-10	0	584	1079	Intergenic	NA	670,WBGene00003510/mxl-2/F40G9.11/CE19858 37,WBGene00006715/ubc-20/F40G9.3/CE19850	--
III	234389	236083	3.55991	8.46779e-17	0	930	1694	Intergenic	NA	522,WBGene00021754/Y50D7A.4/Y50D7A.4/CE35099	268,WBGene00021755
III	269412	270319	2.3792	2.36785e-08	0	326	907	IntraG_Intron	WBGene00021752/Y50D7A.2/Y50D7A.2/CE33947	NA	NA
III	347845	350307	3.59288	4.41152e-17	0	763	2462	IntraG_5UTR	WBGene00001561/gei-4/W07B3.2/CE17290_CE17291_CE34603_CE32743_CE34604_CE37419	NA	NA
III	471386	473067	3.43604	9.30788e-16	0	842	1681	Intergenic	NA	534,WBGene00021914/Y55B1BR.4/Y55B1BR.4/CE29125 72,WBGene00017328	--
III	490434	492379	4.75544	1.00352e-28	0	934	1945	Intergenic	NA	179,WBGene00006781/unc-45/F30H5.1/CE01925	1918,WBGene00044288
III	639961	640954	2.72314	1.79278e-10	0	498	993	Intergenic	NA	247,WBGene00044319 332,WBGene00044318	--
III	646454	647651	2.29837	6.79974e-08	0.13514	498	1197	Intergenic	NA	171,WBGene00021065	1426,WBGene00021061/W06E11.1/W06E11.1/CE01426
III	782856	784279	3.51498	2.03981e-16	0	842	1423	Intergenic	NA	400,WBGene00018364/F42G9.6/F42G9.6/CE37235 11,WBGene00018362/F42G9.1/F42G9.1/CE07231	--
III	793283	794362	2.76325	9.7294e-11	0	498	1079	Intergenic	NA	100,WBGene00004922/snt-2/F42G9.7/CE37915 511,WBGene00004498/rps-29/B0412.4/CE26849	--
III	844509	846620	4.39342	9.39414e-25	0	1272	2111	Intergenic	NA	57,WBGene00019326/K02F3.2/K02F3.2/CE39385	1989,WBGene00001392
III	858337	859331	2.30905	5.92697e-08	0.13514	499	994	IntraG_Intron	WBGene00019334/K02F3.12/K02F3.12/CE38084	NA	NA
III	901209	902636	3.74088	2.19408e-18	0	670	1427	Intergenic	NA	448,WBGene00017759/F23H11.3/F23H11.3/CE09611	320,WBGene00017760/F23H11.4/F23H11.4/CE09612
III	1079923	1081799	4.39164	9.80878e-25	0	795	1876	Intergenic	NA	249,WBGene00004277/rab-18/Y92C3B.3/CE27340 176,WBGene00022357/kbp-4/Y92C3B.1/CE34437	--
III	1141906	1144189	5.53478	2.44634e-38	0	1100	2283	Intergenic	NA	45,WBGene00004891/smr-1/Y71D11A.2/CE24602	92,WBGene00022104/Y71D11A.3/Y71D11A.3/CE25548
III	1201928	1203012	2.94438	5.52207e-12	0	326	1084	Intergenic	NA	256,WBGene00022493/Y119D3B.16/Y119D3B.16/CE39288 284,WBGene00022489	--
III	1207121	1209044	4.37263	1.55385e-24	0	910	1923	Intergenic	NA	89,WBGene00022488/Y119D3B.11/Y119D3B.11/CE32745	716,WBGene00022489
III	1418535	1419528	2.34605	3.66513e-08	0.13514	498	993	Intergenic	NA	1856,WBGene00001236/elc-1/Y82E9BR.15/CE27039 147,WBGene00022336/Y82E9BR.3/Y82E9BR.3/CE27044	--
III	1426850	1427783	2.26211	1.07899e-07	0.13514	326	933	IntraG_Exon	WBGene00022348/Y82E9BR.16/Y82E9BR.16/CE27040	NA	NA
III	1427944	1430512	4.06584	1.98015e-21	0	1643	2568	Intergenic	NA	2371,WBGene00022348/Y82E9BR.16/Y82E9BR.16/CE27040	--
III	1495510	1496857	2.78039	7.47357e-11	0	680	1347	Intergenic	NA	173,WBGene00044341 1816,WBGene00019715	--
III	1531552	1535454	5.36727	3.77873e-36	0	1715	3902	Intergenic	NA	509,WBGene00004905/snf-6/M01G5.5/CE39951 561,WBGene00022054/Y67D2.4/Y67D2.4/CE39060	--
III	1537626	1538802	2.42284	1.3202e-08	0	498	1176	IntraG_3UTR	WBGene00022054/Y67D2.4/Y67D2.4/CE39060	NA	NA
III	1539319	1540751	2.79296	6.15253e-11	0	593	1432	IntraG_Intron	WBGene00022055/Y67D2.5/Y67D2.5/CE39061	NA	NA
III	1557873	1559296	2.4056	1.66488e-08	0	498	1423	IntraG_Exon	WBGene00022057/Y67D2.7/Y67D2.7/CE39062	NA	NA
III	1610360	1611270	2.15431	4.08511e-07	0.20429	326	910	IntraG_Exon	WBGene00021247/Y22D7AL.9/Y22D7AL.9/CE37423	NA	NA
III	1616434	1617341	2.51154	3.90093e-09	0	412	907	Intergenic	NA	2824,WBGene00021247/Y22D7AL.9/Y22D7AL.9/CE37423	294,WBGene00021248/Y22D7AL.10/Y22D7AL.10/CE27242
III	1618294	1619562	2.81391	4.44017e-11	0	498	1268	IntraG_Exon	WBGene00021248/Y22D7AL.10/Y22D7AL.10/CE27242	NA	NA
III	1776862	1778483	3.17871	1.03554e-13	0	1019	1621	IntraG_Exon IntraG_Intron	WBGene00021442/Y39A3CL.4/Y39A3CL.4/CE37425	NA	NA
III	1785785	1786434	2.1512	4.24087e-07	0.20429	326	649	Intergenic	NA	3025,WBGene00006513	--
III	1830439	1832132	3.16199	1.3891e-13	0	1026	1693	IntraG_Intron	WBGene00021443	NA	NA
III	1858639	1860928	5.41727	8.5311e-37	0	934	2289	Intergenic	NA	307,WBGene00000941/ddp-1/Y39A3CR.4/CE21655	15,WBGene00021445
III	1873833	1874664	2.34145	3.89227e-08	0.13514	422	831	IntraG_Intron	WBGene00021444/Y39A3CR.3/Y39A3CR.3/CE30711	NA	NA
III	1905410	1906576	2.74721	1.24372e-10	0	499	1166	Intergenic	NA	285,WBGene00015245 47,WBGene00015240	--
III	1920789	1921782	2.28097	8.49341e-08	0.13514	412	993	Intergenic	NA	--	3984,WBGene00044647
III	1924878	1925785	2.28455	8.11471e-08	0.13514	412	907	Intergenic	NA	2376,WBGene00018722	--
III	1948654	1951907	5.59723	3.59145e-39	0	1705	3253	Intergenic	NA	113,WBGene00018721 122,WBGene00004491/rps-22/F53A3.3/CE10884	--
III	1961770	1962763	2.64172	6.03502e-10	0	412	993	Intergenic	NA	248,WBGene00020115/R155.1/R155.1/CE32713	1372,WBGene00020116/R155.2/R155.2/CE12864
III	2100790	2102170	2.47366	6.5995e-09	0	412	1380	Intergenic	NA	1081,WBGene00004088/ppk-2/Y48G9A.8/CE27279	1331,WBGene00021702/Y48G9A.9/Y48G9A.9/CE22773
III	2110375	2112586	3.01524	1.71246e-12	0	1197	2211	Intergenic	NA	229,WBGene00021701	4114,WBGene00004088/ppk-2/Y48G9A.8/CE27279
III	2112729	2114982	3.51137	2.18811e-16	0	1414	2253	IntraG_Intron	WBGene00021704/Y48G9A.11/Y48G9A.11/CE25324	NA	NA
III	2116522	2117754	2.38006	2.34087e-08	0	501	1232	Intergenic	NA	152,WBGene00021704/Y48G9A.11/Y48G9A.11/CE25324 807,WBGene00021700	--
III	2133592	2134413	2.36928	2.69999e-08	0	412	821	Intergenic	NA	459,WBGene00021698/frl-1/Y48G9A.4/CE32979	--
III	2149818	2152755	5.49148	9.13671e-38	0	1840	2937	Intergenic	NA	298,WBGene00021697	131,WBGene00021698/frl-1/Y48G9A.4/CE32979
III	2171581	2172488	2.37756	2.41988e-08	0	498	907	Intergenic	NA	368,WBGene00003322	3911,WBGene00021696
III	2270949	2272546	2.67137	3.895e-10	0	498	1597	IntraG_Intron	WBGene00021862	NA	NA
III	2277736	2278740	2.31798	5.28119e-08	0.13514	326	1004	IntraG_Intron	WBGene00021858/Y54F10BM.3/Y54F10BM.3/CE27012	NA	NA
III	2313910	2314903	2.4538	8.66838e-09	0	498	993	Intergenic	NA	3453,WBGene00021865 15,WBGene00021857/iffb-1/Y54F10BM.2/CE27011	--
III	2330185	2332680	5.82292	2.92474e-42	0	1104	2495	Intergenic	NA	118,WBGene00021867/Y54F10BM.13/Y54F10BM.13/CE27010 280,WBGene00021856/fbxa-1/Y54F10BM.1/CE33881	--
III	2364965	2365872	2.30768	6.03255e-08	0.13514	412	907	IntraG_Intron	WBGene00005146	NA	NA
III	2375045	2377088	5.20859	3.88006e-34	0	943	2043	Intergenic	NA	3345,WBGene00019150/H04J21.1/H04J21.1/CE20919 195,WBGene00019199	--
III	2400245	2402367	5.71073	1.03993e-40	0	1283	2122	Intergenic	NA	232,WBGene00000506/cic-1/H14E04.5/CE34571 539,WBGene00019198/H14E04.1/H14E04.1/CE29973	--
III	2417264	2419375	5.84871	1.27452e-42	0	1100	2111	IntraG_5UTR	WBGene00021020/W04B5.3/W04B5.3/CE29362	NA	NA
III	2477084	2478077	2.60744	9.95396e-10	0	584	993	IntraG_Intron IntraG_3UTR	WBGene00001339	NA	NA
III	2493956	2494949	2.34025	3.95383e-08	0.13514	498	993	Intergenic	NA	--	206,WBGene00021847/Y54F10AL.1/Y54F10AL.1/CE27005
III	2528670	2529319	2.11763	6.33435e-07	0.20429	326	649	Intergenic	NA	380,WBGene00004314 55,WBGene00021849/Y54F10AM.5/Y54F10AM.5/CE34127	--
III	2575492	2577357	3.37996	2.68029e-15	0	1018	1865	Intergenic	NA	1281,WBGene00021854 2793,WBGene00022197	--
III	2596769	2597681	2.19584	2.46419e-07	0.13514	412	912	Intergenic	NA	158,WBGene00000160/apb-1/Y71H2B.10/CE24628 869,WBGene00007019/mdt-19/Y71H2B.6/CE22945	--
III	2725226	2726133	2.20364	2.23855e-07	0.13514	412	907	Intergenic	NA	556,WBGene00022176 436,WBGene00022172	--
III	2767805	2769574	4.05073	2.77877e-21	0	1014	1769	Intergenic	NA	164,WBGene00022182/Y71H2AM.17/Y71H2AM.17/CE39070	2022,WBGene00022184/Y71H2AM.19/Y71H2AM.19/CE38657
III	2780350	2781897	3.4493	7.23016e-16	0	614	1547	Intergenic	NA	1921,WBGene00022184/Y71H2AM.19/Y71H2AM.19/CE38657 71,WBGene00022171	--
III	2785424	2786675	3.0262	1.42531e-12	0	670	1251	Intergenic	NA	111,WBGene00022185/Y71H2AM.20/Y71H2AM.20/CE27321 13,WBGene00022170/Y71H2AM.5/Y71H2AM.5/CE22939	--
III	2803987	2806286	5.61355	2.16768e-39	0	1100	2299	Intergenic	NA	334,WBGene00022168	1416,WBGene00044760/Y71H2AM.25/Y71H2AM.25/CE39981
III	2814445	2815870	3.14323	1.92762e-13	0	672	1425	Intergenic	NA	156,WBGene00007000/tufm-1/Y71H2AM.23/CE27322 4155,WBGene00022167/Y71H2AM.2/Y71H2AM.2/CE39979	--
III	2858143	2858878	2.09938	7.85869e-07	0.20429	326	735	IntraG_Intron	WBGene00018991/F56F11.4/F56F11.4/CE28467	NA	NA
III	2966221	2967730	4.15508	2.60948e-22	0	670	1509	Intergenic	NA	1267,WBGene00019158	147,WBGene00019159
III	2969661	2970912	3.37206	3.10709e-15	0	584	1251	Intergenic	NA	--	378,WBGene00021916 422,WBGene00021917
III	3023793	3024924	2.44059	1.03782e-08	0	511	1131	IntraG_Intron	WBGene00000898/daf-2/Y55D5A.5/CE27499	NA	NA
III	3037111	3038018	2.52752	3.11788e-09	0	412	907	Intergenic	NA	--	5193,WBGene00021919
III	3040461	3041540	2.33622	4.16724e-08	0.13514	412	1079	Intergenic	NA	--	1843,WBGene00021919
III	3067255	3071280	4.55799	1.60832e-26	0	3100	4025	Intergenic	NA	158,WBGene00019168/H06I04.3/H06I04.3/CE38200	1155,WBGene00006725/ubl-1/H06I04.4/CE20938
III	3271290	3272283	3.05943	5.09422e-12	0	412	993	IntraG_Intron	WBGene00021808/Y53G8AM.8/Y53G8AM.8/CE39857	NA	NA
III	3293771	3295024	3.05206	5.72604e-12	0	584	1253	Intergenic	NA	36,WBGene00021815 386,WBGene00021813/Y53G8AR.6/Y53G8AR.6/CE25422	--
III	3309472	3312584	3.2607	1.87298e-13	0	1088	3112	Intergenic	NA	892,WBGene00021811/ral-1/Y53G8AR.3/CE25424	--
III	3321940	3323449	2.79127	3.00619e-10	0	498	1509	Intergenic	NA	1204,WBGene00021816/Y53G8AR.9/Y53G8AR.9/CE25419 521,WBGene00021810/Y53G8AR.2/Y53G8AR.2/CE33233	--
III	3323468	3324653	2.40504	5.59658e-08	0	604	1185	IntraG_Intron	WBGene00021810/Y53G8AR.2/Y53G8AR.2/CE33233	NA	NA
III	3389402	3390309	2.38045	7.60813e-08	0	326	907	Intergenic	NA	180,WBGene00008348/C56G7.3/C56G7.3/CE17608	132,WBGene00014299
III	3391590	3392415	2.19417	7.04948e-07	0	326	825	IntraG_Intron	WBGene00008348/C56G7.3/C56G7.3/CE17608	NA	NA
III	3395629	3397138	3.05053	5.86667e-12	0	670	1509	Intergenic	NA	2519,WBGene00003372/mlc-4/C56G7.1/CE01531 271,WBGene00010303/F59A2.3/F59A2.3/CE17940	--
III	3403683	3405453	4.54644	9.22884e-25	0	845	1770	Intergenic	NA	63,WBGene00003795/npp-9/F59A2.1/CE17939 335,WBGene00010305/F59A2.5/F59A2.5/CE01023	--
III	3447731	3448638	2.83343	1.62241e-10	0	326	907	IntraG_Intron	WBGene00010451	NA	NA
III	3450741	3451562	2.69518	1.18467e-09	0	326	821	IntraG_Exon IntraG_Intron	WBGene00010451	NA	NA
III	3455918	3457169	3.87669	2.0828e-18	0	498	1251	Intergenic	NA	46,WBGene00007921	581,WBGene00007920
III	3458627	3461371	5.37758	4.72715e-34	0	1542	2744	Intergenic	NA	222,WBGene00007927/C34C12.8/C34C12.8/CE03057	104,WBGene00007921
III	3505014	3505835	2.28609	2.40208e-07	0	412	821	Intergenic	NA	216,WBGene00010809/M01F1.3/M01F1.3/CE01031	209,WBGene00010810
III	3540180	3541001	2.42519	4.34174e-08	0	326	821	IntraG_Intron	WBGene00000248/ben-1/C54C6.2/CE33770	NA	NA
III	3643654	3644905	2.99835	1.33201e-11	0	584	1251	Intergenic	NA	116,WBGene00006822/unc-93/C46F11.1/CE30906_CE37957	589,WBGene00007860
III	3650023	3651620	4.17683	3.94669e-21	0	756	1597	IntraG_5UTR	WBGene00008118	NA	NA
III	3697195	3697844	2.28696	2.37728e-07	0	326	649	Intergenic	NA	--	347,WBGene00000885/cyn-9/T27D1.1/CE03745
III	3733922	3736377	4.17969	3.70916e-21	0	1100	2455	Intergenic	NA	1,WBGene00009372 1557,WBGene00009374	--
III	3856615	3857436	2.45168	3.09982e-08	0	326	821	IntraG_Intron	WBGene00000264/brc-1/C36A4.8/CE31438	NA	NA
III	3861935	3864659	4.64777	8.24049e-26	0	842	2724	IntraG_Exon	WBGene00000264/brc-1/C36A4.8/CE31438	NA	NA
III	3865816	3868787	5.66856	1.13071e-37	0	1702	2971	Intergenic	NA	312,WBGene00004414/rpl-3/F13B10.2/CE05598	441,WBGene00007969/C36A4.9/C36A4.9/CE03076
III	3915746	3917604	4.06966	3.90408e-20	0	933	1858	Intergenic	NA	2564,WBGene00003930/pat-3/ZK1058.2/CE01102 231,WBGene00014204	--
III	3920739	3922801	4.86984	3.43136e-28	0	1051	2062	Intergenic	NA	107,WBGene00014205/ZK1058.5/ZK1058.5/CE34138 639,WBGene00014206/nit-1/ZK1058.6/CE01106	--
III	4018823	4020850	4.80255	1.85559e-27	0	842	2027	Intergenic	NA	2046,WBGene00006537/tbb-2/C36E8.5/CE00913 373,WBGene00011367/T02C12.2/T02C12.2/CE01062	--
III	4056497	4059124	5.58482	1.3037e-36	0	1358	2627	IntraG_Exon	WBGene00004322/rcq-5/E03A3.2/CE00941	NA	NA
III	4086882	4088955	4.97005	2.65978e-29	0	842	2073	Intergenic	NA	1108,WBGene00002202/kin-19/C03C10.1/CE00872	2541,WBGene00007271
III	4094855	4096278	2.7163	8.79956e-10	0	670	1423	Intergenic	NA	627,WBGene00004392/rnr-2/C03C10.3/CE00874 493,WBGene00007273	--
III	4097693	4098772	2.68083	1.44813e-09	0	412	1079	Intergenic	NA	4,WBGene00007270	--
III	4149511	4152224	6.05361	9.26695e-43	0	1616	2713	IntraG_Intron	WBGene00007631/wht-3/C16C10.12/CE01492	NA	NA
III	4170634	4171627	2.49024	1.88621e-08	0	412	993	IntraG_Exon	WBGene00007626/rnf-121/C16C10.5/CE01496	NA	NA
III	4205646	4206553	2.32045	1.58877e-07	0	412	907	Intergenic	NA	192,WBGene00011282	271,WBGene00011281/R74.7/R74.7/CE23932
III	4281621	4282700	2.20802	6.00988e-07	0	412	1079	Intergenic	NA	1842,WBGene00011199/tag-310/R10E4.2/CE18908	3800,WBGene00011200
III	4290310	4292421	4.12657	1.16485e-20	0	1100	2111	Intergenic	NA	155,WBGene00003157/mcm-5/R10E4.4/CE03558	246,WBGene00011201/nth-1/R10E4.5/CE03559
III	4312871	4313864	2.6141	3.63306e-09	0	412	993	Intergenic	NA	187,WBGene00001352/evl-14/H38K22.1/CE33526 616,WBGene00010428/dcn-1/H38K22.2/CE33527	--
III	4404129	4405122	2.41982	4.64675e-08	0	584	993	Intergenic	NA	306,WBGene00011121 44,WBGene00011111/R07E5.3/R07E5.3/CE01045	--
III	4418539	4420578	4.62939	1.28219e-25	0	1200	2039	Intergenic	NA	599,WBGene00011115/R07E5.7/R07E5.7/CE00672 80,WBGene00000520/cku-80/R07E5.8/CE00660	--
III	4474929	4476266	3.7317	3.64084e-17	0	670	1337	Intergenic	NA	488,WBGene00004132/pqn-45/F56F3.1/CE17911 287,WBGene00004470/rps-1/F56F3.5/CE00664	--
III	4491113	4492278	2.56546	7.00213e-09	0	584	1165	IntraG_3UTR	WBGene00000223/atf-7/C07G2.2/CE19688	NA	NA
III	4507640	4509507	3.82538	5.80426e-18	0	842	1867	Intergenic	NA	399,WBGene00000380/cct-5/C07G2.3/CE02985_CE29569 347,WBGene00009115	--
III	4586561	4588242	3.68943	8.21471e-17	0	842	1681	Intergenic	NA	137,WBGene00009443/F35G12.7/F35G12.7/CE32184 70,WBGene00004874/smc-4/F35G12.8/CE03287	--
III	4594559	4595294	2.38942	6.8039e-08	0	326	735	IntraG_Intron	WBGene00000206/asb-1/F35G12.10/CE00968	NA	NA
III	4648817	4650240	2.69614	1.16883e-09	0	670	1423	Intergenic	NA	1668,WBGene00011957 872,WBGene00011953/T23F11.1/T23F11.1/CE24009	--
III	4692852	4693931	2.60834	3.92895e-09	0	498	1079	Intergenic	NA	87,WBGene00011408/T04A8.6/T04A8.6/CE01075 609,WBGene00011410	--
III	4703629	4704622	2.36275	9.47111e-08	0	326	993	IntraG_Exon	WBGene00000543/clp-2/T04A8.16/CE01070	NA	NA
III	4719720	4722529	6.05434	9.05733e-43	0	1272	2809	Intergenic	NA	363,WBGene00001259/emb-5/T04A8.14/CE13120 1184,WBGene00000068/acy-1/F17C8.1/CE00955	--
III	4753600	4755367	3.55772	9.77314e-16	0	842	1767	IntraG_5UTR	WBGene00007167/rbg-3/B0393.2/CE00855	NA	NA
III	4756008	4758463	5.50396	1.33451e-35	0	1100	2455	Intergenic	NA	104,WBGene00007168/B0393.3/B0393.3/CE00856	131,WBGene00007167/rbg-3/B0393.2/CE00855
III	4785031	4786890	4.06001	4.78531e-20	0	848	1859	Intergenic	NA	653,WBGene00008003 165,WBGene00003210	--
III	4792090	4793255	2.63523	2.72197e-09	0	498	1165	Intergenic	NA	462,WBGene00008005	233,WBGene00003210
III	4849299	4850986	3.96832	3.22823e-19	0	842	1687	Intergenic	NA	328,WBGene00017812/F26A1.14/F26A1.14/CE02682 330,WBGene00017801	--
III	4877280	4879649	4.98556	1.78224e-29	0	1014	2369	Intergenic	NA	21,WBGene00016449/C35D10.13/C35D10.13/CE01194 332,WBGene00000204/arx-6/C35D10.16/CE28899	--
III	4899420	4900775	2.50269	1.60415e-08	0	498	1355	IntraG_5UTR	WBGene00017826	NA	NA
III	4904515	4906540	4.50128	2.66253e-24	0	842	2025	Intergenic	NA	28,WBGene00005011/F26F4.8/F26F4.8/CE30768 1832,WBGene00004400/rom-1/F26F4.3/CE32392	--
III	4911997	4912732	2.21913	5.28457e-07	0	326	735	IntraG_Exon	WBGene00017829	NA	NA
III	4917026	4919481	5.92063	5.77508e-41	0	1100	2455	Intergenic	NA	153,WBGene00017830/F26F4.11/F26F4.11/CE04448	114,WBGene00006735/ula-1/C26E6.8/CE29678
III	4925905	4926640	2.20859	5.97082e-07	0	326	735	IntraG_Intron	WBGene00004782/set-2/C26E6.9/CE27735_CE01158_CE27736	NA	NA
III	4929001	4933014	5.07795	1.59844e-30	0	1702	4013	IntraG_Exon	WBGene00016145/C26E6.12/C26E6.12/CE27734	NA	NA
III	4934171	4935939	3.19438	5.6915e-13	0	843	1768	Intergenic	NA	527,WBGene00016142/C26E6.6/C26E6.6/CE39477	133,WBGene00016143
III	4961723	4964540	5.80323	2.05398e-39	0	1203	2816	IntraG_Intron	WBGene00016167	NA	NA
III	4985850	4988224	5.81291	1.5339e-39	0	1101	2374	Intergenic	NA	56,WBGene00016171/C27F2.10/C27F2.10/CE29189 281,WBGene00016165	--
III	5017788	5018695	2.61228	3.72403e-09	0	498	907	Intergenic	NA	673,WBGene00020097/larp-1/R144.7/CE31582 325,WBGene00020094	--
III	5047178	5048702	3.32825	5.89928e-14	0	771	1524	Intergenic	NA	844,WBGene00016678/C45G9.7/C45G9.7/CE01858 131,WBGene00016676/C45G9.5/C45G9.5/CE01856	--
III	5067728	5070272	5.05536	2.89439e-30	0	1275	2544	Intergenic	NA	317,WBGene00016682/C45G9.11/C45G9.11/CE27856 27,WBGene00016674/C45G9.2/C45G9.2/CE29722	--
III	5076270	5077263	2.39197	6.5913e-08	0	498	993	Intergenic	NA	956,WBGene00000107/alh-1/F54D8.3/CE29809	839,WBGene00016673/C45G9.1/C45G9.1/CE24851
III	5080513	5081592	3.0487	6.03899e-12	0	498	1079	Intergenic	NA	674,WBGene00006519/tag-174/F54D8.2/CE01308	385,WBGene00000107/alh-1/F54D8.3/CE29809
III	5152900	5153807	2.47763	2.22077e-08	0	412	907	Intergenic	NA	199,WBGene00021901/tag-262/Y54H5A.3/CE24459 111,WBGene00021899/Y54H5A.1/Y54H5A.1/CE27292	--
III	5162081	5163246	2.76395	4.46084e-10	0	498	1165	IntraG_Intron	WBGene00001744/grs-1/T10F2.1/CE29472	NA	NA
III	5172211	5173548	3.35736	3.55934e-14	0	584	1337	IntraG_Exon	WBGene00019631/K10D2.5/K10D2.5/CE02017	NA	NA
III	5180470	5182237	3.75307	2.40452e-17	0	842	1767	Intergenic	NA	4565,WBGene00019628/pup-2/K10D2.2/CE27429	848,WBGene00019629/cid-1/K10D2.3/CE02015
III	5189370	5191825	5.09793	9.43407e-31	0	1014	2455	IntraG_Intron	WBGene00019627/K10D2.1/K10D2.1/CE02013	NA	NA
III	5228027	5228676	2.25661	3.40832e-07	0	326	649	Intergenic	NA	705,WBGene00016411 21,WBGene00000229/atp-2/C34E10.6/CE29950	--
III	5274229	5275824	3.89928	1.32054e-18	0	756	1595	Intergenic	NA	257,WBGene00022599/ZC395.10/ZC395.10/CE01436 199,WBGene00006590/toc-1/ZC395.3/CE01439	--
III	5305389	5306382	2.47866	2.19139e-08	0	498	993	IntraG_Intron	WBGene00023062	NA	NA
III	5307195	5309478	4.62853	1.3089e-25	0	1272	2283	Intergenic	NA	92,WBGene00018677/F52C9.7/F52C9.7/CE04619	2184,WBGene00018675
III	5348135	5350160	5.51712	9.16183e-36	0	1272	2025	Intergenic	NA	53,WBGene00021311	3392,WBGene00021317
III	5405149	5406786	3.61282	3.50674e-16	0	798	1637	Intergenic	NA	1004,WBGene00021316/Y32H12A.8/Y32H12A.8/CE28516 147,WBGene00020967	--
III	5442279	5443788	3.23887	2.70696e-13	0	584	1509	Intergenic	NA	150,WBGene00020779/T24G10.2/T24G10.2/CE37993 401,WBGene00018612/F48E8.6/F48E8.6/CE02758	--
III	5447361	5450676	4.92736	7.95806e-29	0	928	3315	IntraG_5UTR	WBGene00018613/skpt-1/F48E8.7/CE28404	NA	NA
III	5482776	5485231	5.40779	2.03059e-34	0	1100	2455	Intergenic	NA	134,WBGene00019836/R02F2.7/R02F2.7/CE29818 282,WBGene00019833/R02F2.4/R02F2.4/CE29439	--
III	5498180	5500635	5.2848	6.15269e-33	0	928	2455	Intergenic	NA	74,WBGene00019838	207,WBGene00019832/R02F2.2/R02F2.2/CE39517
III	5502662	5504773	3.57919	6.56751e-16	0	1014	2111	IntraG_Intron	WBGene00019831/R02F2.1/R02F2.1/CE29437	NA	NA
III	5554941	5555590	2.29309	2.20907e-07	0	326	649	Intergenic	NA	377,WBGene00017304/F09F7.7/F09F7.7/CE30656 93,WBGene00017301/F09F7.4/F09F7.4/CE00689	--
III	5586049	5588074	4.82505	1.0581e-27	0	1100	2025	Intergenic	NA	69,WBGene00018964/F56D2.2/F56D2.2/CE11228	141,WBGene00018965
III	5591408	5592487	2.50341	1.5891e-08	0	498	1079	Intergenic	NA	232,WBGene00018967/F56D2.6/F56D2.6/CE32900 182,WBGene00018963/ucr-1/F56D2.1/CE11226	--
III	5603081	5604246	2.53125	1.10281e-08	0	584	1165	Intergenic	NA	55,WBGene00015468/C05D2.6/C05D2.6/CE32115 749,WBGene00001514/gak-1/C05D2.5/CE26863	--
III	5663218	5664297	2.72797	7.45868e-10	0	670	1079	Intergenic	NA	2851,WBGene00018829 298,WBGene00003918/par-3/F54E7.3/CE28449_CE28450	--
III	5678095	5679862	4.48176	4.19516e-24	0	1014	1767	Intergenic	NA	124,WBGene00018830 138,WBGene00004481/rps-12/F54E7.2/CE26896	--
III	5697434	5699116	4.26569	5.64057e-22	0	757	1682	Intergenic	NA	221,WBGene00002982/lgg-3/B0336.8/CE00776 195,WBGene00004348/rgs-5/B0336.4/CE32098	--
III	5705865	5706944	2.51436	1.37715e-08	0	584	1079	Intergenic	NA	369,WBGene00004435/rpl-23/B0336.10/CE00778	239,WBGene00015148/B0336.11/B0336.11/CE39202
III	5718866	5722956	4.35212	8.1763e-23	0	2993	4090	Intergenic	NA	941,WBGene00006943/wrm-1/B0336.1/CE26743	4325,WBGene00000182/arf-1.2/B0336.2/CE00696
III	5727467	5728374	2.48114	2.12231e-08	0	326	907	Intergenic	NA	337,WBGene00015083/egg-1/B0244.8/CE32094	728,WBGene00006943/wrm-1/B0336.1/CE26743
III	5802174	5804199	4.2691	5.23117e-22	0	928	2025	Intergenic	NA	109,WBGene00020964/polq-1/W03A3.2/CE38982 109,WBGene00001869/him-10/R12B2.4/CE01367	--
III	5852573	5854340	4.07673	3.36277e-20	0	928	1767	IntraG_3UTR	WBGene00000381/cct-6/F01F1.8/CE01234	NA	NA
III	5854809	5857350	4.51144	2.09966e-24	0	1272	2541	IntraG_5UTR	WBGene00000115/alh-9/F01F1.6/CE39486	NA	NA
III	5870583	5873210	4.65215	7.41426e-26	0	1616	2627	IntraG_5UTR	WBGene00017165/F01F1.11/F01F1.11/CE26883	NA	NA
III	5958467	5959892	3.53356	1.52438e-15	0	586	1425	IntraG_Intron	WBGene00017774/F25B5.2/F25B5.2/CE01919	NA	NA
III	5988578	5990173	3.53204	1.56747e-15	0	842	1595	Intergenic	NA	2407,WBGene00020210	3616,WBGene00020211
III	6007937	6010220	5.35879	7.97833e-34	0	1100	2283	Intergenic	NA	6,WBGene00022694 472,WBGene00001166/eft-1/ZK328.2/CE05066	--
III	6012582	6013661	2.51793	1.3141e-08	0	498	1079	Intergenic	NA	--	294,WBGene00001166/eft-1/ZK328.2/CE05066 403,WBGene00003796/npp-10/ZK328.5/CE34447
III	6019468	6020375	2.46206	2.71374e-08	0	326	907	Intergenic	NA	1337,WBGene00003796/npp-10/ZK328.5/CE34447 318,WBGene00000874/cyk-3/ZK328.1/CE30061	--
III	6116191	6117098	2.238	4.24122e-07	0	326	907	Intergenic	NA	241,WBGene00020549/nmt-1/T17E9.2/CE31611 2054,WBGene00002201/kin-18/T17E9.1/CE01405	--
III	6247839	6248488	2.2828	2.49823e-07	0	326	649	IntraG_5UTR	WBGene00020442/T12A2.8/T12A2.8/CE01401	NA	NA
III	6279996	6280989	2.53981	9.84925e-09	0	412	993	IntraG_5UTR	WBGene00001972/hmg-1.2/F47D12.4/CE26923_CE28233_CE28234	NA	NA
III	6302967	6304657	3.80107	9.38824e-18	0	937	1690	Intergenic	NA	741,WBGene00018564 5418,WBGene00001518/gar-2/F47D12.1/CE30134_CE30135_CE24987_CE01946_CE32893	--
III	6344326	6345405	2.78975	3.07301e-10	0	412	1079	Intergenic	NA	1506,WBGene00016982 2183,WBGene00016978/C56G2.3/C56G2.3/CE01872	--
III	6374795	6375530	2.28959	2.30351e-07	0	326	735	Intergenic	NA	176,WBGene00004482/rps-13/C16A3.9/CE04009 200,WBGene00007048/tag-182/C16A3.7/CE04007	--
III	6396527	6397612	2.43458	3.85452e-08	0	412	1085	Intergenic	NA	815,WBGene00015814/C16A3.10/C16A3.10/CE37708	--
III	6431341	6432506	2.82551	1.82304e-10	0	498	1165	Intergenic	NA	105,WBGene00015487/C05D11.10/C05D11.10/CE01129 284,WBGene00006515/tag-170/C05D11.3/CE01133	--
III	6441833	6443524	4.19086	2.91082e-21	0	670	1691	IntraG_Intron	WBGene00003214/mel-32/C05D11.11/CE01130	NA	NA
III	6453281	6454016	2.16851	9.4482e-07	0	326	735	Intergenic	NA	1293,WBGene00004781/set-1/T26A5.7/CE19602 818,WBGene00020821/T26A5.5/T26A5.5/CE32733	--
III	6463603	6465374	3.39938	1.70378e-14	0	756	1771	Intergenic	NA	638,WBGene00001005/dlc-1/T26A5.9/CE00788 750,WBGene00006463/tag-99/T26A5.3/CE00702	--
III	6488771	6489592	2.38359	7.31639e-08	0	412	821	Intergenic	NA	550,WBGene00004503/rpt-3/F23F12.6/CE01253	368,WBGene00017754/F23F12.8/F23F12.8/CE38952
III	6550766	6552384	3.64669	1.85278e-16	0	928	1618	Intergenic	NA	525,WBGene00015641	1821,WBGene00015642/C09E7.8/C09E7.8/CE32121
III	6605644	6606637	2.41632	4.85631e-08	0	498	993	Intergenic	NA	5059,WBGene00017649/F20H11.6/F20H11.6/CE20703	48,WBGene00003162/mdh-1/F20H11.3/CE09512
III	6606763	6609395	4.94102	5.6093e-29	0	1449	2632	Intergenic	NA	159,WBGene00003162/mdh-1/F20H11.3/CE09512 351,WBGene00017647/F20H11.4/F20H11.4/CE20702	--
III	6613992	6616364	5.63936	2.66331e-37	0	1275	2372	Intergenic	NA	87,WBGene00021502/Y40D12A.1/Y40D12A.1/CE32965	193,WBGene00021503/Y40D12A.2/Y40D12A.2/CE19621
III	6708771	6711398	5.63739	2.82097e-37	0	1186	2627	IntraG_5UTR	WBGene00002169/isw-1/F37A4.8/CE29792	NA	NA
III	6721931	6722928	2.20335	6.34249e-07	0	502	997	Intergenic	NA	237,WBGene00018137/bath-41/F37A4.9/CE00790 21,WBGene00018132	--
III	6730881	6731999	2.3748	8.16026e-08	0	623	1118	IntraG_Intron	WBGene00003851/odr-4/Y102E9.1/CE28101_CE32953_CE32954	NA	NA
III	6868311	6870680	5.43624	9.12034e-35	0	1100	2369	Intergenic	NA	52,WBGene00020068/R13F6.10/R13F6.10/CE31579 165,WBGene00020064/kbp-1/R13F6.1/CE00720	--
III	6887254	6887903	2.17464	8.8124e-07	0	326	649	IntraG_Intron	WBGene00000265/brd-1/K04C2.4/CE32690	NA	NA
III	6888460	6890313	4.26284	6.00732e-22	0	756	1853	IntraG_Exon	WBGene00000265/brd-1/K04C2.4/CE32690	NA	NA
III	6902697	6903708	2.46079	2.75858e-08	0	430	1011	Intergenic	NA	84,WBGene00020316/brc-2/T07E3.5/CE32718 705,WBGene00020314	--
III	6929221	6930386	2.74012	6.27471e-10	0	584	1165	Intergenic	NA	1054,WBGene00018998/flap-1/F57B9.7/CE31011 170,WBGene00002083/inf-1/F57B9.6/CE01341	--
III	6960963	6961959	2.61805	3.44281e-09	0	501	996	IntraG_Intron	WBGene00004462/rpn-6/F57B9.10/CE25011_CE38077	NA	NA
III	6967588	6969613	4.41441	1.9841e-23	0	756	2025	Intergenic	NA	294,WBGene00017951/F31E3.4/F31E3.4/CE01269	1618,WBGene00001168/eft-3/F31E3.5/CE01270
III	6971114	6973053	4.53578	1.18634e-24	0	756	1939	Intergenic	NA	216,WBGene00001168/eft-3/F31E3.5/CE01270 276,WBGene00004340/rfc-4/F31E3.3/CE01268	--
III	7020971	7021878	2.41697	4.8169e-08	0	326	907	IntraG_5UTR	WBGene00004341/rfl-1/F11H8.1/CE34538	NA	NA
III	7033888	7035398	3.75787	2.18981e-17	0	671	1510	Intergenic	NA	3997,WBGene00022985	825,WBGene00023414
III	7060559	7061294	2.24631	3.84757e-07	0	326	735	Intergenic	NA	357,WBGene00019811	157,WBGene00019812/R01H2.4/R01H2.4/CE38969
III	7067272	7070071	5.19393	7.27227e-32	0	1358	2799	Intergenic	NA	129,WBGene00006713/ubc-18/R01H2.6/CE25067 404,WBGene00045190	--
III	7072954	7075323	5.6432	2.38007e-37	0	1186	2369	Intergenic	NA	364,WBGene00022734	75,WBGene00022735/ZK418.6/ZK418.6/CE00808
III	7084502	7085588	2.99318	1.44373e-11	0	498	1086	Intergenic	NA	10,WBGene00022737/ZK418.8/ZK418.8/CE00810	128,WBGene00022738/ZK418.9/ZK418.9/CE34457
III	7087519	7088341	2.25745	3.37471e-07	0	413	822	Intergenic	NA	262,WBGene00022738/ZK418.9/ZK418.9/CE34457	641,WBGene00044353/ZK418.10/ZK418.10/CE38670
III	7103633	7104730	2.64313	2.44182e-09	0	516	1097	Intergenic	NA	229,WBGene00015102/cpg-2/B0280.5/CE31868	1221,WBGene00023224
III	7132793	7134665	4.75482	6.05687e-27	0	756	1872	IntraG_Exon	WBGene00015105	NA	NA
III	7161443	7163382	4.28135	3.98694e-22	0	1100	1939	Intergenic	NA	499,WBGene00019402/K04G7.11/K04G7.11/CE39587 98,WBGene00019400/K04G7.1/K04G7.1/CE01358	--
III	7164969	7166650	2.99719	1.35625e-11	0	928	1681	Intergenic	NA	1870,WBGene00018152/F37C12.7/F37C12.7/CE29312	1033,WBGene00019400/K04G7.1/K04G7.1/CE01358
III	7179291	7180384	2.54725	8.92424e-09	0	512	1093	Intergenic	NA	270,WBGene00004483/rps-14/F37C12.9/CE00821 375,WBGene00004450/rpl-36/F37C12.4/CE30781	--
III	7189217	7190210	2.27766	2.65615e-07	0	498	993	Intergenic	NA	148,WBGene00004490/rps-21/F37C12.11/CE30779	421,WBGene00003176/mec-14/F37C12.12/CE00825
III	7197731	7200272	5.34018	1.33738e-33	0	1100	2541	Intergenic	NA	18,WBGene00020112/pfd-5/R151.9/CE00827 3759,WBGene00006592/dpy-31/R151.5/CE27200	--
III	7207623	7208732	2.42668	4.2605e-08	0	412	1109	Intergenic	NA	326,WBGene00004417/rpl-6/R151.3/CE00744	458,WBGene00006592/dpy-31/R151.5/CE27200
III	7233561	7234640	2.35351	1.06127e-07	0	412	1079	IntraG_Exon	WBGene00020636/T20H4.5/T20H4.5/CE00832	NA	NA
III	7276227	7279118	5.69345	5.42848e-38	0	1020	2891	Intergenic	NA	46,WBGene00015160/B0361.6/B0361.6/CE00835 284,WBGene00015165/B0361.11/B0361.11/CE34241	--
III	7334906	7336860	2.59103	4.96698e-09	0	498	1954	Intergenic	NA	349,WBGene00018953 1110,WBGene00001748/gsp-2/F56C9.1/CE01319	--
III	7358149	7359744	3.2697	1.60779e-13	0	928	1595	Intergenic	NA	81,WBGene00017269 346,WBGene00017268/F08F8.2/F08F8.2/CE30649	--
III	7463362	7464183	2.38412	7.26845e-08	0	326	821	Intergenic	NA	1368,WBGene00044449 50,WBGene00019196/H14A12.3/H14A12.3/CE28734	--
III	7497354	7500504	5.52605	7.09349e-36	0	1100	3150	Intergenic	NA	696,WBGene00000479/cgh-1/C07H6.5/CE00839	289,WBGene00015582
III	7520290	7521283	2.3722	8.42721e-08	0	412	993	IntraG_5UTR	WBGene00000854	NA	NA
III	7572382	7573461	2.52074	1.26655e-08	0	498	1079	Intergenic	NA	124,WBGene00004420/rpl-9/R13A5.8/CE01380 391,WBGene00003063/lpd-7/R13A5.12/CE21123	--
III	7643407	7644486	2.4688	2.48863e-08	0	584	1079	Intergenic	NA	960,WBGene00022817/ZK783.2/ZK783.2/CE34466	2113,WBGene00022819/ZK783.5/ZK783.5/CE34467
III	7681989	7683158	2.6678	1.73613e-09	0	498	1169	Intergenic	NA	1702,WBGene00015989	1811,WBGene00015990/C18H2.3/C18H2.3/CE30611
III	7708347	7709168	2.31068	1.78795e-07	0	412	821	IntraG_Intron	WBGene00003002/lin-13/C03B8.4/CE30419	NA	NA
III	7709982	7710889	2.26817	2.97292e-07	0	326	907	Intergenic	NA	908,WBGene00003002/lin-13/C03B8.4/CE30419 2072,WBGene00015386	--
III	7794837	7796002	2.99185	1.47382e-11	0	584	1165	Intergenic	NA	155,WBGene00015591/C08C3.4/C08C3.4/CE39671	--
III	7853447	7855743	6.00245	4.59285e-42	0	1283	2296	Intergenic	NA	314,WBGene00004449/rpl-35/ZK652.4/CE00450	--
III	7861200	7862451	2.58397	5.46252e-09	0	498	1251	Intergenic	NA	768,WBGene00000835/cuc-1/ZK652.11/CE29163 296,WBGene00004918/snr-5/ZK652.1/CE00446	--
III	7892145	7892880	2.16883	9.41402e-07	0	326	735	IntraG_Intron	WBGene00022798/ZK688.3/ZK688.3/CE00461	NA	NA
III	7927879	7929665	3.83517	4.77885e-18	0	947	1786	Intergenic	NA	163,WBGene00043051 153,WBGene00003801/npp-15/C29E4.4/CE37484	--
III	7939999	7942288	5.58419	1.32739e-36	0	928	2289	Intergenic	NA	62,WBGene00016209/C29E4.12/C29E4.12/CE30619	251,WBGene00016207/C29E4.10/C29E4.10/CE26467
III	7951198	7953055	4.8004	1.95767e-27	0	1018	1857	Intergenic	NA	372,WBGene00016205/C29E4.8/C29E4.8/CE29198 370,WBGene00045246	--
III	7972906	7973813	2.4051	5.59276e-08	0	584	907	Intergenic	NA	175,WBGene00018846/F54H12.6/F54H12.6/CE00548 156,WBGene00000041/aco-2/F54H12.1/CE25005	--
III	8020130	8021811	4.44132	1.06938e-23	0	842	1681	Intergenic	NA	170,WBGene00003021/lin-36/F44B9.6/CE30992 1420,WBGene00018407	--
III	8029003	8030254	2.75633	4.97705e-10	0	498	1251	IntraG_Intron	WBGene00018409/F44B9.8/F44B9.8/CE37518	NA	NA
III	8043202	8044453	3.24032	2.64189e-13	0	584	1251	Intergenic	NA	984,WBGene00019681 622,WBGene00019680/K12H4.5/K12H4.5/CE00270	--
III	8079702	8080953	2.68663	1.33545e-09	0	584	1251	Intergenic	NA	86,WBGene00000939/dcr-1/K12H4.8/CE25057 253,WBGene00000143/apc-2/K06H7.6/CE26943	--
III	8085127	8085862	2.16391	9.95337e-07	0	326	735	Intergenic	NA	516,WBGene00019458 177,WBGene00001743/grp-1/K06H7.4/CE26942	--
III	8092951	8093772	2.2122	5.72679e-07	0	326	821	Intergenic	NA	234,WBGene00019456	308,WBGene00019460/idi-1/K06H7.9/CE26944
III	8100434	8101943	4.0929	2.38739e-20	0	584	1509	Intergenic	NA	255,WBGene00004042/plk-1/C14B9.4/CE26649_CE30602	454,WBGene00019455/K06H7.1/K06H7.1/CE26940
III	8129928	8130938	2.50636	1.52901e-08	0	412	1010	Intergenic	NA	181,WBGene00004433/rpl-21/C14B9.7/CE00078 448,WBGene00015755/C14B9.10/C14B9.10/CE30600	--
III	8163203	8165061	4.44348	1.01745e-23	0	847	1858	Intergenic	NA	739,WBGene00016803/bath-42/C50C3.8/CE00124 253,WBGene00004187/prp-8/C50C3.6/CE00122	--
III	8249511	8251278	4.25114	7.77874e-22	0	756	1767	Intergenic	NA	289,WBGene00002231/knl-1/C02F5.1/CE02450	360,WBGene00015345
III	8265405	8266398	2.51206	1.41911e-08	0	498	993	Intergenic	NA	79,WBGene00017319/F09G8.3/F09G8.3/CE24890	187,WBGene00003562/ncr-2/F09G8.4/CE24891
III	8307132	8308065	2.6696	1.69324e-09	0	438	933	IntraG_5UTR	WBGene00017357/F10E9.5/F10E9.5/CE36128	NA	NA
III	8318312	8320433	4.95874	3.55871e-29	0	1024	2121	Intergenic	NA	279,WBGene00017360/F10E9.11/F10E9.11/CE29491	63,WBGene00017359/F10E9.10/F10E9.10/CE39913
III	8331504	8332239	2.17317	8.96116e-07	0	326	735	IntraG_5UTR	WBGene00022583/ZC262.8/ZC262.8/CE29618	NA	NA
III	8357328	8359181	4.52649	1.47565e-24	0	1014	1853	Intergenic	NA	615,WBGene00019881/R05D3.8/R05D3.8/CE39393 202,WBGene00007008/rfp-1/R05D3.4/CE00283_CE37396	--
III	8362746	8364170	3.26993	1.60156e-13	0	756	1424	IntraG_Intron	WBGene00019882	NA	NA
III	8369547	8371161	3.31523	7.38358e-14	0	670	1614	Intergenic	NA	1463,WBGene00019882 1957,WBGene00019877	--
III	8416984	8418063	2.18803	7.56331e-07	0	326	1079	IntraG_Intron	WBGene00023405/sor-1/ZK1236.3/CE00532_CE40223	NA	NA
III	8440458	8442787	3.09743	2.77432e-12	0	1292	2329	IntraG_Intron	WBGene00022865/ZK1236.7/ZK1236.7/CE29628	NA	NA
III	8446439	8447864	3.36975	2.86707e-14	0	758	1425	Intergenic	NA	369,WBGene00016250/C30C11.4/C30C11.4/CE00103 73,WBGene00004460/rpn-3/C30C11.2/CE00101	--
III	8489923	8490572	2.1912	7.29342e-07	0	326	649	IntraG_Exon	WBGene00018371	NA	NA
III	8613358	8615900	6.14805	4.65899e-44	0	1101	2542	IntraG_Exon	WBGene00015525/rha-2/C06E1.10/CE29563	NA	NA
III	8627740	8629421	3.74634	2.74082e-17	0	842	1681	Intergenic	NA	105,WBGene00017696/polk-1/F22B7.6/CE00159 261,WBGene00001688/gpr-1/F22B7.13/CE24910	--
III	8630234	8632012	4.73209	1.05954e-26	0	767	1778	Intergenic	NA	65,WBGene00001028/dnj-10/F22B7.5/CE24911	316,WBGene00001688/gpr-1/F22B7.13/CE24910
III	8683155	8684581	3.63893	2.14543e-16	0	584	1426	IntraG_Intron	WBGene00001443/fli-1/B0523.5/CE36522	NA	NA
III	8699524	8701433	5.2415	2.00684e-32	0	966	1909	Intergenic	NA	248,WBGene00015129 346,WBGene00015130/vps-33.1/B0303.9/CE00539	--
III	8740425	8742708	5.40417	2.24735e-34	0	1186	2283	Intergenic	NA	290,WBGene00022719/pdhk-2/ZK370.5/CE00397	304,WBGene00022720
III	8799700	8800521	2.17602	8.67473e-07	0	326	821	IntraG_Intron	WBGene00006975/zfp-1/F54F2.2/CE25003_CE26933_CE33653	NA	NA
III	8808312	8810273	5.77374	4.98042e-39	0	1294	1961	Intergenic	NA	370,WBGene00004201/prx-19/F54F2.8/CE00201	--
III	8847209	8848288	2.73833	6.43745e-10	0	412	1079	IntraG_Intron IntraG_5UTR	WBGene00018420/F44E2.7/F44E2.7/CE30994	NA	NA
III	8849703	8852932	5.75784	8.0142e-39	0	1014	3229	Intergenic	NA	278,WBGene00018422 2993,WBGene00018416	--
III	8899229	8900860	4.2483	8.28173e-22	0	792	1631	Intergenic	NA	585,WBGene00014987	123,WBGene00002998/lin-9/ZK637.7/CE28194
III	8903222	8905419	4.32347	1.55749e-22	0	928	2197	Intergenic	NA	110,WBGene00002998/lin-9/ZK637.7/CE28194 1375,WBGene00006768/unc-32/ZK637.8/CE30573	--
III	8955616	8957215	3.95739	4.04145e-19	0	756	1599	Intergenic	NA	266,WBGene00014036 20,WBGene00014034/ZK643.2/ZK643.2/CE00441	--
III	8971446	8972181	2.30782	1.85075e-07	0	326	735	Intergenic	NA	284,WBGene00001227/eif-3.D/R08D7.3/CE00291 30,WBGene00011144	--
III	8984618	8986385	4.24586	8.73768e-22	0	842	1767	Intergenic	NA	3652,WBGene00011146/pde-2/R08D7.6/CE35749	--
III	9001280	9002015	2.22281	5.06329e-07	0	326	735	IntraG_Intron	WBGene00010309	NA	NA
III	9053626	9055136	3.05001	5.91558e-12	0	1101	1510	Intergenic	NA	1031,WBGene00011300 235,WBGene00000549/cls-2/R107.6/CE37546	--
III	9088295	9090664	5.23192	2.60335e-32	0	1186	2369	Intergenic	NA	195,WBGene00008514/F02A9.4/F02A9.4/CE00136 2743,WBGene00001609/glp-1/F02A9.6/CE00237	--
III	9110899	9112930	3.42416	1.0986e-14	0	928	2031	Intergenic	NA	2644,WBGene00013981/ZK507.6/ZK507.6/CE03820 3166,WBGene00013982	--
III	9190454	9191963	3.78169	1.37451e-17	0	670	1509	IntraG_Intron	WBGene00013850	NA	NA
III	9227400	9229253	4.1902	2.95308e-21	0	928	1853	IntraG_Intron	WBGene00004391/rnr-1/T23G5.1/CE00331	NA	NA
III	9392505	9394358	3.67237	1.13783e-16	0	842	1853	Intergenic	NA	282,WBGene00001689/gpr-2/C38C10.4/CE00107 700,WBGene00004343/rgr-1/C38C10.5/CE34528	--
III	9406142	9406963	2.23333	4.47944e-07	0	326	821	IntraG_Exon	WBGene00012059/T26G10.1/T26G10.1/CE00337	NA	NA
III	9442582	9444521	5.07967	1.52765e-30	0	1014	1939	Intergenic	NA	69,WBGene00010037/F54C8.4/F54C8.4/CE00190	714,WBGene00010039
III	9455975	9456710	2.1693	9.36341e-07	0	326	735	Intergenic	NA	386,WBGene00010038/rheb-1/F54C8.5/CE00191 163,WBGene00004980/spk-1/B0464.5/CE20457	--
III	9465188	9465923	2.19524	6.96277e-07	0	412	735	IntraG_Intron	WBGene00007186	NA	NA
III	9466822	9467729	2.33617	1.31231e-07	0	412	907	Intergenic	NA	124,WBGene00000235/baf-1/B0464.7/CE26704	191,WBGene00007188/B0464.9/B0464.9/CE26705
III	9542098	9543620	3.39074	1.98377e-14	0	855	1522	Intergenic	NA	697,WBGene00003504/mut-7/ZK1098.8/CE00370 40,WBGene00014221/ZK1098.4/ZK1098.4/CE00367	--
III	9545465	9546630	2.42417	4.39787e-08	0	670	1165	Intergenic	NA	24,WBGene00006755/unc-16/ZK1098.10/CE00363_CE31846	366,WBGene00014225/ZK1098.9/ZK1098.9/CE00371
III	9570251	9571244	2.51087	1.44139e-08	0	498	993	IntraG_Exon	WBGene00000421/ced-7/C48B4.4/CE24856_CE24857_CE27867	NA	NA
III	9600363	9601270	2.21728	5.39944e-07	0	498	907	Intergenic	NA	216,WBGene00010227	364,WBGene00014777
III	9613272	9617619	4.69655	2.52698e-26	0	1100	4347	Intergenic	NA	190,WBGene00004180/pri-1/F58A4.4/CE00220 20,WBGene00010229/F58A4.6/F58A4.6/CE34192	--
III	9629158	9632559	5.15364	2.14452e-31	0	2218	3401	Intergenic	NA	306,WBGene00006704/ubc-7/F58A4.10/CE00216	713,WBGene00001570
III	9694936	9696103	2.80808	2.35334e-10	0	586	1167	IntraG_Intron	WBGene00007400/C07A9.2/C07A9.2/CE00499	NA	NA
III	9746086	9748207	3.99394	1.90191e-19	0	1110	2121	Intergenic	NA	103,WBGene00002064/iff-1/T05G5.10/CE37787 136,WBGene00000405/cdk-1/T05G5.3/CE00315	--
III	9764700	9766296	3.01763	9.85512e-12	0	756	1596	Intergenic	NA	3413,WBGene00011503/T05G5.9/T05G5.9/CE34089 959,WBGene00000366/cbp-1/R10E11.1/CE28069_CE21117	--
III	9775108	9776961	4.28522	3.65789e-22	0	1014	1853	Intergenic	NA	309,WBGene00011216	1399,WBGene00000366/cbp-1/R10E11.1/CE28069_CE21117
III	9780285	9781020	2.1985	6.7072e-07	0	326	735	Intergenic	NA	364,WBGene00005021/sqv-3/R10E11.4/CE00306 531,WBGene00006910/vha-1/R10E11.8/CE06291	--
III	9793400	9794836	3.61595	3.30686e-16	0	597	1436	Intergenic	NA	540,WBGene00011220 269,WBGene00003158/mcm-6/ZK632.1/CE00415	--
III	9818404	9819483	2.47414	2.32313e-08	0	498	1079	Intergenic	NA	1867,WBGene00000567/cnx-1/ZK632.6/CE00423 290,WBGene00014015	--
III	9847977	9849492	3.50977	2.35418e-15	0	590	1515	Intergenic	NA	559,WBGene00010783/K11H3.6/K11H3.6/CE34934 3185,WBGene00010780/K11H3.3/K11H3.3/CE00474	--
III	9867083	9869280	4.74046	8.62788e-27	0	1014	2197	Intergenic	NA	413,WBGene00014075/ZK757.4/ZK757.4/CE37305	488,WBGene00014073
III	9911964	9912963	2.69356	1.21196e-09	0	412	999	Intergenic	NA	1823,WBGene00009594/F40F12.5/F40F12.5/CE36647 672,WBGene00044890	--
III	9946665	9947921	3.65112	1.70381e-16	0	412	1256	Intergenic	NA	230,WBGene00010542	688,WBGene00010543/K03H1.8/K03H1.8/CE00572
III	10092183	10094122	4.68539	3.31469e-26	0	1014	1939	IntraG_Intron	WBGene00011815/bath-43/T16H12.5/CE00510	NA	NA
III	10122969	10124228	3.07649	3.88099e-12	0	498	1259	Intergenic	NA	609,WBGene00014232/ttll-4/ZK1128.6/CE29940	651,WBGene00044072
III	10216305	10217470	2.39627	6.24637e-08	0	498	1165	IntraG_3UTR	WBGene00004326/rde-4/T20G5.11/CE00630	NA	NA
III	10217595	10219284	4.10818	1.72479e-20	0	928	1689	IntraG_Exon	WBGene00004326/rde-4/T20G5.11/CE00630	NA	NA
III	10247685	10249452	4.23819	1.0344e-21	0	842	1767	IntraG_5UTR	WBGene00001002/div-1/R01H10.1/CE28840	NA	NA
III	10270213	10271292	2.41263	5.0874e-08	0	670	1079	Intergenic	NA	3608,WBGene00010975 268,WBGene00000564/cnk-1/R01H10.8/CE38855	--
III	10319581	10321545	3.28526	1.23393e-13	0	1211	1964	Intergenic	NA	158,WBGene00011562	877,WBGene00044098
III	10333323	10334753	2.82422	1.85785e-10	0	677	1430	Intergenic	NA	91,WBGene00011563 158,WBGene00003225/mev-1/T07C4.7/CE00598	--
III	10357066	10359349	4.84058	7.16955e-28	0	756	2283	Intergenic	NA	236,WBGene00011559/T07C4.1/T07C4.1/CE00638	--
III	10406431	10407957	3.78045	1.40837e-17	0	859	1526	IntraG_Exon IntraG_Intron	WBGene00044069	NA	NA
III	10435198	10436879	4.12643	1.16813e-20	0	842	1681	Intergenic	NA	170,WBGene00010845/M03C11.8/M03C11.8/CE34059 456,WBGene00010362	--
III	10459932	10461871	4.51524	1.92093e-24	0	928	1939	Intergenic	NA	525,WBGene00008422/D2045.2/D2045.2/CE00639 654,WBGene00000231/atx-2/D2045.1/CE37889_CE37967	--
III	10504617	10507863	4.11292	1.55928e-20	0	2234	3246	Intergenic	NA	165,WBGene00004798/sip-1/F43D9.4/CE00994 74,WBGene00009654/F43D9.3/F43D9.3/CE00993	--
III	10620682	10622118	3.13659	1.47171e-12	0	756	1436	IntraG_5UTR	WBGene00001997/hpr-9/Y39A1A.23/CE33217	NA	NA
III	10642066	10643833	4.36188	6.55793e-23	0	756	1767	IntraG_Exon	WBGene00000974/dhs-11/Y39A1A.11/CE19130	NA	NA
III	10651412	10652322	2.24156	4.06823e-07	0	326	910	Intergenic	NA	3914,WBGene00000566/cnt-2/Y39A1A.15/CE19135	1241,WBGene00012652/Y39A1A.14/Y39A1A.14/CE19133
III	10678019	10679111	2.44327	3.45128e-08	0	502	1092	Intergenic	NA	835,WBGene00012654	1114,WBGene00000566/cnt-2/Y39A1A.15/CE19135
III	10682848	10684456	2.57825	5.89913e-09	0	1110	1608	Intergenic	NA	--	1864,WBGene00012654 655,WBGene00044808
III	10706633	10707282	2.28928	2.31217e-07	0	326	649	Intergenic	NA	55,WBGene00012658 684,WBGene00012361/W09D10.3/W09D10.3/CE16564	--
III	10720713	10721534	2.27448	2.75857e-07	0	326	821	Intergenic	NA	4966,WBGene00012362/W09D10.4/W09D10.4/CE16565	1001,WBGene00012360/tat-3/W09D10.2/CE32952
III	10730263	10731256	3.09741	2.77512e-12	0	498	993	Intergenic	NA	1436,WBGene00012360/tat-3/W09D10.2/CE32952	--
III	10741687	10743454	4.78887	2.6081e-27	0	928	1767	Intergenic	NA	272,WBGene00006536/tbb-1/K01G5.7/CE16197 77,WBGene00004361/rib-2/K01G5.6/CE16196	--
III	10747201	10748968	4.09697	2.1895e-20	0	928	1767	Intergenic	NA	517,WBGene00004302/ran-1/K01G5.4/CE16194 180,WBGene00010478/K01G5.5/K01G5.5/CE16195	--
III	10758211	10760236	4.59613	2.84152e-25	0	842	2025	Intergenic	NA	653,WBGene00010481/K01G5.10/K01G5.10/CE26719 179,WBGene00010480/K01G5.9/K01G5.9/CE33132	--
III	10810572	10811737	2.85518	1.17621e-10	0	584	1165	Intergenic	NA	--	275,WBGene00002219/klp-7/K11D9.1/CE20001 492,WBGene00004736/sca-1/K11D9.2/CE18884_CE18885
III	10844250	10845329	2.91156	5.051e-11	0	498	1079	IntraG_Exon	WBGene00011268	NA	NA
III	10848206	10849927	4.34283	1.00808e-22	0	584	1721	Intergenic	NA	241,WBGene00011267 345,WBGene00012663/hex-3/Y39A1C.4/CE37801	--
III	10856656	10858170	3.65575	1.5607e-16	0	847	1514	IntraG_Intron	WBGene00012662	NA	NA
III	10868627	10869362	2.24445	3.93267e-07	0	326	735	Intergenic	NA	344,WBGene00000475/cey-4/Y39A1C.3/CE19148 321,WBGene00008078/C44B9.1/C44B9.1/CE37754	--
III	10881798	10882447	2.16623	9.69594e-07	0	326	649	Intergenic	NA	2147,WBGene00008080 128,WBGene00008081/athp-1/C44B9.4/CE30897	--
III	10895355	10896434	3.22367	3.49304e-13	0	412	1079	Intergenic	NA	543,WBGene00008082	153,WBGene00043996
III	10905044	10905693	2.16464	9.87238e-07	0	326	649	Intergenic	NA	982,WBGene00006843/unc-119/M142.1/CE06203	3704,WBGene00008082
III	10943407	10944519	2.71646	8.78021e-10	0	517	1112	IntraG_Intron	WBGene00010923/rle-1/M142.6/CE34061	NA	NA
III	11006313	11008941	4.92021	9.55144e-29	0	1703	2628	Intergenic	NA	514,WBGene00012965 86,WBGene00012964/Y48A6B.3/Y48A6B.3/CE19186	--
III	11035685	11036936	2.75961	4.74818e-10	0	498	1251	Intergenic	NA	683,WBGene00012971	221,WBGene00012970/Y48A6B.9/Y48A6B.9/CE19192
III	11062476	11064516	4.87074	3.35402e-28	0	932	2040	Intergenic	NA	3,WBGene00012972/rsa-2/Y48A6B.11/CE34514	525,WBGene00012973
III	11066619	11068477	2.79755	2.74384e-10	0	670	1858	IntraG_Exon	WBGene00012972/rsa-2/Y48A6B.11/CE34514	NA	NA
III	11105682	11106503	2.49219	1.83906e-08	0	326	821	IntraG_Exon	WBGene00012974/Y48A6C.1/Y48A6C.1/CE28855	NA	NA
III	11110222	11111561	2.86165	1.06822e-10	0	670	1339	IntraG_noGeneModel(smallRNA?)	WBGene00012975	NA	NA
III	11112294	11114061	2.56155	7.37739e-09	0	412	1767	IntraG_noGeneModel(smallRNA?)	WBGene00012975	NA	NA
III	11118293	11120325	5.32777	1.88509e-33	0	1014	2032	Intergenic	NA	226,WBGene00012976/Y48A6C.3/Y48A6C.3/CE19198 378,WBGene00012977/Y48A6C.4/Y48A6C.4/CE19199	--
III	11124604	11125683	2.48016	2.14945e-08	0	584	1079	Intergenic	NA	--	2182,WBGene00012977/Y48A6C.4/Y48A6C.4/CE19199
III	11133781	11135204	2.67201	1.63743e-09	0	670	1423	IntraG_Intron	WBGene00004010/pha-1/Y48A6C.5/CE22115_CE34124	NA	NA
III	11141353	11143378	4.48681	3.73018e-24	0	670	2025	Intergenic	NA	316,WBGene00012922 307,WBGene00012936/Y47D3A.29/Y47D3A.29/CE32262	--
III	11160496	11161489	2.8634	1.04084e-10	0	412	993	IntraG_Intron	WBGene00000519/cku-70/Y47D3A.4/CE28984	NA	NA
III	11194861	11195940	2.59678	4.5959e-09	0	498	1079	Intergenic	NA	277,WBGene00006604/tra-1/Y47D3A.6/CE28129_CE28130	--
III	11285015	11287556	5.22169	3.43575e-32	0	1100	2541	IntraG_Intron	WBGene00012934	NA	NA
III	11289526	11291812	4.63707	1.06608e-25	0	1103	2286	Intergenic	NA	48,WBGene00012933/Y47D3A.22/Y47D3A.22/CE32261 159,WBGene00004873	--
III	11316153	11318390	5.89465	1.28061e-40	0	967	2237	Intergenic	NA	183,WBGene00006563 332,WBGene00012935	--
III	11342523	11343688	2.84225	1.42448e-10	0	498	1165	Intergenic	NA	32,WBGene00012126/T28D6.6/T28D6.6/CE24022 159,WBGene00003975	--
III	11508769	11510708	2.4172	4.80298e-08	0	1444	1939	Intergenic	NA	238,WBGene00013444	545,WBGene00013445
III	11523656	11524598	2.51775	1.31725e-08	0	326	942	Intergenic	NA	342,WBGene00013443/such-1/Y66D12A.17/CE28798 276,WBGene00013442	--
III	11525941	11527127	2.58843	5.14396e-09	0	498	1186	IntraG_Intron IntraG_3UTR	WBGene00013442	NA	NA
III	11564563	11567104	5.38722	3.61199e-34	0	1272	2541	IntraG_Exon	WBGene00013436	NA	NA
III	11579248	11581976	4.61009	2.03585e-25	0	1212	2728	Intergenic	NA	119,WBGene00013433/Y66D12A.7/Y66D12A.7/CE26457	293,WBGene00013432
III	11718145	11720949	5.83831	7.11748e-40	0	1104	2804	IntraG_Exon	WBGene00001235/elb-1/Y41C4A.10/CE20250	NA	NA
III	11727338	11728073	2.29745	2.09651e-07	0	326	735	Intergenic	NA	1093,WBGene00012758 2924,WBGene00012761	--
III	11745946	11747799	5.16575	1.55089e-31	0	842	1853	Intergenic	NA	137,WBGene00003417/mrt-2/Y41C4A.14/CE29376	--
III	11822835	11823828	2.41125	5.17635e-08	0	498	993	Intergenic	NA	937,WBGene00007680/maa-1/C18D11.2/CE18513 340,WBGene00007681	--
III	11825220	11826127	2.42586	4.30491e-08	0	498	907	Intergenic	NA	378,WBGene00004705/rsp-8/C18D11.4/CE18515	1397,WBGene00007681
III	11869099	11870095	2.56934	6.64841e-09	0	412	996	Intergenic	NA	351,WBGene00006396/taf-12/Y56A3A.4/CE31842	1646,WBGene00013227/Y56A3A.6/Y56A3A.6/CE22577
III	11915139	11916401	2.92038	4.41938e-11	0	595	1262	Intergenic	NA	139,WBGene00013237/Y56A3A.19/Y56A3A.19/CE22587 38,WBGene00003802/npp-16/Y56A3A.17/CE22584	--
III	11940286	11941195	2.20455	6.25523e-07	0	326	909	IntraG_Intron	WBGene00013228	NA	NA
III	11966378	11967113	2.22147	5.14286e-07	0	326	735	IntraG_Intron	WBGene00013240/Y56A3A.28/Y56A3A.28/CE37294	NA	NA
III	11973668	11975664	3.41143	1.37697e-14	0	798	1996	IntraG_Intron	WBGene00013242	NA	NA
III	11993129	11993950	2.32511	1.50127e-07	0	498	821	IntraG_Intron	WBGene00006937/wah-1/Y56A3A.32/CE31841	NA	NA
III	12057015	12059247	2.74075	6.21898e-10	0	1186	2232	IntraG_Exon	WBGene00000201/arx-3/Y79H2A.6/CE24672	NA	NA
III	12068319	12069140	2.45263	3.06249e-08	0	498	821	IntraG_Intron	WBGene00006993/zyg-8/Y79H2A.11/CE31133	NA	NA
III	12151668	12153435	5.37541	5.02269e-34	0	584	1767	Intergenic	NA	527,WBGene00013544/Y75B8A.7/Y75B8A.7/CE23019	--
III	12218099	12219522	3.25783	1.96595e-13	0	670	1423	Intergenic	NA	255,WBGene00013550/Y75B8A.14/Y75B8A.14/CE23026 134,WBGene00013551	--
III	12221823	12223848	2.55414	8.14297e-09	0	756	2025	IntraG_Intron	WBGene00013551	NA	NA
III	12224499	12226957	4.60581	2.25533e-25	0	1530	2458	IntraG_Exon	WBGene00013553	NA	NA
III	12248812	12251440	4.48858	3.58039e-24	0	1358	2628	Intergenic	NA	131,WBGene00006571/tim-1/Y75B8A.22/CE23033 175,WBGene00004840	--
III	12273176	12274169	2.31177	1.76446e-07	0	498	993	Intergenic	NA	114,WBGene00013557/Y75B8A.24/Y75B8A.24/CE23035 246,WBGene00013558	--
III	12345496	12348448	3.09063	3.09484e-12	0	1039	2952	IntraG_Intron	WBGene00004085/pph-4.1/Y75B8A.30/CE23041	NA	NA
III	12350969	12351976	2.95427	2.63389e-11	0	512	1007	Intergenic	NA	263,WBGene00004085/pph-4.1/Y75B8A.30/CE23041 39,WBGene00013561	--
III	12362815	12363980	3.06252	4.84978e-12	0	498	1165	IntraG_Intron	WBGene00013563	NA	NA
III	12368622	12370821	2.77581	3.76009e-10	0	1446	2199	Intergenic	NA	2022,WBGene00001946/his-72/Y49E10.6/CE22223 268,WBGene00004506/rpt-6/Y49E10.1/CE22219	--
III	12376504	12378099	4.71094	1.77856e-26	0	928	1595	Intergenic	NA	302,WBGene00004086/pph-4.2/Y49E10.3/CE22221	179,WBGene00013031
III	12418794	12419959	2.4698	2.45664e-08	0	584	1165	IntraG_Intron	WBGene00013034/tat-1/Y49E10.11/CE36241	NA	NA
III	12425615	12427038	2.55058	8.53754e-09	0	670	1423	Intergenic	NA	4900,WBGene00013034/tat-1/Y49E10.11/CE36241 457,WBGene00004027/pie-1/Y49E10.14/CE28134	--
III	12428109	12430994	5.79257	2.83034e-39	0	1616	2885	Intergenic	NA	215,WBGene00004919/snr-6/Y49E10.15/CE22230 668,WBGene00013035/Y49E10.16/Y49E10.16/CE22231	--
III	12451184	12452110	2.34861	1.127e-07	0	326	926	IntraG_Intron	WBGene00013038/ani-1/Y49E10.19/CE33878	NA	NA
III	12452321	12454174	4.32933	1.3656e-22	0	928	1853	Intergenic	NA	167,WBGene00013038/ani-1/Y49E10.19/CE33878	219,WBGene00013039/Y49E10.20/Y49E10.20/CE22235
III	12454990	12457711	3.12004	1.92568e-12	0	498	2721	IntraG_Intron	WBGene00013039/Y49E10.20/Y49E10.20/CE22235	NA	NA
III	12492864	12493948	2.62216	3.25499e-09	0	498	1084	IntraG_Intron	WBGene00013727/Y111B2A.1/Y111B2A.1/CE34107	NA	NA
III	12527403	12528940	3.78665	1.24698e-17	0	612	1537	Intergenic	NA	198,WBGene00014613	316,WBGene00013743/Y111B2A.26/Y111B2A.26/CE34110
III	12533567	12534388	2.26048	3.25611e-07	0	412	821	IntraG_noGeneModel(smallRNA?)	WBGene00014613	NA	NA
III	12549296	12550117	3.26557	1.72466e-13	0	326	821	Intergenic	NA	1661,WBGene00013732	--
III	12575044	12575865	2.42743	4.22015e-08	0	326	821	Intergenic	NA	124,WBGene00013733	--
III	12596189	12597096	2.27675	2.68502e-07	0	412	907	IntraG_Intron	WBGene00013734/Y111B2A.10/Y111B2A.10/CE36669	NA	NA
III	12597845	12599369	3.03489	7.5128e-12	0	670	1524	Intergenic	NA	25,WBGene00013734/Y111B2A.10/Y111B2A.10/CE36669	669,WBGene00007030/epc-1/Y111B2A.11/CE36670
III	12609723	12610630	2.41068	5.21354e-08	0	498	907	IntraG_Intron	WBGene00013735/Y111B2A.12/Y111B2A.12/CE26629	NA	NA
III	12625253	12627196	4.89742	1.70624e-28	0	1104	1943	Intergenic	NA	93,WBGene00004161/pqn-80/Y111B2A.14/CE28848	589,WBGene00013736/Y111B2A.13/Y111B2A.13/CE26630
III	12671918	12672911	2.49922	1.67823e-08	0	412	993	IntraG_Intron	WBGene00006389/taf-7.2/Y111B2A.16/CE24137	NA	NA
III	12673279	12673928	2.21473	5.56127e-07	0	326	649	IntraG_Exon	WBGene00013738/Y111B2A.17/Y111B2A.17/CE34502	NA	NA
III	12687188	12689043	4.49714	2.93296e-24	0	842	1855	Intergenic	NA	228,WBGene00004700/rsp-3/Y111B2A.18/CE31089 177,WBGene00013739/Y111B2A.19/Y111B2A.19/CE34503	--
III	12710685	12712108	3.54873	1.15342e-15	0	584	1423	Intergenic	NA	171,WBGene00013740/Y111B2A.20/Y111B2A.20/CE24129	829,WBGene00013742
III	12713219	12714642	2.77334	3.89647e-10	0	584	1423	Intergenic	NA	643,WBGene00007027	49,WBGene00013740/Y111B2A.20/Y111B2A.20/CE24129
III	12742560	12743381	2.25127	3.62973e-07	0	326	821	IntraG_Intron	WBGene00007027	NA	NA
III	12818327	12819453	2.53041	1.11512e-08	0	412	1126	IntraG_Exon	WBGene00012560	NA	NA
III	12820033	12821809	2.62157	3.28129e-09	0	848	1776	IntraG_Intron	WBGene00012544	NA	NA
III	12874054	12875821	4.0789	3.2116e-20	0	670	1767	Intergenic	NA	189,WBGene00003406/mrg-1/Y37D8A.9/CE20213 163,WBGene00012550/Y37D8A.10/Y37D8A.10/CE20214	--
III	12877411	12878579	2.69465	1.19357e-09	0	587	1168	Intergenic	NA	541,WBGene00012551/Y37D8A.11/Y37D8A.11/CE20215 397,WBGene00012552	--
III	12903956	12906197	5.21799	3.79761e-32	0	1056	2241	Intergenic	NA	357,WBGene00012553/cco-2/Y37D8A.14/CE20218	--
III	12921720	12922638	2.23103	4.60148e-07	0	498	918	IntraG_Intron	WBGene00012555/Y37D8A.17/Y37D8A.17/CE20221	NA	NA
III	12925886	12927653	2.65437	2.0911e-09	0	670	1767	IntraG_Exon	WBGene00012556/Y37D8A.18/Y37D8A.18/CE20222	NA	NA
III	12978211	12981362	3.29469	1.05038e-13	0	1968	3151	Intergenic	NA	794,WBGene00014178	137,WBGene00014177/ZK1010.3/ZK1010.3/CE37862
III	13011942	13012935	2.25154	3.6182e-07	0	412	993	Intergenic	NA	--	1344,WBGene00004906/snf-7/ZK1010.9/CE23490 3633,WBGene00014329
III	13105689	13106338	2.17968	8.32036e-07	0	326	649	Intergenic	NA	1557,WBGene00012718/Y39E4B.7/Y39E4B.7/CE33733	--
III	13168977	13169995	2.38205	7.4582e-08	0	609	1018	Intergenic	NA	195,WBGene00012715 212,WBGene00012716/Y39E4B.5/Y39E4B.5/CE21717	--
III	13255476	13257791	5.86735	2.94618e-40	0	1014	2315	Intergenic	NA	269,WBGene00010139/F56A8.3/F56A8.3/CE16123	225,WBGene00010138
III	13268589	13269410	2.33682	1.30185e-07	0	498	821	Intergenic	NA	310,WBGene00000774/cpf-2/F56A8.6/CE16126	--
III	13292549	13293718	3.37908	2.43471e-14	0	499	1169	Intergenic	NA	91,WBGene00012802	384,WBGene00012801
III	13295735	13297768	3.86559	2.60285e-18	0	678	2033	Intergenic	NA	245,WBGene00012801 320,WBGene00003804/npp-18/Y43F4B.4/CE16629	--
III	13306315	13307999	4.04607	6.41449e-20	0	756	1684	IntraG_Exon	WBGene00002229/klp-19/Y43F4B.6/CE16631	NA	NA
III	13340053	13341820	3.18252	6.92604e-13	0	842	1767	Intergenic	NA	1255,WBGene00009951 512,WBGene00003829/nud-1/F53A2.4/CE16096	--
III	13422723	13424578	4.39098	3.38722e-23	0	844	1855	IntraG_5UTR	WBGene00009731/F45G2.3/F45G2.3/CE28728	NA	NA
III	13438553	13440586	4.64297	9.25058e-26	0	1022	2033	Intergenic	NA	109,WBGene00009736	33,WBGene00000834/cua-1/Y76A2A.2/CE26305
III	13461802	13464871	5.18896	8.31528e-32	0	1191	3069	Intergenic	NA	520,WBGene00012094/T27E9.2/T27E9.2/CE14265 49,WBGene00006439/tag-61/T27E9.1/CE14263	--
III	13465776	13466941	2.60618	4.04636e-09	0	498	1165	IntraG_Intron	WBGene00002185/kel-3/T27E9.4/CE29824	NA	NA
III	13529178	13531203	4.31847	1.74204e-22	0	928	2025	IntraG_Intron	WBGene00013574	NA	NA
III	13621515	13623288	4.1147	1.50103e-20	0	934	1773	Intergenic	NA	80,WBGene00011735/T12D8.8/T12D8.8/CE16405 724,WBGene00011734/T12D8.6/T12D8.6/CE16403	--
III	13642819	13644414	3.93201	6.79349e-19	0	842	1595	IntraG_Exon	WBGene00011729/set-16/T12D8.1/CE16398	NA	NA
III	13644453	13645102	2.33679	1.30231e-07	0	326	649	IntraG_Intron	WBGene00011729/set-16/T12D8.1/CE16398	NA	NA
III	13748782	13750335	2.80277	2.54271e-10	0	958	1553	Intergenic	NA	1174,WBGene00010662/K08E3.2/K08E3.2/CE18865 2608,WBGene00023451/K08E3.10/K08E3.10/CE37122	--
III	13753023	13753758	2.77489	3.81038e-10	0	326	735	IntraG_Intron	WBGene00023451/K08E3.10/K08E3.10/CE37122	NA	NA
III	13755226	13756219	2.33346	1.35639e-07	0	326	993	IntraG_Exon	WBGene00023451/K08E3.10/K08E3.10/CE37122	NA	NA
III	13770121	13772060	4.15784	5.949e-21	0	1014	1939	Intergenic	NA	13,WBGene00000875/cyk-4/K08E3.6/CE18872 193,WBGene00003967/pdr-1/K08E3.7/CE31713	--
IV	125735	126900	2.64362	2.42539e-09	0	498	1165	Intergenic	NA	8,WBGene00017929/F29C4.7/F29C4.7/CE17724 496,WBGene00017926/F29C4.2/F29C4.2/CE17720	--
IV	160026	161291	2.67989	1.46729e-09	0	412	1265	Intergenic	NA	2392,WBGene00021397/Y38C1AA.6/Y38C1AA.6/CE39821	608,WBGene00021398
IV	192020	192755	2.18948	7.43858e-07	0	326	735	IntraG_5UTR	WBGene00021402	NA	NA
IV	239772	241023	2.70615	1.01541e-09	0	584	1251	Intergenic	NA	47,WBGene00019823/R02D3.5/R02D3.5/CE18099 196,WBGene00019820/cogc-8/R02D3.2/CE18096	--
IV	254341	257570	5.36362	6.97591e-34	0	1616	3229	Intergenic	NA	528,WBGene00019824/R02D3.7/R02D3.7/CE18101	32,WBGene00019825/R02D3.8/R02D3.8/CE18102
IV	260624	262993	4.94947	4.51666e-29	0	1272	2369	IntraG_3UTR	WBGene00003932/pat-6/T21D12.4/CE18268	NA	NA
IV	279994	281418	2.81225	2.2142e-10	0	756	1424	IntraG_noGeneModel(smallRNA?)	WBGene00020649/T21D12.9/T21D12.9/CE28415	NA	NA
IV	379071	380322	3.33742	5.03323e-14	0	670	1251	Intergenic	NA	3677,WBGene00022049/Y66H1B.3/Y66H1B.3/CE20347	159,WBGene00004981/spl-1/Y66H1B.4/CE20348
IV	384676	386185	2.78634	3.22861e-10	0	842	1509	Intergenic	NA	582,WBGene00020295 369,WBGene00004493/rps-24/T07A9.11/CE40119	--
IV	390008	390915	2.42116	4.56888e-08	0	584	907	IntraG_5UTR	WBGene00020298/T07A9.10/T07A9.10/CE17219	NA	NA
IV	393196	393931	2.17784	8.49652e-07	0	326	735	Intergenic	NA	7,WBGene00045249 358,WBGene00020297/T07A9.9/T07A9.9/CE31600	--
IV	397412	398061	2.28674	2.38336e-07	0	326	649	IntraG_Intron	WBGene00020296/T07A9.8/T07A9.8/CE17217	NA	NA
IV	425046	426384	3.72816	3.89901e-17	0	756	1338	Intergenic	NA	629,WBGene00000913/daf-18/T07A9.6/CE26385 170,WBGene00022046/Y66H1A.4/Y66H1A.4/CE36757	--
IV	443077	444851	4.95102	4.33996e-29	0	842	1774	Intergenic	NA	3375,WBGene00002041/hum-8/Y66H1A.6/CE22757 66,WBGene00022045/tag-313/Y66H1A.3/CE31659	--
IV	518591	520189	4.25842	6.62445e-22	0	931	1598	Intergenic	NA	66,WBGene00021012/pig-1/W03G1.6/CE40473_CE40474	692,WBGene00000213/asm-3/W03G1.7/CE31626
IV	654253	655504	2.88933	7.06243e-11	0	412	1251	Intergenic	NA	83,WBGene00004427/rpl-15/K11H12.2/CE12148 719,WBGene00019664	--
IV	769161	771168	4.88722	2.21058e-28	0	1051	2007	IntraG_Exon	WBGene00018929	NA	NA
IV	771900	774300	4.67851	3.91815e-26	0	1374	2400	IntraG_Exon	WBGene00018932/F56B3.8/F56B3.8/CE34320	NA	NA
IV	796092	797488	4.22374	1.42046e-21	0	643	1396	Intergenic	NA	173,WBGene00018934 288,WBGene00001154/ech-5/F56B3.5/CE27172	--
IV	806078	807845	3.36663	3.02763e-14	0	1186	1767	Intergenic	NA	--	1111,WBGene00021935/Y55F3BL.1/Y55F3BL.1/CE36753 1410,WBGene00021936/Y55F3BL.2/Y55F3BL.2/CE37575
IV	829256	830435	2.22802	4.76568e-07	0	498	1179	Intergenic	NA	--	637,WBGene00021942
IV	841649	843072	3.32705	6.02274e-14	0	756	1423	Intergenic	NA	287,WBGene00021944 404,WBGene00023184	--
IV	853322	855435	4.29099	3.21749e-22	0	1102	2113	IntraG_Intron	WBGene00021945/Y55F3BR.8/Y55F3BR.8/CE37730	NA	NA
IV	866892	867627	2.22435	4.97389e-07	0	326	735	IntraG_Intron	WBGene00021939	NA	NA
IV	873491	876047	6.26815	9.71744e-46	0	1451	2556	IntraG_5UTR	WBGene00021938/Y55F3BR.1/Y55F3BR.1/CE29884	NA	NA
IV	990831	993547	5.21928	3.66739e-32	0	1447	2716	Intergenic	NA	1839,WBGene00043705/egrh-2/Y55F3AM.7/CE38903 11,WBGene00021924/Y55F3AM.6/Y55F3AM.6/CE33891	--
IV	1009398	1010219	2.33634	1.3095e-07	0	326	821	Intergenic	NA	7,WBGene00021926 768,WBGene00021922	--
IV	1012002	1013432	2.83253	1.64413e-10	0	584	1430	Intergenic	NA	66,WBGene00021921/Y55F3AM.3/Y55F3AM.3/CE25485	117,WBGene00021922
IV	1030570	1031735	3.09952	2.68263e-12	0	670	1165	Intergenic	NA	1216,WBGene00021927	--
IV	1054205	1055628	2.88732	7.27902e-11	0	670	1423	Intergenic	NA	79,WBGene00021929	148,WBGene00021930
IV	1055753	1057262	2.85831	1.12263e-10	0	842	1509	Intergenic	NA	282,WBGene00021930 295,WBGene00021920/Y55F3AM.1/Y55F3AM.1/CE22547	--
IV	1058198	1058933	2.23794	4.24425e-07	0	326	735	Intergenic	NA	--	904,WBGene00021920/Y55F3AM.1/Y55F3AM.1/CE22547 321,WBGene00021931/Y55F3AM.14/Y55F3AM.14/CE22541
IV	1093620	1095191	3.08315	3.48886e-12	0	584	1571	Intergenic	NA	284,WBGene00021934/Y55F3AR.3/Y55F3AR.3/CE35110 346,WBGene00021933/Y55F3AR.2/Y55F3AR.2/CE34418	--
IV	1150405	1151570	2.6488	2.25828e-09	0	670	1165	Intergenic	NA	339,WBGene00016797	--
IV	1176586	1179234	6.17959	1.69822e-44	0	1364	2648	Intergenic	NA	72,WBGene00022426	1275,WBGene00016796/C50A2.2/C50A2.2/CE34275
IV	1239088	1240869	4.79533	2.22119e-27	0	842	1781	Intergenic	NA	107,WBGene00009521/F38A1.8/F38A1.8/CE10018	1402,WBGene00044908
IV	1274072	1275590	4.28264	3.87409e-22	0	674	1518	Intergenic	NA	1119,WBGene00007476	375,WBGene00007477
IV	1276912	1277820	2.51503	1.365e-08	0	412	908	Intergenic	NA	--	266,WBGene00007476
IV	1309044	1311550	5.36708	6.33458e-34	0	1323	2506	IntraG_Intron	WBGene00018778/F53H1.4/F53H1.4/CE33652	NA	NA
IV	1328315	1329309	2.37577	8.06262e-08	0	498	994	Intergenic	NA	349,WBGene00018777	603,WBGene00018778/F53H1.4/F53H1.4/CE33652
IV	1344568	1345648	2.98646	1.60264e-11	0	499	1080	Intergenic	NA	2249,WBGene00004338/rfc-2/F58F6.4/CE17139	797,WBGene00019053/F58F6.5/F58F6.5/CE34324
IV	1346547	1347884	3.75094	2.50647e-17	0	670	1337	Intergenic	NA	99,WBGene00004338/rfc-2/F58F6.4/CE17139	2947,WBGene00019053/F58F6.5/F58F6.5/CE34324
IV	1419408	1421289	3.16299	9.55571e-13	0	1038	1881	Intergenic	NA	600,WBGene00022310/Y77E11A.7/Y77E11A.7/CE36902 541,WBGene00002180/jtr-1/Y77E11A.4/CE25618	--
IV	1440412	1441838	3.07056	4.26663e-12	0	670	1426	IntraG_Intron	WBGene00000547/clp-7/Y77E11A.11/CE25612	NA	NA
IV	1446687	1447597	2.25998	3.27534e-07	0	412	910	IntraG_Intron	WBGene00022308	NA	NA
IV	1475614	1477744	3.1505	1.17259e-12	0	881	2130	Intergenic	NA	1387,WBGene00022313	--
IV	1495726	1496719	2.96274	2.31253e-11	0	412	993	Intergenic	NA	119,WBGene00003806/npp-20/Y77E11A.13/CE25614 1491,WBGene00022306/Y77E11A.1/Y77E11A.1/CE25610	--
IV	1595062	1596769	3.51182	2.26788e-15	0	954	1707	Intergenic	NA	194,WBGene00003794/npp-8/Y41D4B.19/CE27625 1298,WBGene00000416/ced-2/Y41D4B.13/CE28360	--
IV	1600536	1601443	2.38151	7.50879e-08	0	584	907	IntraG_Intron	WBGene00000416/ced-2/Y41D4B.13/CE28360	NA	NA
IV	1658638	1659803	2.78121	3.47789e-10	0	498	1165	Intergenic	NA	547,WBGene00004497/rps-28/Y41D4B.5/CE21842	--
IV	1708937	1711173	4.80958	1.55765e-27	0	1225	2236	Intergenic	NA	419,WBGene00003947/pbs-1/K08D12.1/CE25941 94,WBGene00019537/K08D12.3/K08D12.3/CE31712	--
IV	1734009	1734744	2.20503	6.22107e-07	0	326	735	IntraG_Intron	WBGene00021507/Y41D4A.5/Y41D4A.5/CE39047	NA	NA
IV	1737329	1739558	4.94959	4.50238e-29	0	1284	2229	Intergenic	NA	731,WBGene00021507/Y41D4A.5/Y41D4A.5/CE39047	2458,WBGene00021508/Y41D4A.6/Y41D4A.6/CE27621
IV	1745012	1746349	3.6359	2.27181e-16	0	584	1337	Intergenic	NA	74,WBGene00021508/Y41D4A.6/Y41D4A.6/CE27621 356,WBGene00021506/Y41D4A.4/Y41D4A.4/CE21847	--
IV	1827630	1828623	2.28479	2.43969e-07	0	498	993	IntraG_Intron	WBGene00000553/cmk-1/K07A9.2/CE25046	NA	NA
IV	1923366	1924456	2.43654	3.75979e-08	0	595	1090	IntraG_Intron	WBGene00018681	NA	NA
IV	1952328	1954388	4.72214	1.35228e-26	0	962	2060	Intergenic	NA	288,WBGene00018679	58,WBGene00018680
IV	1966356	1968124	3.3595	3.42926e-14	0	1014	1768	IntraG_Intron	WBGene00021655	NA	NA
IV	2032341	2033619	3.45519	6.3134e-15	0	783	1278	Intergenic	NA	133,WBGene00022301/Y76B12C.7/Y76B12C.7/CE29932	1857,WBGene00022303
IV	2097127	2099519	2.52624	1.17814e-08	0	683	2392	IntraG_Intron	WBGene00044649	NA	NA
IV	2176704	2178910	4.74576	7.57173e-27	0	1364	2206	IntraG_Intron	WBGene00022134	NA	NA
IV	2274725	2276841	5.8002	2.24998e-39	0	1017	2116	Intergenic	NA	134,WBGene00019787	121,WBGene00002990/lin-1/C37F5.1/CE31440
IV	2307075	2307982	2.29405	2.18371e-07	0	412	907	Intergenic	NA	948,WBGene00021416	330,WBGene00006920/vha-11/Y38F2AL.3/CE29997_CE38743
IV	2308204	2309461	2.80214	2.56628e-10	0	762	1257	IntraG_Intron	WBGene00006920/vha-11/Y38F2AL.3/CE29997_CE38743	NA	NA
IV	2311915	2312650	2.2526	3.57351e-07	0	326	735	IntraG_Intron	WBGene00006920/vha-11/Y38F2AL.3/CE29997_CE38743	NA	NA
IV	2313034	2314887	2.951	2.76975e-11	0	670	1853	IntraG_Intron	WBGene00006920/vha-11/Y38F2AL.3/CE29997_CE38743	NA	NA
IV	2316443	2317890	3.24496	2.44312e-13	0	584	1447	Intergenic	NA	1040,WBGene00006912/vha-3/Y38F2AL.4/CE06290	--
IV	2384369	2385276	2.50768	1.50296e-08	0	412	907	IntraG_Intron	WBGene00021421	NA	NA
IV	2388330	2391043	3.13993	1.39356e-12	0	670	2713	Intergenic	NA	325,WBGene00021427 441,WBGene00021420/Y38F2AR.2/Y38F2AR.2/CE21634	--
IV	2412860	2413509	2.32257	1.54845e-07	0	326	649	Intergenic	NA	778,WBGene00021430	--
IV	2419106	2420357	2.35554	1.03516e-07	0	756	1251	Intergenic	NA	--	--
IV	2494745	2495824	2.53676	1.02549e-08	0	498	1079	Intergenic	NA	71,WBGene00022092/Y69A2AR.21/Y69A2AR.21/CE27517 490,WBGene00022089/Y69A2AR.18/Y69A2AR.18/CE33241	--
IV	2612364	2614059	3.55526	1.02274e-15	0	756	1695	Intergenic	NA	60,WBGene00022099 1077,WBGene00022076/Y69A2AR.5/Y69A2AR.5/CE36371	--
IV	2640015	2643073	4.7886	2.62522e-27	0	928	3058	IntraG_Exon	WBGene00003161/mdf-2/Y69A2AR.30/CE26559	NA	NA
IV	2665354	2667307	3.14441	1.29542e-12	0	1105	1953	Intergenic	NA	1890,WBGene00022100/Y69A2AR.31/Y69A2AR.31/CE27519 588,WBGene00022074	--
IV	2667377	2669670	3.88389	1.80189e-18	0	1106	2293	IntraG_Intron	WBGene00022074	NA	NA
IV	2669815	2672363	4.39761	2.91275e-23	0	1016	2548	IntraG_Intron	WBGene00022074	NA	NA
IV	2675412	2678752	4.68007	3.77226e-26	0	1015	3340	Intergenic	NA	1696,WBGene00022377/Y94H6A.4/Y94H6A.4/CE34620 82,WBGene00022376	--
IV	2708875	2709954	2.43766	3.70655e-08	0	584	1079	Intergenic	NA	2231,WBGene00006705/ubc-8/Y94H6A.6/CE34621	562,WBGene00022382
IV	2725562	2726211	2.16724	9.58491e-07	0	326	649	Intergenic	NA	33,WBGene00022381 4600,WBGene00022375	--
IV	2782581	2784004	4.75724	5.70641e-27	0	670	1423	Intergenic	NA	430,WBGene00021877 5438,WBGene00021868/Y54G2A.2/Y54G2A.2/CE37292	--
IV	2846023	2847016	2.45339	3.03269e-08	0	498	993	Intergenic	NA	20,WBGene00044495/Y54G2A.40/Y54G2A.40/CE38892	929,WBGene00021895/clec-84/Y54G2A.33/CE30052
IV	2889691	2891802	4.77106	4.05523e-27	0	1014	2111	IntraG_Intron	WBGene00021871/Y54G2A.5/Y54G2A.5/CE30054	NA	NA
IV	2895820	2897415	4.21396	1.75924e-21	0	756	1595	Intergenic	NA	1871,WBGene00021884	391,WBGene00021885/Y54G2A.20/Y54G2A.20/CE25460
IV	2901328	2902665	4.45458	7.87606e-24	0	756	1337	Intergenic	NA	--	439,WBGene00021898 349,WBGene00021886
IV	2906919	2908170	3.42451	1.09173e-14	0	584	1251	IntraG_Intron	WBGene00021886	NA	NA
IV	2915708	2916816	2.95599	2.56552e-11	0	413	1108	Intergenic	NA	2311,WBGene00021886 2609,WBGene00044493	--
IV	3011226	3012407	2.46238	2.7029e-08	0	584	1181	Intergenic	NA	614,WBGene00021892 792,WBGene00021869	--
IV	3047363	3048012	2.24494	3.90995e-07	0	326	649	IntraG_Intron	WBGene00022069/eel-1/Y67D8C.5/CE31665	NA	NA
IV	3049606	3051744	4.64253	9.34878e-26	0	1358	2138	Intergenic	NA	996,WBGene00022069/eel-1/Y67D8C.5/CE31665 2763,WBGene00022068	--
IV	3055174	3056342	2.45006	3.16468e-08	0	501	1168	Intergenic	NA	36,WBGene00022067/Y67D8C.3/Y67D8C.3/CE29902	17,WBGene00022068
IV	3131472	3133108	3.00887	1.13027e-11	0	928	1636	Intergenic	NA	1034,WBGene00003153/mca-3/Y67D8C.10/CE28372_CE28373_CE31664	--
IV	3213047	3214643	4.29859	2.71649e-22	0	671	1596	Intergenic	NA	3140,WBGene00004240/puf-4/M4.2/CE17188 50,WBGene00019766	--
IV	3293912	3295593	4.28261	3.87657e-22	0	842	1681	Intergenic	NA	377,WBGene00021088/W08E12.7/W08E12.7/CE21275	121,WBGene00021089
IV	3312894	3314403	3.65724	1.51722e-16	0	756	1509	Intergenic	NA	--	474,WBGene00021082/W08E12.1/W08E12.1/CE21280
IV	3337862	3340014	3.53667	1.43969e-15	0	842	2152	IntraG_Intron IntraG_5UTR	WBGene00001999/hrp-1/F42A6.7/CE17059_CE31510_CE29317_CE39251	NA	NA
IV	3383487	3386289	5.28716	5.76675e-33	0	1791	2802	Intergenic	NA	1134,WBGene00015251 627,WBGene00015248/mai-2/B0546.1/CE16792	--
IV	3532747	3533752	2.6183	3.43114e-09	0	412	1005	Intergenic	NA	478,WBGene00019777	642,WBGene00019778/M57.2/M57.2/CE19541
IV	3598784	3599865	2.67423	1.58763e-09	0	498	1081	Intergenic	NA	48,WBGene00021378	236,WBGene00021379
IV	3670444	3671455	2.5824	5.57956e-09	0	412	1011	Intergenic	NA	2158,WBGene00021362	--
IV	3693813	3695927	4.7914	2.4492e-27	0	930	2114	Intergenic	NA	32,WBGene00021363/taf-6.2/Y37E11AL.8/CE27602 170,WBGene00021359	--
IV	3725095	3726885	4.45639	7.55348e-24	0	674	1790	Intergenic	NA	313,WBGene00021366 646,WBGene00021365/smgl-2/Y37E11AM.1/CE33853	--
IV	4041139	4043510	5.87691	2.20143e-40	0	1272	2371	Intergenic	NA	156,WBGene00018064/F35F11.1/F35F11.1/CE37230	886,WBGene00018065
IV	4048539	4050764	5.45023	6.14332e-35	0	1299	2225	Intergenic	NA	397,WBGene00003955/pcn-1/W03D2.4/CE37726	251,WBGene00006951/wrt-5/W03D2.5/CE14514
IV	4171355	4172778	2.75865	4.8135e-10	0	584	1423	Intergenic	NA	156,WBGene00004385/rnp-2/K08D10.4/CE28597	2055,WBGene00019529
IV	4175850	4180777	3.65755	1.5084e-16	0	1029	4927	IntraG_Intron	WBGene00001033/dnj-15/K08D10.2/CE07354	NA	NA
IV	4184254	4186021	5.29714	4.38545e-33	0	842	1767	IntraG_Exon	WBGene00019534	NA	NA
IV	4192910	4193916	2.54645	9.01914e-09	0	326	1006	IntraG_Intron	WBGene00019439	NA	NA
IV	4246934	4248362	3.4191	1.20186e-14	0	674	1428	Intergenic	NA	573,WBGene00000123/ama-1/F36A4.7/CE28300	131,WBGene00018085
IV	4356420	4358875	5.51296	1.03191e-35	0	1100	2455	Intergenic	NA	608,WBGene00020978 109,WBGene00005662/srs-1/W03B1.4/CE25136	--
IV	4360123	4361288	2.88635	7.38545e-11	0	670	1165	Intergenic	NA	50,WBGene00018898/F55F10.1/F55F10.1/CE30377	924,WBGene00005662/srs-1/W03B1.4/CE25136
IV	4389766	4391619	4.75066	6.71131e-27	0	928	1853	Intergenic	NA	70,WBGene00004419/rpl-7A/Y24D9A.4/CE27398 152,WBGene00021282/set-21/Y24D9A.2/CE33849	--
IV	4401379	4402200	2.19492	6.98861e-07	0	326	821	Intergenic	NA	1312,WBGene00021284	3226,WBGene00021285
IV	4405620	4406871	2.91885	4.52291e-11	0	756	1251	Intergenic	NA	1212,WBGene00021285 2223,WBGene00021281	--
IV	4444956	4448014	4.08821	2.63721e-20	0	928	3058	Intergenic	NA	50,WBGene00019953/R08C7.10/R08C7.10/CE07433 111,WBGene00019947/htz-1/R08C7.3/CE07426	--
IV	4470111	4471964	3.73503	3.41378e-17	0	1014	1853	IntraG_Intron	WBGene00019719	NA	NA
IV	4513129	4514122	2.62404	3.17272e-09	0	412	993	Intergenic	NA	227,WBGene00022678/ZK180.4/ZK180.4/CE07622	1505,WBGene00022679/ZK180.5/ZK180.5/CE31746
IV	4650282	4651533	3.26262	1.81293e-13	0	584	1251	Intergenic	NA	166,WBGene00006706/ubc-9/F29B9.6/CE09784	272,WBGene00017922
IV	4660095	4661174	2.68226	1.41959e-09	0	498	1079	Intergenic	NA	399,WBGene00017925/F29B9.11/F29B9.11/CE09789 391,WBGene00017920/F29B9.2/F29B9.2/CE27145	--
IV	4701787	4702694	2.35705	1.01611e-07	0	326	907	IntraG_Intron	WBGene00020679/T22B11.5/T22B11.5/CE28486	NA	NA
IV	4715599	4716248	2.28049	2.56815e-07	0	326	649	Intergenic	NA	125,WBGene00019544/K08F11.5/K08F11.5/CE11958 248,WBGene00019542	--
IV	4719920	4721859	4.19661	2.5686e-21	0	928	1939	Intergenic	NA	4005,WBGene00019541	641,WBGene00019542
IV	4724835	4726344	4.05163	5.70791e-20	0	584	1509	Intergenic	NA	--	115,WBGene00019541 536,WBGene00023323
IV	4727337	4728846	3.30255	9.18039e-14	0	670	1509	Intergenic	NA	53,WBGene00023323 2620,WBGene00017118	--
IV	4749335	4750758	3.07118	4.22478e-12	0	584	1423	Intergenic	NA	146,WBGene00004432/rpl-20/E04A4.8/CE21392 312,WBGene00021202/Y17G9B.5/Y17G9B.5/CE24184	--
IV	4798729	4799722	2.36439	9.28246e-08	0	412	993	IntraG_Exon	WBGene00001324/eor-1/R11E3.6/CE19548	NA	NA
IV	5083134	5084475	3.25496	2.06401e-13	0	760	1341	IntraG_Intron	WBGene00015330/C02B10.5/C02B10.5/CE16802	NA	NA
IV	5089682	5090417	2.20632	6.12917e-07	0	326	735	Intergenic	NA	1154,WBGene00015326/ivd-1/C02B10.1/CE16798	272,WBGene00015327/C02B10.2/C02B10.2/CE24776
IV	5090542	5091879	2.41058	5.22069e-08	0	756	1337	Intergenic	NA	275,WBGene00015327/C02B10.2/C02B10.2/CE24776 276,WBGene00015329/C02B10.4/C02B10.4/CE16801	--
IV	5159932	5160753	2.29648	2.12109e-07	0	412	821	Intergenic	NA	107,WBGene00016057 169,WBGene00016055/C24D10.4/C24D10.4/CE16876	--
IV	5182665	5185640	5.90822	8.45139e-41	0	1276	2975	Intergenic	NA	172,WBGene00020994	243,WBGene00020998/W03F8.10/W03F8.10/CE34385
IV	5187318	5189002	3.77772	1.48572e-17	0	756	1684	IntraG_Exon	WBGene00020993/W03F8.3/W03F8.3/CE17273	NA	NA
IV	5208692	5210375	4.39594	3.02555e-23	0	842	1683	IntraG_Exon IntraG_5UTR	WBGene00021994/Y59E9AL.4/Y59E9AL.4/CE25513	NA	NA
IV	5353504	5355013	3.56931	7.88784e-16	0	842	1509	Intergenic	NA	938,WBGene00021161 131,WBGene00021155	--
IV	5363662	5364828	2.92795	3.93858e-11	0	584	1166	IntraG_5UTR	WBGene00018319/F41H10.6/F41H10.6/CE25887	NA	NA
IV	5369034	5370113	2.55	8.60443e-09	0	584	1079	Intergenic	NA	177,WBGene00018316	773,WBGene00018321
IV	5394476	5395560	2.60549	4.08423e-09	0	503	1084	IntraG_5UTR	WBGene00022774/ZK616.4/ZK616.4/CE31753	NA	NA
IV	5454292	5454941	2.52032	1.27355e-08	0	326	649	Intergenic	NA	4250,WBGene00021151/Y4C6A.1/Y4C6A.1/CE36748	991,WBGene00021154
IV	5560914	5561993	2.7266	7.60498e-10	0	498	1079	Intergenic	NA	800,WBGene00049807 615,WBGene00003321	--
IV	5655943	5656678	2.32965	1.42077e-07	0	412	735	IntraG_Intron	WBGene00004804/skn-1/T19E7.2/CE27591_CE31238_CE31239	NA	NA
IV	5730467	5733096	5.63811	2.76228e-37	0	1274	2629	IntraG_Intron	WBGene00019264/H35B03.2/H35B03.2/CE19505	NA	NA
IV	6205556	6207812	5.38998	3.34401e-34	0	1073	2256	Intergenic	NA	316,WBGene00016764	198,WBGene00016762/ugt-24/C49A9.8/CE33569
IV	6320703	6324709	5.16018	1.80034e-31	0	1186	4006	Intergenic	NA	548,WBGene00022236/Y73B6BL.12/Y73B6BL.12/CE26290 43,WBGene00022250/Y73B6BL.29/Y73B6BL.29/CE29004	--
IV	6368811	6370578	4.08673	2.72141e-20	0	756	1767	IntraG_Intron	WBGene00004881/smg-3/Y73B6BL.18/CE29923	NA	NA
IV	6375863	6377386	4.38533	3.85237e-23	0	670	1523	Intergenic	NA	27,WBGene00022253/Y73B6BL.33/Y73B6BL.33/CE30324 545,WBGene00000686/col-112/Y73B6BL.34/CE29928	--
IV	6414173	6416397	5.53518	5.45858e-36	0	1041	2224	Intergenic	NA	1666,WBGene00022254 260,WBGene00022232/exos-2/Y73B6BL.3/CE27533	--
IV	6418930	6419751	2.25144	3.62271e-07	0	412	821	Intergenic	NA	280,WBGene00022244 149,WBGene00002033	--
IV	6547395	6550142	5.59315	1.02374e-36	0	1374	2747	Intergenic	NA	129,WBGene00015310	--
IV	6555153	6557351	4.83846	7.5615e-28	0	928	2198	Intergenic	NA	207,WBGene00016610/C43G2.1/C43G2.1/CE27848 721,WBGene00022959	--
IV	6585074	6586239	3.15466	1.0954e-12	0	498	1165	Intergenic	NA	17,WBGene00018161 283,WBGene00001029/dnj-11/F38A5.13/CE10050	--
IV	6630689	6633144	5.31012	3.06788e-33	0	1100	2455	Intergenic	NA	60,WBGene00015279 417,WBGene00015283/C01B10.9/C01B10.9/CE37181	--
IV	6664706	6665699	2.44332	3.44905e-08	0	498	993	IntraG_Intron	WBGene00022228/Y73B6A.1/Y73B6A.1/CE29921	NA	NA
IV	6789855	6790848	2.51965	1.28482e-08	0	498	993	Intergenic	NA	748,WBGene00015928 704,WBGene00006917/vha-8/C17H12.14/CE19362	--
IV	6909588	6910667	2.66455	1.81622e-09	0	498	1079	Intergenic	NA	182,WBGene00004458/rpn-1/T22D1.9/CE17253 581,WBGene00020683/T22D1.4/T22D1.4/CE33704	--
IV	6918803	6919968	3.2962	1.02357e-13	0	584	1165	IntraG_5UTR	WBGene00020687/ruvb-2/T22D1.10/CE17254	NA	NA
IV	7038686	7040625	5.09404	1.04539e-30	0	928	1939	Intergenic	NA	50,WBGene00000585/cogc-2/C06G3.10/CE28817 581,WBGene00002228/klp-18/C06G3.2/CE07978	--
IV	7084473	7085294	2.64854	2.26633e-09	0	412	821	Intergenic	NA	217,WBGene00004473/rps-4/Y43B11AR.4/CE24278	322,WBGene00000942/deb-1/ZC477.9/CE31396
IV	7103022	7104015	2.69848	1.13112e-09	0	326	993	Intergenic	NA	103,WBGene00022620 142,WBGene00022618	--
IV	7132895	7133716	2.29543	2.14798e-07	0	326	821	Intergenic	NA	24,WBGene00000888/cyn-12/C34D4.12/CE17506	348,WBGene00016404
IV	7164945	7166626	4.06742	4.09351e-20	0	842	1681	Intergenic	NA	90,WBGene00004411/rpc-1/C42D4.8/CE31330 2906,WBGene00004822	--
IV	7477232	7479353	3.87566	2.12631e-18	0	1110	2121	Intergenic	NA	1014,WBGene00018904/F55G1.9/F55G1.9/CE07286 94,WBGene00018900/rod-1/F55G1.4/CE07281	--
IV	7507133	7509760	4.76237	5.02777e-27	0	1014	2627	Intergenic	NA	266,WBGene00019900/R05G6.7/R05G6.7/CE29443 420,WBGene00019899/R05G6.5/R05G6.5/CE07418	--
IV	7510491	7511140	2.22184	5.12066e-07	0	326	649	IntraG_Exon	WBGene00004039/plc-4/R05G6.8/CE07421	NA	NA
IV	7512383	7513464	2.35521	1.03927e-07	0	412	1081	Intergenic	NA	138,WBGene00004039/plc-4/R05G6.8/CE07421 420,WBGene00019898/R05G6.4/R05G6.4/CE07417	--
IV	7579393	7581160	4.04193	6.99703e-20	0	756	1767	IntraG_5UTR	WBGene00017993/F32E10.6/F32E10.6/CE04479	NA	NA
IV	7631836	7633947	5.1876	8.6252e-32	0	928	2111	Intergenic	NA	614,WBGene00018471 573,WBGene00004046	--
IV	7653850	7655111	3.0606	4.99984e-12	0	756	1261	Intergenic	NA	4112,WBGene00015619	371,WBGene00018473/F45E4.11/F45E4.11/CE10512
IV	7709689	7710510	2.16389	9.95584e-07	0	326	821	Intergenic	NA	301,WBGene00017999/F33D4.7/F33D4.7/CE29309 14,WBGene00023487/F33D4.8/F33D4.8/CE37229	--
IV	7773851	7775016	3.32495	6.24458e-14	0	498	1165	Intergenic	NA	96,WBGene00001827/hcf-1/C46A5.9/CE26914 82,WBGene00016374/C33H5.7/C33H5.7/CE04150	--
IV	7790585	7792352	4.35058	8.46545e-23	0	842	1767	Intergenic	NA	209,WBGene00004703/rsp-6/C33H5.12/CE04155	265,WBGene00016379
IV	7795831	7797254	2.7939	2.89325e-10	0	842	1423	Intergenic	NA	386,WBGene00016381/sgo-1/C33H5.15/CE34732 431,WBGene00002221/klp-10/C33H5.4/CE04148	--
IV	7815823	7817676	4.76261	4.9984e-27	0	842	1853	Intergenic	NA	949,WBGene00016384/C33H5.18/C33H5.18/CE26907 1569,WBGene00004363/ric-3/T14A8.1/CE27448	--
IV	7945796	7949025	4.68465	3.37534e-26	0	928	3229	IntraG_5UTR	WBGene00017643/czw-1/F20D12.4/CE04434	NA	NA
IV	8014979	8016832	3.66793	1.23818e-16	0	584	1853	IntraG_Exon	WBGene00016130	NA	NA
IV	8072750	8074012	3.0231	9.04426e-12	0	590	1262	IntraG_Intron	WBGene00004732/sax-7/C18F3.2/CE37202_CE38779_CE38935_CE38936	NA	NA
IV	8111863	8113598	4.86588	3.79179e-28	0	928	1735	Intergenic	NA	605,WBGene00021539 583,WBGene00021536	--
IV	8236766	8237759	2.58675	5.26193e-09	0	412	993	Intergenic	NA	595,WBGene00003656/nhr-66/T09A12.4/CE31061	--
IV	8289172	8290337	2.88232	7.84581e-11	0	584	1165	Intergenic	NA	243,WBGene00019510/K07H8.10/K07H8.10/CE18030 499,WBGene00019505/K07H8.3/K07H8.3/CE18023	--
IV	8359615	8360264	2.21901	5.29225e-07	0	326	649	Intergenic	NA	243,WBGene00017072 1128,WBGene00005019/sqv-1/D2096.4/CE04302	--
IV	8394122	8394943	2.56606	6.94607e-09	0	326	821	Intergenic	NA	1603,WBGene00017078/D2096.11/D2096.11/CE33608 2197,WBGene00017069/D2096.1/D2096.1/CE04299	--
IV	8431965	8433388	2.85462	1.18601e-10	0	412	1423	Intergenic	NA	900,WBGene00020827/T26A8.4/T26A8.4/CE07550 643,WBGene00020824	--
IV	8466787	8467694	2.28192	2.52459e-07	0	326	907	IntraG_Intron	WBGene00003837/oat-1/T01B11.7/CE30160	NA	NA
IV	8497546	8500001	5.35797	8.16195e-34	0	1444	2455	Intergenic	NA	137,WBGene00001566/gei-9/C28C12.9/CE28892 311,WBGene00016178/C28C12.2/C28C12.2/CE04109	--
IV	8510122	8512234	3.86076	2.86702e-18	0	1100	2112	Intergenic	NA	755,WBGene00006450/tag-77/C28C12.10/CE27740 44,WBGene00003224/mes-6/C09G4.5/CE24796	--
IV	8607088	8608081	3.16235	9.65633e-13	0	412	993	Intergenic	NA	1976,WBGene00018335	--
IV	8686666	8689207	5.25679	1.32348e-32	0	1186	2541	Intergenic	NA	55,WBGene00017238/F08B4.7/F08B4.7/CE09232	403,WBGene00002028/hst-1/F08B4.6/CE33047
IV	8743432	8744869	3.53666	1.44011e-15	0	584	1437	Intergenic	NA	328,WBGene00009012/F21D5.7/F21D5.7/CE09524	377,WBGene00008972
IV	8868354	8870982	5.39129	3.22381e-34	0	1444	2628	Intergenic	NA	147,WBGene00007493	286,WBGene00007494
IV	8890481	8892162	3.93073	6.97301e-19	0	928	1681	Intergenic	NA	43,WBGene00005007/spr-2/C27B7.1/CE03030	427,WBGene00003864/oma-1/C09G9.6/CE03005
IV	9067456	9068449	2.63686	2.66166e-09	0	412	993	Intergenic	NA	2122,WBGene00003610/nhr-11/ZC410.1/CE26841	--
IV	9073602	9075455	5.9871	7.40457e-42	0	842	1853	Intergenic	NA	207,WBGene00013880/mppb-1/ZC410.2/CE35701	864,WBGene00003610/nhr-11/ZC410.1/CE26841
IV	9095610	9097033	3.05194	5.73741e-12	0	584	1423	IntraG_Exon	WBGene00007223/C01F6.9/C01F6.9/CE17361	NA	NA
IV	9103784	9105379	3.97128	3.03725e-19	0	842	1595	Intergenic	NA	795,WBGene00000374 320,WBGene00001413/fem-3/C01F6.4/CE02953	--
IV	9146409	9148004	2.99896	1.31945e-11	0	756	1595	Intergenic	NA	316,WBGene00009078/F23B2.13/F23B2.13/CE20710 286,WBGene00000121/aly-2/F23B2.6/CE09586	--
IV	9195813	9197237	3.47962	4.06787e-15	0	498	1424	Intergenic	NA	3783,WBGene00006941/wnk-1/C46C2.1/CE37331	267,WBGene00045078
IV	9384918	9387459	5.45873	4.82974e-35	0	1358	2541	IntraG_Intron	WBGene00000911/daf-15/C10C5.6/CE28535	NA	NA
IV	9402633	9405100	6.04381	1.26076e-42	0	1100	2467	IntraG_Intron	WBGene00014772	NA	NA
IV	9409869	9410951	2.89433	6.55126e-11	0	498	1082	IntraG_Intron	WBGene00010150	NA	NA
IV	9440107	9441874	4.70388	2.11342e-26	0	928	1767	Intergenic	NA	251,WBGene00010317/F59B8.2/F59B8.2/CE03436	1847,WBGene00009544
IV	9443977	9444798	2.19258	7.17879e-07	0	326	821	Intergenic	NA	293,WBGene00009544 316,WBGene00014366	--
IV	9513285	9513934	2.27996	2.58443e-07	0	326	649	Intergenic	NA	623,WBGene00007882 3363,WBGene00007890	--
IV	9523980	9526349	5.61502	5.42038e-37	0	1014	2369	Intergenic	NA	122,WBGene00007880/C33A12.1/C33A12.1/CE05347 1349,WBGene00001239/elo-1/F56H11.4/CE05979	--
IV	9776740	9778861	4.46911	5.62721e-24	0	842	2121	IntraG_Exon	WBGene00011747/sna-2/T13F2.7/CE13631	NA	NA
IV	9824681	9826362	3.8807	1.92132e-18	0	928	1681	Intergenic	NA	1003,WBGene00012341/W08D2.5/W08D2.5/CE32950 63,WBGene00012342/mtr-4/W08D2.7/CE06562	--
IV	9856244	9857154	2.2807	2.56157e-07	0	326	910	IntraG_Intron	WBGene00010637	NA	NA
IV	9857795	9858960	2.76099	4.65492e-10	0	670	1165	IntraG_Exon	WBGene00003787/npp-1/K07F5.13/CE06127_CE23857_CE23858	NA	NA
IV	9884097	9885004	2.38965	6.78486e-08	0	412	907	Intergenic	NA	256,WBGene00009320/F32B6.3/F32B6.3/CE35518 29,WBGene00009319/F32B6.2/F32B6.2/CE35517	--
IV	9898778	9900115	2.64457	2.39403e-09	0	584	1337	IntraG_Intron IntraG_5UTR	WBGene00009322/F32B6.8/F32B6.8/CE35519	NA	NA
IV	9931727	9932548	2.20513	6.21392e-07	0	412	821	IntraG_5UTR	WBGene00009131/F25H8.1/F25H8.1/CE05727	NA	NA
IV	10085026	10086708	4.16853	4.72357e-21	0	929	1682	Intergenic	NA	545,WBGene00000593/col-2/W01B6.7/CE03759 152,WBGene00003576/ndc-80/W01B6.9/CE06537	--
IV	10128024	10130232	5.30878	3.184e-33	0	1197	2208	Intergenic	NA	294,WBGene00010677/K08F4.2/K08F4.2/CE37535 25,WBGene00010678/K08F4.3/K08F4.3/CE06151	--
IV	10151051	10151872	2.21366	5.63079e-07	0	326	821	Intergenic	NA	823,WBGene00006638/tsp-12/T14G10.6/CE06452 543,WBGene00011775/T14G10.5/T14G10.5/CE39281	--
IV	10197047	10198126	2.33146	1.38976e-07	0	498	1079	Intergenic	NA	3165,WBGene00010558 246,WBGene00001653/gon-4/K04D7.5/CE35579	--
IV	10221524	10223205	4.8614	4.24643e-28	0	842	1681	Intergenic	NA	1113,WBGene00007696/tram-1/C24F3.1/CE18517 116,WBGene00007697/C24F3.2/C24F3.2/CE18519	--
IV	10242083	10243678	3.9185	8.94438e-19	0	670	1595	Intergenic	NA	923,WBGene00008510 809,WBGene00008506/F01G10.1/F01G10.1/CE09163	--
IV	10263007	10264969	3.00058	1.28648e-11	0	592	1962	Intergenic	NA	3971,WBGene00008511/F01G10.9/F01G10.9/CE35849	5255,WBGene00012781
IV	10283775	10285370	4.13695	9.32356e-21	0	842	1595	Intergenic	NA	402,WBGene00004297/rad-51/Y43C5A.6/CE29064_CE25285 2309,WBGene00004140/pqn-55/R09E10.7/CE37845	--
IV	10696654	10698802	4.98747	1.69611e-29	0	1014	2148	Intergenic	NA	623,WBGene00011292/R102.5/R102.5/CE35602	765,WBGene00011293/R102.6/R102.6/CE06334
IV	10733429	10735970	6.04833	1.09407e-42	0	1358	2541	Intergenic	NA	183,WBGene00013857/ZC168.3/ZC168.3/CE35700 509,WBGene00000865/cyb-1/ZC168.4/CE06570	--
IV	10767607	10769116	3.84187	4.18159e-18	0	756	1509	Intergenic	NA	80,WBGene00012014 1260,WBGene00012015/T25B9.9/T25B9.9/CE06508	--
IV	10821512	10822247	2.3645	9.26954e-08	0	326	735	IntraG_Intron	WBGene00011259/R13.4/R13.4/CE39269	NA	NA
IV	10919085	10919734	2.17339	8.93797e-07	0	326	649	Intergenic	NA	666,WBGene00004319/rbr-2/ZK593.4/CE35704	1876,WBGene00014003
IV	10932805	10933970	2.65984	1.93888e-09	0	412	1165	Intergenic	NA	125,WBGene00001017/dnc-1/ZK593.5/CE30718 255,WBGene00003081/lsm-7/ZK593.7/CE06628	--
IV	11082562	11083985	2.40385	5.68049e-08	0	584	1423	Intergenic	NA	921,WBGene00002344/let-70/M7.1/CE03482 931,WBGene00002214/klc-1/M7.2/CE23882	--
IV	11110749	11112086	3.56709	8.21811e-16	0	670	1337	Intergenic	NA	395,WBGene00004474/rps-5/T05E11.1/CE06360 3835,WBGene00011479	--
IV	11118775	11119510	2.27062	2.88786e-07	0	326	735	Intergenic	NA	242,WBGene00011481/imp-2/T05E11.5/CE06364 212,WBGene00011480/T05E11.3/T05E11.3/CE06362	--
IV	11124808	11126747	5.02917	5.74142e-30	0	756	1939	Intergenic	NA	745,WBGene00004985/spo-11/T05E11.4/CE06363 432,WBGene00004204/psa-4/F01G4.1/CE05553	--
IV	11141426	11143967	5.16084	1.76883e-31	0	1272	2541	Intergenic	NA	385,WBGene00008502 619,WBGene00008503/F01G4.4/F01G4.4/CE35453	--
IV	11145640	11146547	2.35161	1.08639e-07	0	326	907	Intergenic	NA	--	71,WBGene00008503/F01G4.4/F01G4.4/CE35453 112,WBGene00008504/F01G4.5/F01G4.5/CE03130
IV	11149080	11150159	2.69841	1.13224e-09	0	498	1079	IntraG_Intron	WBGene00007444/C08F8.2/C08F8.2/CE05249	NA	NA
IV	11178513	11179936	3.14292	1.32727e-12	0	584	1423	Intergenic	NA	530,WBGene00007449 518,WBGene00011122/cpt-2/R07H5.2/CE40106	--
IV	11200049	11201128	2.59895	4.46257e-09	0	498	1079	Intergenic	NA	2194,WBGene00011131	--
IV	11210244	11211753	3.56785	8.10409e-16	0	670	1509	Intergenic	NA	110,WBGene00011128/R07H5.8/R07H5.8/CE12564	2708,WBGene00011130/R07H5.10/R07H5.10/CE28637
IV	11371323	11372663	2.86034	1.08938e-10	0	412	1340	IntraG_5UTR	WBGene00011338	NA	NA
IV	11479669	11481522	4.31004	2.10396e-22	0	1014	1853	Intergenic	NA	527,WBGene00003148/mbf-1/H21P03.1/CE18819 141,WBGene00010409	--
IV	11520241	11523238	4.72838	1.16057e-26	0	928	2997	Intergenic	NA	167,WBGene00010847/M04B2.4/M04B2.4/CE12390 103,WBGene00001585/gfl-1/M04B2.3/CE12388	--
IV	11561170	11562507	2.89608	6.38064e-11	0	584	1337	IntraG_Exon	WBGene00008722/F12F6.7/F12F6.7/CE05595	NA	NA
IV	11565556	11567271	4.35502	7.65662e-23	0	962	1715	Intergenic	NA	357,WBGene00004755/sec-24.1/F12F6.6/CE05594 3964,WBGene00006406/tag-13/F12F6.5/CE20680	--
IV	11601851	11602776	2.24347	3.97829e-07	0	516	925	Intergenic	NA	237,WBGene00004480/rps-11/F40F11.1/CE05860	719,WBGene00009587/F40F11.2/F40F11.2/CE05861
IV	11635223	11636484	3.42895	1.00892e-14	0	670	1261	Intergenic	NA	436,WBGene00003415/mrs-1/F58B3.5/CE06007 725,WBGene00010232	--
IV	11821435	11823546	5.16351	1.64664e-31	0	1014	2111	Intergenic	NA	555,WBGene00003920/par-5/M117.2/CE06200 1037,WBGene00010919/M117.3/M117.3/CE06201	--
IV	11952355	11953694	3.16203	9.70704e-13	0	584	1339	Intergenic	NA	274,WBGene00014095/ZK829.4/ZK829.4/CE06652	893,WBGene00006555/tbx-36/ZK829.5/CE06653
IV	11960738	11962696	4.93615	6.35561e-29	0	1100	1958	Intergenic	NA	333,WBGene00014096/ZK829.7/ZK829.7/CE18467	670,WBGene00014991
IV	12022702	12025764	3.21146	4.28351e-13	0	672	3062	Intergenic	NA	--	3539,WBGene00011742
IV	12077904	12079760	4.61384	1.86142e-25	0	1189	1856	Intergenic	NA	958,WBGene00010670/K08E4.6/K08E4.6/CE06146 351,WBGene00008682/lex-1/F11A10.1/CE20665	--
IV	12088585	12089234	2.16571	9.75239e-07	0	326	649	IntraG_Exon	WBGene00008687	NA	NA
IV	12120871	12121864	2.51731	1.32477e-08	0	412	993	Intergenic	NA	148,WBGene00010890/ddb-1/M18.5/CE23880 64,WBGene00010891/M18.6/M18.6/CE35592	--
IV	12154039	12155125	2.897	6.29309e-11	0	498	1086	Intergenic	NA	325,WBGene00007092/B0001.7/B0001.7/CE05145 2271,WBGene00007091	--
IV	12156028	12157451	2.97574	1.89204e-11	0	412	1423	Intergenic	NA	2228,WBGene00007092/B0001.7/B0001.7/CE05145 368,WBGene00007091	--
IV	12207311	12210286	4.98894	1.63286e-29	0	1877	2975	Intergenic	NA	206,WBGene00009436/F35G2.2/F35G2.2/CE05809 490,WBGene00009437	--
IV	12333939	12336136	4.10824	1.72274e-20	0	1014	2197	Intergenic	NA	383,WBGene00008948/F19B6.1/F19B6.1/CE20700 2605,WBGene00008950/wht-5/F19B6.4/CE05669	--
IV	12361941	12362934	2.35155	1.08712e-07	0	670	993	IntraG_Intron	WBGene00000376/ccr-4/ZC518.3/CE31743	NA	NA
IV	12370749	12373379	6.36397	4.19909e-47	0	1188	2630	Intergenic	NA	282,WBGene00009211/F28D1.1/F28D1.1/CE05741	121,WBGene00000376/ccr-4/ZC518.3/CE31743
IV	12390672	12391837	2.50056	1.64931e-08	0	670	1165	IntraG_Intron	WBGene00004492/rps-23/F28D1.7/CE05747	NA	NA
IV	12403094	12405390	5.72792	1.95449e-38	0	1199	2296	Intergenic	NA	5619,WBGene00009218/F28D1.9/F28D1.9/CE39728 110,WBGene00001580/gex-3/F28D1.10/CE05750	--
IV	12408095	12409346	3.03157	7.91608e-12	0	498	1251	IntraG_3UTR	WBGene00001580/gex-3/F28D1.10/CE05750	NA	NA
IV	12450674	12451925	2.5773	5.97557e-09	0	412	1251	IntraG_Exon	WBGene00001085/dpy-26/C25G4.5/CE08398	NA	NA
IV	12489652	12491081	3.37972	2.40786e-14	0	674	1429	IntraG_noGeneModel(smallRNA?)	WBGene00045015	NA	NA
IV	12558097	12560471	5.07947	1.53547e-30	0	933	2374	Intergenic	NA	102,WBGene00014082 305,WBGene00014083/ZK795.3/ZK795.3/CE18464	--
IV	12566804	12568141	2.73374	6.87141e-10	0	498	1337	Intergenic	NA	120,WBGene00002002 524,WBGene00002368/let-99/K08E7.3/CE06147	--
IV	12621043	12622208	2.75109	5.36451e-10	0	412	1165	Intergenic	NA	--	608,WBGene00000186/ark-1/C01C7.1/CE26967
IV	12683836	12685614	4.01173	1.3147e-19	0	842	1778	Intergenic	NA	328,WBGene00011939/T23B5.1/T23B5.1/CE18281	--
IV	12723757	12726175	6.17454	1.99691e-44	0	928	2418	Intergenic	NA	113,WBGene00011951/T23F6.3/T23F6.3/CE30694 233,WBGene00004315/rbd-1/T23F6.4/CE18963	--
IV	12854070	12855673	3.62755	2.65876e-16	0	756	1603	Intergenic	NA	700,WBGene00014139/ZK896.9/ZK896.9/CE15465	1043,WBGene00005153/srf-3/M02B1.1/CE37656
IV	13028846	13029667	2.46184	2.72155e-08	0	326	821	IntraG_Intron	WBGene00003150/mbk-2/F49E11.1/CE05897_CE19878_CE23751_CE39735_CE39938	NA	NA
IV	13093052	13094819	4.89103	2.00686e-28	0	842	1767	Intergenic	NA	81,WBGene00008034/C39E9.11/C39E9.11/CE20559 82,WBGene00008035/C39E9.12/C39E9.12/CE39690	--
IV	13098298	13099293	2.98977	1.52229e-11	0	498	995	Intergenic	NA	14,WBGene00001007/dli-1/C39E9.14/CE30892 151,WBGene00044083/tin-9.2/B0564.1/CE37950	--
IV	13154072	13155066	2.47398	2.32806e-08	0	326	994	IntraG_5UTR	WBGene00008624/F09E8.2/F09E8.2/CE05579	NA	NA
IV	13205296	13206893	3.9336	6.57658e-19	0	672	1597	IntraG_5UTR	WBGene00000417/ced-3/C48D1.2/CE29088	NA	NA
IV	13239314	13242406	4.68397	3.43111e-26	0	1100	3092	IntraG_Intron	WBGene00004424/rpl-12/JC8.3/CE17986	NA	NA
IV	13242445	13243354	4.70494	2.05931e-26	0	326	909	IntraG_Exon	WBGene00003037/lin-54/JC8.6/CE17989_CE17990	NA	NA
IV	13244171	13244992	2.2478	3.78117e-07	0	498	821	IntraG_Intron	WBGene00010437/JC8.5/JC8.5/CE38202	NA	NA
IV	13247775	13248424	2.22811	4.76048e-07	0	326	649	IntraG_Intron	WBGene00010439	NA	NA
IV	13370033	13370768	2.28184	2.52688e-07	0	326	735	Intergenic	NA	99,WBGene00004410/rla-2/Y62E10A.1/CE22694 261,WBGene00013373/Y62E10A.2/Y62E10A.2/CE37578	--
IV	13400566	13401731	2.70197	1.07701e-09	0	412	1165	Intergenic	NA	502,WBGene00013380/Y62E10A.14/Y62E10A.14/CE22704 296,WBGene00013381	--
IV	13462817	13463640	2.32956	1.42233e-07	0	326	823	Intergenic	NA	2922,WBGene00045062 2964,WBGene00012639	--
IV	13499780	13500687	2.29132	2.25633e-07	0	326	907	IntraG_Intron	WBGene00012868	NA	NA
IV	13503098	13503919	2.28065	2.56313e-07	0	412	821	Intergenic	NA	697,WBGene00012868	1732,WBGene00003755/nlp-17/Y45F10A.5/CE18396
IV	13777255	13778098	2.24652	3.83834e-07	0	326	843	Intergenic	NA	195,WBGene00004430/rpl-18/Y45F10D.12/CE16650	464,WBGene00044257
IV	13787399	13789940	5.87506	2.32927e-40	0	1186	2541	IntraG_Intron	WBGene00012888/sas-6/Y45F10D.9/CE16647	NA	NA
IV	13929538	13933589	3.31337	7.62314e-14	0	3110	4051	Intergenic	NA	--	3414,WBGene00045884 1602,WBGene00045768
IV	14032553	14033890	2.2512	3.63291e-07	0	326	1337	Intergenic	NA	1351,WBGene00046894 1113,WBGene00003280	--
IV	14069535	14071646	4.30684	2.26001e-22	0	842	2111	Intergenic	NA	555,WBGene00003086/lst-4/Y37A1B.2/CE19071 1139,WBGene00003085/lst-3/Y37A1B.1/CE19070	--
IV	14463073	14465482	5.80654	1.85879e-39	0	1014	2409	Intergenic	NA	394,WBGene00010794/LLC1.3/LLC1.3/CE31971	23,WBGene00010793
IV	14479814	14480463	2.27927	2.60554e-07	0	326	649	Intergenic	NA	1557,WBGene00046232	4458,WBGene00047064
IV	14740107	14741293	2.90075	5.94736e-11	0	501	1186	IntraG_Intron	WBGene00013331	NA	NA
IV	14767346	14768341	2.37087	8.56714e-08	0	412	995	Intergenic	NA	72,WBGene00013324/Y57G11C.34/Y57G11C.34/CE39867 393,WBGene00013301/Y57G11C.3/Y57G11C.3/CE24473	--
IV	14780218	14781211	2.80266	2.54712e-10	0	498	993	Intergenic	NA	--	185,WBGene00045311
IV	14824382	14825805	3.36126	3.3257e-14	0	670	1423	IntraG_5UTR	WBGene00013311/Y57G11C.15/Y57G11C.15/CE14954	NA	NA
IV	14958477	14960807	5.35507	8.84718e-34	0	1318	2330	Intergenic	NA	920,WBGene00012762/Y41E3.1/Y41E3.1/CE32966 1154,WBGene00046499	--
IV	15013303	15014210	2.34543	1.17188e-07	0	498	907	Intergenic	NA	657,WBGene00001336/ers-1/Y41E3.4/CE18372 202,WBGene00012765/Y41E3.7/Y41E3.7/CE39435	--
IV	15024379	15027006	5.27882	7.2494e-33	0	1272	2627	Intergenic	NA	31,WBGene00012767	191,WBGene00012765/Y41E3.7/Y41E3.7/CE39435
IV	15028260	15029600	2.78347	3.36583e-10	0	756	1340	IntraG_Intron IntraG_5UTR	WBGene00012766	NA	NA
IV	15036298	15040925	5.05258	3.11267e-30	0	775	4627	Intergenic	NA	219,WBGene00012768/Y41E3.10/Y41E3.10/CE37568	78,WBGene00012767
IV	15048297	15049376	2.35567	1.03345e-07	0	584	1079	IntraG_Exon	WBGene00012769/Y41E3.11/Y41E3.11/CE18379	NA	NA
IV	15076468	15082474	3.14752	1.23131e-12	0	590	6006	Intergenic	NA	--	2223,WBGene00045312 6323,WBGene00049859
IV	15188214	15191215	3.29585	1.02969e-13	0	1016	3001	Intergenic	NA	1544,WBGene00014571	3030,WBGene00005056/sra-30/Y40H7A.6/CE33479
IV	15319798	15321290	3.21864	3.80005e-13	0	699	1492	Intergenic	NA	1133,WBGene00048660 847,WBGene00047215	--
IV	15470953	15475067	4.0289	9.19115e-20	0	3271	4114	IntraG_Intron	WBGene00013531	NA	NA
IV	15525912	15527626	3.42155	1.1507e-14	0	498	1714	IntraG_Intron	WBGene00013538/tag-349/Y73F8A.34/CE39877	NA	NA
IV	15528377	15529112	2.31241	1.75095e-07	0	326	735	Intergenic	NA	99,WBGene00013538/tag-349/Y73F8A.34/CE39877	3755,WBGene00013539
IV	15530215	15531208	2.65942	1.95013e-09	0	326	993	Intergenic	NA	1937,WBGene00013538/tag-349/Y73F8A.34/CE39877	1917,WBGene00013539
IV	15646430	15647251	2.43873	3.65674e-08	0	412	821	IntraG_Intron	WBGene00013638/Y105C5A.14/Y105C5A.14/CE39802	NA	NA
IV	15708184	15709435	3.02059	9.40825e-12	0	498	1251	Intergenic	NA	880,WBGene00050502	1454,WBGene00045716
IV	15970893	15972403	2.65325	2.12394e-09	0	671	1510	Intergenic	NA	1137,WBGene00050484 1535,WBGene00046228	--
IV	16153164	16154339	3.15402	1.10696e-12	0	412	1175	Intergenic	NA	1644,WBGene00049461	1194,WBGene00048069
IV	16223975	16224811	2.16554	9.77149e-07	0	326	836	Intergenic	NA	2611,WBGene00046599 903,WBGene00045957	--
IV	16400645	16402242	3.08664	3.29897e-12	0	842	1597	Intergenic	NA	--	560,WBGene00014599
IV	16414055	16416777	6.56199	5.465e-50	0	1358	2722	Intergenic	NA	632,WBGene00013420	371,WBGene00013419
IV	16491177	16492256	2.53132	1.10177e-08	0	326	1079	Intergenic	NA	2523,WBGene00004357/rho-1/Y51H4A.3/CE25369	1884,WBGene00013099
IV	16653822	16654910	2.80519	2.45457e-10	0	419	1088	IntraG_Intron	WBGene00013106	NA	NA
IV	16655895	16656802	2.46837	2.50254e-08	0	412	907	IntraG_Exon	WBGene00013109/Y51H4A.15/Y51H4A.15/CE39856	NA	NA
IV	16845071	16846064	2.89685	6.30738e-11	0	498	993	Intergenic	NA	--	415,WBGene00014975
IV	16848514	16849939	2.64906	2.25031e-09	0	498	1425	IntraG_Intron	WBGene00003130/map-2/Y116A8A.9/CE24146	NA	NA
IV	16865180	16866173	2.56311	7.22585e-09	0	326	993	Intergenic	NA	293,WBGene00020286	69,WBGene00020287/T06A10.4/T06A10.4/CE19561
IV	16880465	16882742	3.1243	1.79716e-12	0	877	2277	Intergenic	NA	--	2004,WBGene00050814 2747,WBGene00048171
IV	16994532	16996557	5.52563	7.17847e-36	0	928	2025	Intergenic	NA	1568,WBGene00047479 281,WBGene00013793	--
IV	17086595	17088448	3.53717	1.42662e-15	0	842	1853	Intergenic	NA	101,WBGene00013803/Y116A8C.26/Y116A8C.26/CE28107 576,WBGene00004914/snr-1/Y116A8C.42/CE23346	--
IV	17089089	17090179	2.50282	1.60129e-08	0	498	1090	IntraG_Intron	WBGene00013814	NA	NA
IV	17092802	17093795	2.46778	2.52152e-08	0	412	993	IntraG_Intron	WBGene00013804	NA	NA
IV	17118301	17119466	2.77434	3.84051e-10	0	498	1165	Intergenic	NA	83,WBGene00006698/uaf-2/Y116A8C.35/CE23341 841,WBGene00006405/itsn-1/Y116A8C.36/CE23342	--
IV	17148241	17149074	2.22538	4.91427e-07	0	326	833	IntraG_Intron	WBGene00013812	NA	NA
IV	17248701	17251245	5.21875	3.72027e-32	0	1189	2544	Intergenic	NA	196,WBGene00013997/ZK550.3/ZK550.3/CE37464	191,WBGene00013996/ZK550.2/ZK550.2/CE16733
IV	17276599	17279233	3.98596	2.24355e-19	0	1964	2634	Intergenic	NA	349,WBGene00002005/hsp-1/F26D10.3/CE09682	922,WBGene00009156/F26D10.12/F26D10.12/CE19812
IV	17460412	17462351	4.88487	2.34628e-28	0	928	1939	Intergenic	NA	106,WBGene00008710	603,WBGene00008713
V	7461	9662	4.238	1.03869e-21	0	846	2201	Intergenic	NA	485,WBGene00002061/ife-3/B0348.6/CE17331	--
V	104039	105404	2.90836	5.30193e-11	0	585	1365	Intergenic	NA	554,WBGene00004496/rps-27/F56E10.4/CE19904 206,WBGene00018975	--
V	126284	127105	2.4746	2.30924e-08	0	412	821	IntraG_5UTR	WBGene00020999/W03F9.1/W03F9.1/CE21254	NA	NA
V	127859	128852	2.67713	1.52479e-09	0	412	993	IntraG_Exon	WBGene00021004/W03F9.10/W03F9.10/CE14540	NA	NA
V	155386	157669	5.82391	1.10035e-39	0	1100	2283	Intergenic	NA	5102,WBGene00021002/W03F9.4/W03F9.4/CE21255 339,WBGene00006648/ttb-1/W03F9.5/CE27396	--
V	176552	177547	2.378	7.84325e-08	0	326	995	Intergenic	NA	544,WBGene00000838/cul-3/Y108G3AL.1/CE27593	116,WBGene00022434
V	185172	186524	3.11856	1.97254e-12	0	856	1352	IntraG_Intron	WBGene00044689/Y108G3AL.7/Y108G3AL.7/CE39529	NA	NA
V	310894	312317	3.3419	4.65701e-14	0	670	1423	Intergenic	NA	28,WBGene00018013/F33E11.6/F33E11.6/CE39928	--
V	410395	411044	2.18255	8.0521e-07	0	326	649	Intergenic	NA	--	640,WBGene00022636/nhr-278/ZK6.1/CE40001 1062,WBGene00022644/dod-19/ZK6.10/CE29161
V	772217	775710	5.20055	6.08506e-32	0	1358	3493	IntraG_5UTR	WBGene00019983/R09E12.3/R09E12.3/CE12646	NA	NA
V	878259	878908	2.22194	5.1152e-07	0	326	649	IntraG_Exon	WBGene00044776	NA	NA
V	903366	905945	4.90048	1.57879e-28	0	1534	2579	Intergenic	NA	1319,WBGene00001480/fmo-5/H24K24.5/CE20989 65,WBGene00019241/H24K24.4/H24K24.4/CE36942	--
V	964195	965624	4.06308	4.48551e-20	0	756	1429	Intergenic	NA	149,WBGene00005024/sqv-6/Y50D4C.4/CE35919	--
V	968615	969889	3.05949	5.08915e-12	0	498	1274	Intergenic	NA	4311,WBGene00005024/sqv-6/Y50D4C.4/CE35919	--
V	1003338	1004503	2.90329	5.72346e-11	0	584	1165	Intergenic	NA	328,WBGene00021749 4883,WBGene00019971	--
V	1194471	1198510	4.57081	5.18752e-25	0	2390	4039	IntraG_Intron	WBGene00021736	NA	NA
V	1206264	1208048	3.46449	5.34259e-15	0	945	1784	Intergenic	NA	102,WBGene00021739	--
V	1254207	1255133	2.36925	8.74078e-08	0	326	926	Intergenic	NA	5578,WBGene00016538/C39F7.1/C39F7.1/CE16904	--
V	1257020	1258119	2.92891	3.88151e-11	0	515	1099	Intergenic	NA	2576,WBGene00016538/C39F7.1/C39F7.1/CE16904	--
V	1382990	1384413	3.67507	1.08077e-16	0	842	1423	IntraG_Intron	WBGene00000558	NA	NA
V	1470771	1472984	4.98877	1.64004e-29	0	1116	2213	Intergenic	NA	2900,WBGene00006794/unc-60/C38C3.5/CE20547_CE31893_CE20549	784,WBGene00018757
V	1699044	1699693	2.43835	3.67409e-08	0	326	649	IntraG_Exon	WBGene00021606	NA	NA
V	1819492	1820141	2.41254	5.093e-08	0	326	649	IntraG_Intron	WBGene00001632	NA	NA
V	1820267	1821868	3.2377	2.76082e-13	0	848	1601	IntraG_Intron	WBGene00001632	NA	NA
V	1867635	1869918	5.38678	3.65719e-34	0	1100	2283	Intergenic	NA	168,WBGene00020389/T10B5.3/T10B5.3/CE30832 479,WBGene00020392/knl-3/T10B5.6/CE18236	--
V	1871341	1872936	2.84545	1.35863e-10	0	756	1595	Intergenic	NA	308,WBGene00020390/T10B5.4/T10B5.4/CE28254 147,WBGene00020391/T10B5.5/T10B5.5/CE28255	--
V	1876946	1877681	2.17874	8.40973e-07	0	326	735	IntraG_Intron	WBGene00021305	NA	NA
V	1888643	1889550	2.32762	1.45619e-07	0	498	907	Intergenic	NA	--	--
V	1891708	1893819	3.62625	2.72476e-16	0	1358	2111	Intergenic	NA	2731,WBGene00021304/Y32G9A.6/Y32G9A.6/CE27598	--
V	1925888	1926795	2.22296	5.05484e-07	0	412	907	Intergenic	NA	735,WBGene00020277 923,WBGene00020280	--
V	2126261	2128114	4.26974	5.15714e-22	0	928	1853	IntraG_3UTR	WBGene00017720	NA	NA
V	2420672	2422702	5.36537	6.64359e-34	0	1105	2030	Intergenic	NA	90,WBGene00015731	194,WBGene00005137
V	2420672	2422702	5.57502	1.73135e-36	0	1105	2030	Intergenic	NA	90,WBGene00015731	194,WBGene00005137
V	2599899	2601383	4.3208	1.65342e-22	0	844	1484	Intergenic	NA	1814,WBGene00018761	1459,WBGene00018762/F53E10.6/F53E10.6/CE10930
V	2601530	2604415	5.32282	2.16172e-33	0	1530	2885	IntraG_5UTR	WBGene00018762/F53E10.6/F53E10.6/CE10930	NA	NA
V	2637775	2640058	6.0208	2.59075e-42	0	842	2283	Intergenic	NA	103,WBGene00020957	3976,WBGene00020958/W02H5.3/W02H5.3/CE26021
V	2672041	2673747	4.26971	5.16119e-22	0	756	1706	IntraG_Intron	WBGene00020953	NA	NA
V	2691039	2692218	2.8934	6.64364e-11	0	498	1179	IntraG_Intron	WBGene00021564/Y45G12B.3/Y45G12B.3/CE28366	NA	NA
V	2694159	2695240	2.70844	9.83189e-10	0	412	1081	Intergenic	NA	204,WBGene00021564/Y45G12B.3/Y45G12B.3/CE28366 196,WBGene00021563/Y45G12B.2/Y45G12B.2/CE21934	--
V	3520609	3522207	3.18304	6.86694e-13	0	1017	1598	Intergenic	NA	--	1827,WBGene00006258 868,WBGene00044119
V	3578397	3580712	4.11806	1.39706e-20	0	1390	2315	IntraG_Intron	WBGene00020696/T22F3.3/T22F3.3/CE24003	NA	NA
V	3742651	3744771	4.82048	1.18634e-27	0	937	2120	IntraG_Exon IntraG_Intron	WBGene00003479/mtm-9/Y39H10A.3/CE26073_CE36959	NA	NA
V	3758525	3760477	4.57546	4.6456e-25	0	1027	1952	Intergenic	NA	97,WBGene00000498/chk-1/Y39H10A.7/CE26076 1573,WBGene00021479/Y39H10A.2/Y39H10A.2/CE21778	--
V	4053069	4054151	3.00988	1.11257e-11	0	498	1082	Intergenic	NA	--	4228,WBGene00005385 609,WBGene00016789/djr-1.2/C49G7.11/CE08869
V	4062748	4064601	4.36949	5.51948e-23	0	842	1853	IntraG_noGeneModel(smallRNA?)	WBGene00023264	NA	NA
V	4065542	4067223	2.95503	2.60367e-11	0	756	1681	IntraG_noGeneModel(smallRNA?)	WBGene00023264	NA	NA
V	4067348	4068775	3.42003	1.18219e-14	0	671	1427	IntraG_noGeneModel(smallRNA?)	WBGene00023264	NA	NA
V	4142917	4143827	2.39609	6.26028e-08	0	412	910	Intergenic	NA	1162,WBGene00021554	223,WBGene00044528/lgc-29/Y45G5AL.2/CE38889
V	4169303	4170382	2.67522	1.56604e-09	0	498	1079	IntraG_5UTR	WBGene00021559	NA	NA
V	4177089	4177996	2.41733	4.79485e-08	0	326	907	IntraG_Intron	WBGene00021555/Y45G5AM.2/Y45G5AM.2/CE31111	NA	NA
V	4194574	4196057	2.94077	3.2393e-11	0	869	1483	Intergenic	NA	3942,WBGene00021561 159,WBGene00019276	--
V	4339101	4340551	2.89654	6.33676e-11	0	697	1450	IntraG_Intron	WBGene00017062/D2063.3/D2063.3/CE29745	NA	NA
V	4345951	4348148	4.66703	5.17453e-26	0	1186	2197	Intergenic	NA	726,WBGene00017982/F32D1.2/F32D1.2/CE09866 13,WBGene00003159/mcm-7/F32D1.10/CE09874	--
V	4369827	4372561	3.0188	9.67525e-12	0	1809	2734	IntraG_5UTR	WBGene00017988/F32D1.9/F32D1.9/CE09873	NA	NA
V	4449755	4451782	5.07289	1.82606e-30	0	928	2027	Intergenic	NA	142,WBGene00021626	352,WBGene00019224/H22D07.1/H22D07.1/CE33129
V	4615316	4616567	2.47626	2.26033e-08	0	498	1251	Intergenic	NA	11,WBGene00022021/Y61A9LA.10/Y61A9LA.10/CE31121 354,WBGene00018814	--
V	4692557	4693636	2.91751	4.61612e-11	0	498	1079	Intergenic	NA	636,WBGene00019357	3179,WBGene00022585
V	4730902	4731723	2.29318	2.20677e-07	0	498	821	Intergenic	NA	1245,WBGene00006570/tig-2/F39G3.8/CE10126 369,WBGene00018208	--
V	4826495	4827576	2.57877	5.85867e-09	0	498	1081	Intergenic	NA	247,WBGene00002010/hsp-6/C37H5.8/CE08631 353,WBGene00016508/C37H5.5/C37H5.5/CE29708	--
V	4963021	4964472	4.21157	1.85366e-21	0	784	1451	Intergenic	NA	733,WBGene00006523/tam-1/F26G5.9/CE09704	--
V	5008976	5010787	3.10739	2.36289e-12	0	968	1811	IntraG_Intron	WBGene00005656	NA	NA
V	5047038	5048117	2.35892	9.92924e-08	0	498	1079	Intergenic	NA	1348,WBGene00019649/K11D12.9/K11D12.9/CE29517 2003,WBGene00004136/pqn-51/K11D12.2/CE12128	--
V	5048930	5050365	4.11775	1.40651e-20	0	670	1435	IntraG_5UTR	WBGene00004136/pqn-51/K11D12.2/CE12128	NA	NA
V	5064992	5065727	2.212	5.74e-07	0	326	735	Intergenic	NA	556,WBGene00003374/mlk-1/K11D12.10/CE30383	2454,WBGene00021975/Y58A7A.1/Y58A7A.1/CE26194
V	5203074	5205701	6.40821	9.68731e-48	0	1272	2627	Intergenic	NA	6030,WBGene00021614 119,WBGene00021613/Y47A7.1/Y47A7.1/CE31118	--
V	5268237	5270434	5.41182	1.81333e-34	0	928	2197	Intergenic	NA	304,WBGene00015075/B0238.11/B0238.11/CE07701	359,WBGene00015076
V	5274616	5276125	3.07975	3.68433e-12	0	756	1509	IntraG_3UTR	WBGene00015074/B0238.10/B0238.10/CE07700	NA	NA
V	5431688	5434401	6.21242	4.16697e-54	0	1530	2713	Intergenic	NA	677,WBGene00017264 151,WBGene00017261/acl-6/F08F3.2/CE09258	--
V	5477356	5478779	2.96244	1.372e-13	0	584	1423	Intergenic	NA	--	4812,WBGene00022587/ZC317.1/ZC317.1/CE15167 2794,WBGene00005223
V	5504484	5505735	2.46892	6.36514e-10	0	584	1251	Intergenic	NA	228,WBGene00001037/dnj-19/T05C3.5/CE13229 212,WBGene00003637/nhr-47/C24G6.4/CE27727	--
V	5504281	5506048	2.8529	1.01686e-12	0	1014	1767	IntraG_5UTR	WBGene00003637/nhr-47/C24G6.4/CE27727	NA	NA
V	5535914	5537251	2.62226	5.42216e-11	0	584	1337	Intergenic	NA	271,WBGene00016062/C24G6.8/C24G6.8/CE17464 187,WBGene00006376/syp-2/C24G6.1/CE17456	--
V	5583810	5585233	3.50913	2.0644e-18	0	584	1423	Intergenic	NA	62,WBGene00003927/pas-6/CD4.6/CE16954 772,WBGene00044542	--
V	5591772	5593109	2.93462	2.29776e-13	0	670	1337	Intergenic	NA	249,WBGene00016990/CD4.4/CD4.4/CE16952	620,WBGene00016991
V	5595130	5597757	6.38079	5.52425e-57	0	1272	2627	IntraG_5UTR	WBGene00016992	NA	NA
V	5618960	5620297	3.35469	5.73441e-17	0	412	1337	IntraG_Intron IntraG_5UTR	WBGene00019757/M03E7.5/M03E7.5/CE30820	NA	NA
V	5639710	5641899	3.27836	2.80733e-16	0	963	2189	Intergenic	NA	3798,WBGene00006008	--
V	5683901	5685496	3.3139	1.34602e-16	0	584	1595	IntraG_Exon	WBGene00017769/F25B4.6/F25B4.6/CE09624	NA	NA
V	5717212	5717861	2.12294	9.72642e-08	0	326	649	Intergenic	NA	351,WBGene00019600/rga-3/K09H11.3/CE12052	482,WBGene00044540/K09H11.10/K09H11.10/CE38849
V	5754759	5755580	2.34049	4.48332e-09	0	326	821	IntraG_Intron	WBGene00044541	NA	NA
V	5776365	5778928	3.45227	7.14077e-18	0	761	2563	Intergenic	NA	192,WBGene00018426/F44E7.4/F44E7.4/CE10402	1675,WBGene00018427
V	5780085	5781594	2.37689	2.60476e-09	0	756	1509	IntraG_5UTR	WBGene00018427	NA	NA
V	5790426	5791597	3.28146	2.63376e-16	0	498	1171	Intergenic	NA	1513,WBGene00018430/nhr-142/F44E7.8/CE35972 294,WBGene00018431	--
V	5825253	5827474	3.44274	8.77377e-18	0	854	2221	Intergenic	NA	709,WBGene00002637/let-418/F26F12.7/CE17716	--
V	5916279	5919422	6.49067	6.64857e-59	0	1874	3143	Intergenic	NA	322,WBGene00015425	265,WBGene00015426
V	5937990	5941563	6.67733	3.06941e-62	0	1702	3573	Intergenic	NA	2918,WBGene00019764 315,WBGene00019762/M03F8.3/M03F8.3/CE28622	--
V	6017042	6018723	3.16986	2.52341e-15	0	670	1681	Intergenic	NA	60,WBGene00004502/rpt-2/F29G9.5/CE09799 241,WBGene00000159/aps-1/F29G9.3/CE09797	--
V	6042532	6044987	6.55379	5.07385e-60	0	1014	2455	Intergenic	NA	378,WBGene00019804 499,WBGene00000534/cpi-2/R01B10.1/CE25962	--
V	6052885	6054051	2.60638	7.04443e-11	0	498	1166	Intergenic	NA	200,WBGene00019808 2189,WBGene00005098	--
V	6095154	6096749	3.1854	1.85067e-15	0	842	1595	Intergenic	NA	15,WBGene00021392/Y38A10A.7/Y38A10A.7/CE28976	--
V	6099454	6102081	4.31908	4.92085e-27	0	1702	2627	Intergenic	NA	620,WBGene00000802/crt-1/Y38A10A.5/CE21562 4502,WBGene00017535/F17A9.3/F17A9.3/CE19799	--
V	6106076	6109489	7.22107	1.70393e-72	0	1358	3413	IntraG_3UTR	WBGene00017535/F17A9.3/F17A9.3/CE19799	NA	NA
V	6109958	6111037	2.38978	2.14502e-09	0	412	1079	IntraG_Exon IntraG_Intron	WBGene00017534	NA	NA
V	6224188	6225181	2.39166	2.08489e-09	0	498	993	IntraG_Intron	WBGene00021068	NA	NA
V	6227198	6227933	2.05293	2.46253e-07	0	326	735	Intergenic	NA	531,WBGene00021068	--
V	6267111	6268372	2.49661	4.12392e-10	0	584	1261	Intergenic	NA	521,WBGene00006437/tag-59/K08B12.5/CE30818	853,WBGene00017966
V	6296201	6297372	2.75939	5.30335e-12	0	502	1171	IntraG_Exon	WBGene00019671	NA	NA
V	6299131	6300147	2.23709	2.00627e-08	0	415	1016	Intergenic	NA	110,WBGene00019671 4236,WBGene00019666/sago-1/K12B6.1/CE12164	--
V	6427183	6427918	2.0267	3.46088e-07	0	412	735	IntraG_Intron IntraG_3UTR	WBGene00000110/alh-4/T05H4.13/CE27441	NA	NA
V	6433203	6434454	2.78306	3.5092e-12	0	498	1251	Intergenic	NA	222,WBGene00001513/gad-1/T05H4.14/CE13295 410,WBGene00020269/T05H4.6a/T05H4.6/CE13279	--
V	6475738	6476559	2.47574	5.72275e-10	0	326	821	IntraG_Intron	WBGene00006815/unc-83/W01A11.3/CE31077	NA	NA
V	6499971	6501314	2.47354	5.92309e-10	0	675	1343	IntraG_Intron	WBGene00020909/W01A11.1/W01A11.1/CE14390	NA	NA
V	6516206	6518162	4.51881	1.96655e-29	0	928	1956	Intergenic	NA	623,WBGene00018491/F46E10.10/F46E10.10/CE20820 1465,WBGene00018490	--
V	6587576	6588853	2.92859	2.56808e-13	0	597	1277	Intergenic	NA	2393,WBGene00022844	819,WBGene00022845
V	6592844	6595302	5.68044	1.61007e-45	0	1100	2458	Intergenic	NA	265,WBGene00001829/hcp-1/ZK1055.1/CE18470	327,WBGene00022843
V	6610993	6612270	2.71101	1.22043e-11	0	498	1277	Intergenic	NA	345,WBGene00002148/gon-14/F44C4.4/CE38823 3166,WBGene00000784/cpr-4/F44C4.3/CE07251	--
V	6656415	6657498	2.13754	7.98351e-08	0	498	1083	Intergenic	NA	429,WBGene00004897/snb-1/T10H9.4/CE18252	5262,WBGene00004062/pmp-5/T10H9.5/CE18253
V	6709751	6711005	2.22179	2.49035e-08	0	759	1254	IntraG_5UTR	WBGene00020951/sna-1/W02F12.6/CE31084	NA	NA
V	6725098	6725919	1.95685	8.39566e-07	0.17986	326	821	Intergenic	NA	1677,WBGene00022625 2397,WBGene00022623/ZC487.1/ZC487.1/CE29151	--
V	6783840	6786229	5.00505	1.01007e-35	0	1272	2389	Intergenic	NA	207,WBGene00004984/spn-4/ZC404.8/CE07598 328,WBGene00004975/spe-39/ZC404.3/CE07594_CE29620	--
V	6787472	6788687	2.1803	4.44355e-08	0	548	1215	Intergenic	NA	--	171,WBGene00004975/spe-39/ZC404.3/CE07594_CE29620 413,WBGene00022603/gck-2/ZC404.9/CE07599
V	6792348	6794035	3.80652	2.26016e-21	0	934	1687	Intergenic	NA	634,WBGene00022603/gck-2/ZC404.9/CE07599 637,WBGene00022601	--
V	6837662	6839809	4.56963	4.63696e-30	0	1014	2147	Intergenic	NA	63,WBGene00020527 563,WBGene00020517/T15B7.2/T15B7.2/CE33319	--
V	6984341	6985421	2.23921	1.9469e-08	0	412	1080	IntraG_Intron	WBGene00016368/nhr-163/C33G8.12/CE17498	NA	NA
V	7050834	7052003	3.23045	7.4702e-16	0	416	1169	IntraG_5UTR	WBGene00017620/F20A1.9/F20A1.9/CE35281	NA	NA
V	7059868	7061292	2.67674	2.18316e-11	0	584	1424	IntraG_5UTR	WBGene00021959/Y57E12AL.6/Y57E12AL.6/CE22635	NA	NA
V	7083401	7086286	6.1987	7.09383e-54	0	1530	2885	Intergenic	NA	287,WBGene00007029/mys-1/VC5.4/CE21225 1008,WBGene00020908	--
V	7178693	7179600	2.215	2.73998e-08	0	412	907	Intergenic	NA	75,WBGene00017313/F09G2.4/F09G2.4/CE09299	343,WBGene00017314/F09G2.5/F09G2.5/CE37627
V	7195624	7197563	4.50317	3.05812e-29	0	1100	1939	Intergenic	NA	605,WBGene00017317/F09G2.9/F09G2.9/CE09304 173,WBGene00017311	--
V	7230476	7231472	2.1286	9.01027e-08	0	326	996	IntraG_Exon	WBGene00001563	NA	NA
V	7236157	7238471	6.11542	1.74863e-52	0	1217	2314	Intergenic	NA	262,WBGene00015463/C05C8.6/C05C8.6/CE07924 6,WBGene00015466	--
V	7465306	7466041	2.04548	2.71377e-07	0	326	735	Intergenic	NA	855,WBGene00005310 246,WBGene00017782/F25E5.1/F25E5.1/CE07135	--
V	7574854	7576363	3.61252	2.05335e-19	0	928	1509	IntraG_5UTR	WBGene00017608/F19F10.12/F19F10.12/CE27371	NA	NA
V	7587226	7588222	2.47786	5.53616e-10	0	412	996	Intergenic	NA	59,WBGene00017607 339,WBGene00016816/C50E3.5/C50E3.5/CE30738	--
V	7718761	7721013	3.37633	3.63097e-17	0	858	2252	Intergenic	NA	2319,WBGene00022656	1543,WBGene00022657
V	7727761	7728754	2.64062	3.99843e-11	0	326	993	Intergenic	NA	707,WBGene00022410	1996,WBGene00044551
V	7733180	7736409	6.7383	2.38286e-63	0	1874	3229	Intergenic	NA	162,WBGene00020246/clic-1/T05B11.3/CE13219 546,WBGene00005661	--
V	7775568	7776994	3.27647	2.91894e-16	0	756	1426	Intergenic	NA	262,WBGene00004453/rpl-39/C26F1.9/CE06883 233,WBGene00004499/rps-30/C26F1.4/CE06878	--
V	7803214	7805153	3.57516	4.76394e-19	0	1014	1939	Intergenic	NA	405,WBGene00022812 817,WBGene00002078/imb-4/ZK742.1/CE23467	--
V	7819795	7820702	2.17192	4.98903e-08	0	412	907	Intergenic	NA	5377,WBGene00045277 356,WBGene00002256/lbp-4/ZK742.5/CE07641	--
V	7853549	7855144	2.48829	4.70056e-10	0	756	1595	Intergenic	NA	422,WBGene00016501/C37C3.9/C37C3.9/CE27368 667,WBGene00016496/C37C3.2/C37C3.2/CE29707	--
V	7916130	7916865	2.09256	1.46087e-07	0	412	735	Intergenic	NA	834,WBGene00005902	--
V	7954841	7956092	2.64484	3.72704e-11	0	412	1251	IntraG_Exon	WBGene00045392	NA	NA
V	7980602	7981337	1.99793	5.00324e-07	0	326	735	Intergenic	NA	3174,WBGene00002632/let-413/F26D11.11/CE29778_CE37008 946,WBGene00017818/F26D11.1/F26D11.1/CE30765	--
V	7983182	7984435	2.59766	8.12801e-11	0	500	1253	Intergenic	NA	271,WBGene00022394/Y97E10AL.3/Y97E10AL.3/CE25639 174,WBGene00022393/Y97E10AL.2/Y97E10AL.2/CE26316	--
V	8013590	8014841	2.57634	1.151e-10	0	498	1251	IntraG_Exon	WBGene00022401	NA	NA
V	8024435	8025342	2.38626	2.262e-09	0	498	907	Intergenic	NA	26,WBGene00018399 1734,WBGene00018400	--
V	8029982	8032781	5.98003	2.91963e-50	0	1358	2799	Intergenic	NA	364,WBGene00006935/vrs-1/ZC513.4/CE36065	149,WBGene00003865/oma-2/ZC513.6/CE07613
V	8129119	8130972	3.16383	2.84504e-15	0	842	1853	Intergenic	NA	629,WBGene00005006/spr-1/D1014.8/CE27749 385,WBGene00017016/snap-1/D1014.3/CE38494	--
V	8178559	8179896	2.82167	1.77584e-12	0	756	1337	IntraG_Intron	WBGene00005648/srp-7/F20D6.4/CE07109	NA	NA
V	8220394	8222247	4.07156	3.27199e-24	0	928	1853	Intergenic	NA	26,WBGene00019481/cogc-6/K07C11.9/CE07351 68,WBGene00000098/air-1/K07C11.2/CE21025	--
V	8300761	8303474	5.6808	1.58975e-45	0	2046	2713	Intergenic	NA	244,WBGene00004766/sel-9/W02D7.7/CE14448	59,WBGene00020946
V	8413189	8414360	2.5479	1.82278e-10	0	590	1171	Intergenic	NA	318,WBGene00018698/vha-18/F52E1.10/CE04638 285,WBGene00004078/pos-1/F52E1.1/CE04629	--
V	8460995	8462852	3.4733	4.52261e-18	0	1014	1857	IntraG_Exon	WBGene00001040/dnj-22/T23B12.7/CE14038	NA	NA
V	8518543	8519278	1.95606	8.47844e-07	0.17986	326	735	Intergenic	NA	577,WBGene00018482/F45F2.10/F45F2.10/CE28828	455,WBGene00018483
V	8569444	8570351	2.06319	2.15316e-07	0	584	907	Intergenic	NA	75,WBGene00017800/F25G6.9/F25G6.9/CE32879 260,WBGene00017797/F25G6.2/F25G6.2/CE30764	--
V	8605795	8606970	2.61095	6.53472e-11	0	584	1175	Intergenic	NA	277,WBGene00018290/F41E6.9/F41E6.9/CE10260 1398,WBGene00018285/smk-1/F41E6.4/CE37912	--
V	8948761	8950184	3.40891	1.81525e-17	0	756	1423	IntraG_Intron	WBGene00001526/gck-1/T19A5.2/CE07510	NA	NA
V	9173873	9176846	6.40105	2.45906e-57	0	1444	2973	Intergenic	NA	455,WBGene00016045/spas-1/C24B5.2/CE30731	93,WBGene00004107
V	9218865	9221922	6.15007	4.63444e-53	0	1788	3057	Intergenic	NA	3437,WBGene00044077 1207,WBGene00001695	--
V	9243492	9244485	2.18744	4.02521e-08	0	498	993	Intergenic	NA	852,WBGene00017195	396,WBGene00000003/aat-2/F07C3.7/CE32853
V	9332959	9333608	1.96319	7.75588e-07	0.17986	326	649	Intergenic	NA	248,WBGene00019465/acl-14/K07B1.5/CE29507 1461,WBGene00006729/ucp-4/K07B1.3/CE28591	--
V	9333819	9334984	2.46494	6.7728e-10	0	670	1165	Intergenic	NA	1452,WBGene00019465/acl-14/K07B1.5/CE29507 257,WBGene00006729/ucp-4/K07B1.3/CE28591	--
V	9340237	9348454	6.71869	5.43442e-63	0	6604	8217	IntraG_Exon	WBGene00019467/K07B1.7/K07B1.7/CE29509	NA	NA
V	9513154	9514405	2.69287	1.66182e-11	0	584	1251	Intergenic	NA	89,WBGene00008670/F11A3.2/F11A3.2/CE38501	299,WBGene00014734
V	9536445	9537266	2.0501	2.55508e-07	0	412	821	IntraG_Exon	WBGene00008232	NA	NA
V	9543325	9547587	4.93764	8.21185e-35	0	928	4262	Intergenic	NA	54,WBGene00003160/mdf-1/C50F4.11/CE28212	395,WBGene00001909/his-35/C50F4.13/CE05477
V	9549002	9550253	2.57552	1.16641e-10	0	670	1251	IntraG_Intron	WBGene00008237/C50F4.14/C50F4.14/CE30910	NA	NA
V	9561584	9562405	2.01262	4.14769e-07	0	326	821	Intergenic	NA	329,WBGene00009100/F25B3.3/F25B3.3/CE34003	3691,WBGene00009101
V	9601918	9603910	3.2825	2.57791e-16	0	630	1992	Intergenic	NA	5009,WBGene00010729 5987,WBGene00001053/dop-2/K09G1.4/CE35993	--
V	9644662	9646951	4.80628	4.49321e-33	0	1020	2289	Intergenic	NA	207,WBGene00000226/atl-1/T06E4.3/CE25103_CE28250 131,WBGene00001830/hcp-2/T06E4.1/CE06368	--
V	9690565	9691472	2.09065	1.4983e-07	0	412	907	Intergenic	NA	390,WBGene00004320/rbx-1/ZK287.5/CE06614	34,WBGene00013966/ztf-9/ZK287.6/CE06615
V	9704008	9704743	2.14758	6.96402e-08	0	326	735	Intergenic	NA	995,WBGene00009580	2811,WBGene00001842
V	9728797	9732198	4.31774	5.10275e-27	0	1186	3401	Intergenic	NA	502,WBGene00009583/F40F9.6/F40F9.6/CE23714 103,WBGene00009584/F40F9.7/F40F9.7/CE05856	--
V	9789421	9790414	2.55671	1.58155e-10	0	412	993	Intergenic	NA	154,WBGene00009772/ztf-7/F46B6.7/CE05873 1710,WBGene00009773/F46B6.8/F46B6.8/CE05874	--
V	9855669	9857094	2.9413	2.03117e-13	0	670	1425	Intergenic	NA	48,WBGene00011085/R07B5.8/R07B5.8/CE37036	7,WBGene00011700
V	9929627	9931839	4.84099	1.577e-33	0	1100	2212	IntraG_5UTR	WBGene00011576/T07C12.12/T07C12.12/CE31601	NA	NA
V	9979820	9981588	3.96532	4.73923e-23	0	843	1768	IntraG_Exon	WBGene00007784/ruvb-1/C27H6.2/CE08426	NA	NA
V	10003235	10004056	2.11924	1.02226e-07	0	326	821	Intergenic	NA	1103,WBGene00010697/uda-1/K08H10.4/CE18877	5108,WBGene00014805
V	10017810	10019405	2.42256	1.30288e-09	0	842	1595	Intergenic	NA	1863,WBGene00002263/lea-1/K08H10.1/CE18875	5092,WBGene00010696
V	10029641	10033172	6.64902	9.98036e-62	0	1917	3531	Intergenic	NA	493,WBGene00011543/acl-2/T06E8.1/CE06378	4122,WBGene00011544
V	10177776	10178941	3.46292	5.66792e-18	0	584	1165	Intergenic	NA	4635,WBGene00001172/egl-3/C51E3.7/CE08940_CE08941 1145,WBGene00000840	--
V	10211968	10212617	2.0997	1.32824e-07	0	326	649	Intergenic	NA	197,WBGene00006489 625,WBGene00014113	--
V	10238318	10239397	2.42941	1.17306e-09	0	412	1079	IntraG_Exon IntraG_5UTR	WBGene00007534/C12D8.1/C12D8.1/CE05266	NA	NA
V	10245978	10247684	4.6906	1.39532e-31	0	670	1706	Intergenic	NA	3499,WBGene00007538 2228,WBGene00000102/akt-1/C12D8.10/CE15612_CE05274_CE31304	--
V	10267727	10269500	3.1605	3.03956e-15	0	1106	1773	IntraG_Intron	WBGene00004364/ric-4/Y22F5A.3/CE32008	NA	NA
V	10319725	10320890	2.25512	1.55228e-08	0	584	1165	Intergenic	NA	181,WBGene00001646/gna-1/B0024.12/CE05156 379,WBGene00007102/B0024.13/B0024.13/CE05157	--
V	10337966	10339475	2.81672	1.93901e-12	0	670	1509	Intergenic	NA	309,WBGene00000200/arx-2/K07C5.1/CE06111 836,WBGene00010625/K07C5.2/K07C5.2/CE06112	--
V	10341156	10343011	3.42576	1.26481e-17	0	1188	1855	Intergenic	NA	660,WBGene00010626/K07C5.3/K07C5.3/CE06113	1413,WBGene00010625/K07C5.2/K07C5.2/CE06112
V	10352280	10357401	6.08239	6.15964e-52	0	3938	5121	Intergenic	NA	422,WBGene00010629/K07C5.6/K07C5.6/CE06116	50,WBGene00010628/K07C5.5/K07C5.5/CE06115
V	10360708	10363078	5.53795	2.38019e-43	0	1273	2370	Intergenic	NA	316,WBGene00010631/cash-1/K07C5.8/CE35585	579,WBGene00010630/ttll-15/K07C5.7/CE31357
V	10466277	10467442	2.22976	2.22541e-08	0	412	1165	Intergenic	NA	1694,WBGene00001178/egl-9/F22E12.4/CE27755	2233,WBGene00009059/chw-1/F22E12.2/CE05696
V	10525517	10526682	2.39115	2.10103e-09	0	498	1165	Intergenic	NA	136,WBGene00007952 490,WBGene00007953/C35A5.9/C35A5.9/CE37881	--
V	10534925	10537552	6.08786	5.00306e-52	0	2046	2627	Intergenic	NA	765,WBGene00006460/tag-93/F25D1.1/CE05722	2089,WBGene00003353
V	10537591	10539100	2.93617	2.23305e-13	0	326	1509	Intergenic	NA	1711,WBGene00006460/tag-93/F25D1.1/CE05722	1143,WBGene00003353
V	10540690	10541769	1.99475	5.20956e-07	0	326	1079	IntraG_Intron	WBGene00009109	NA	NA
V	10578482	10579303	2.12988	8.85648e-08	0	326	821	IntraG_Exon	WBGene00011892	NA	NA
V	10657532	10658798	2.57253	1.22453e-10	0	584	1266	Intergenic	NA	1184,WBGene00009255/ugt-34/F29F11.2/CE38507 52,WBGene00009256	--
V	10659955	10662926	6.60351	6.56969e-61	0	1530	2971	Intergenic	NA	42,WBGene00005022/sqv-4/F29F11.1/CE05767 6075,WBGene00006667/twk-12/F29F11.4/CE37366	--
V	10679923	10681346	2.20942	2.963e-08	0	928	1423	Intergenic	NA	1545,WBGene00001747/gsp-1/F29F11.6/CE20735	5233,WBGene00000445/ceh-22/F29F11.5/CE05771
V	10735773	10738056	4.8988	2.7119e-34	0	1100	2283	Intergenic	NA	54,WBGene00003405/mre-11/ZC302.1/CE37459 218,WBGene00013862	--
V	10769846	10770839	2.08384	1.64007e-07	0	412	993	Intergenic	NA	359,WBGene00008370/D1054.1/D1054.1/CE35445 38,WBGene00003923/pas-2/D1054.2/CE05521	--
V	10807305	10808728	3.89758	2.51168e-22	0	670	1423	Intergenic	NA	88,WBGene00006481/tag-135/D1054.15/CE05533	1010,WBGene00007798
V	10812991	10814930	5.03865	3.51592e-36	0	842	1939	Intergenic	NA	464,WBGene00007797 255,WBGene00002985/lig-1/C29A12.3/CE37480	--
V	10858135	10859128	2.3551	3.60905e-09	0	498	993	IntraG_Intron	WBGene00010012/F53H10.2/F53H10.2/CE32433	NA	NA
V	10894096	10899045	7.04312	4.74471e-69	0	3164	4949	Intergenic	NA	139,WBGene00001303/emo-1/F32D8.6/CE05785 1182,WBGene00009331/F32D8.7/F32D8.7/CE05786	--
V	10961121	10962286	2.45952	7.36899e-10	0	498	1165	Intergenic	NA	724,WBGene00008919	201,WBGene00008921/F17C11.10/F17C11.10/CE05657
V	10964389	10966759	5.83457	6.27941e-48	0	1273	2370	Intergenic	NA	147,WBGene00008921/F17C11.10/F17C11.10/CE05657 33,WBGene00008920/F17C11.9/F17C11.9/CE32385	--
V	10998963	11002542	6.32072	5.99433e-56	0	1876	3579	Intergenic	NA	164,WBGene00009966/F53B7.3/F53B7.3/CE05922	100,WBGene00009967
V	11028253	11030794	6.39966	2.59939e-57	0	1186	2541	IntraG_Intron	WBGene00007554/pptr-2/C13G3.3/CE05279	NA	NA
V	11039096	11040347	3.751	8.41318e-21	0	584	1251	Intergenic	NA	280,WBGene00006443 2121,WBGene00008106	--
V	11077733	11079328	4.01283	1.44644e-23	0	842	1595	Intergenic	NA	444,WBGene00000064/act-2/T04C12.5/CE13150 569,WBGene00000063/act-1/T04C12.6/CE13148	--
V	11112764	11113929	2.45484	7.92364e-10	0	584	1165	Intergenic	NA	268,WBGene00010405/H19N07.1/H19N07.1/CE32460 543,WBGene00010406/math-33/H19N07.2/CE16183	--
V	11123786	11124435	2.0221	3.67232e-07	0	326	649	Intergenic	NA	266,WBGene00007385/atp-5/C06H2.1/CE15602 168,WBGene00007390	--
V	11228534	11229441	2.0316	3.24896e-07	0	326	907	Intergenic	NA	180,WBGene00004152 5461,WBGene00011833/T19B10.5/T19B10.5/CE39518	--
V	11239033	11240026	2.38004	2.48425e-09	0	498	993	Intergenic	NA	231,WBGene00011834/T19B10.6/T19B10.6/CE06460 121,WBGene00002072/ima-1/T19B10.7/CE06461	--
V	11279452	11280531	2.2947	8.77585e-09	0	584	1079	Intergenic	NA	2513,WBGene00001645/gly-20/C03E10.4/CE26613	1925,WBGene00007282/C03E10.5/C03E10.5/CE15585
V	11326485	11327659	2.9935	7.67021e-14	0	593	1174	Intergenic	NA	135,WBGene00009829 2299,WBGene00009833	--
V	11502765	11505908	3.55525	7.43387e-19	0	756	3143	Intergenic	NA	418,WBGene00044019	304,WBGene00008330/C55A6.1/C55A6.1/CE37817
V	11519931	11523762	7.28776	8.28759e-74	0	1702	3831	Intergenic	NA	27,WBGene00008338/C55A6.9/C55A6.9/CE20614	121,WBGene00008340/C55A6.11/C55A6.11/CE34778
V	11569378	11570303	2.0636	2.1416e-07	0	326	925	IntraG_Exon	WBGene00004064/pms-2/H12C20.2/CE18807	NA	NA
V	11609913	11611861	4.93621	8.58181e-35	0	756	1948	Intergenic	NA	563,WBGene00009384/F35B12.4/F35B12.4/CE05803 17,WBGene00009385/sas-5/F35B12.5/CE27758	--
V	11643911	11644990	2.49329	4.34521e-10	0	498	1079	Intergenic	NA	323,WBGene00000249/bir-1/T27F2.3/CE06521	--
V	11732253	11734966	6.38964	3.87998e-57	0	1530	2713	IntraG_Exon	WBGene00007117/spe-42/B0240.2/CE39310	NA	NA
V	11763847	11765270	3.35688	5.47501e-17	0	756	1423	Intergenic	NA	247,WBGene00010075/F55A11.1/F55A11.1/CE05943 279,WBGene00006373/syn-3/F55A11.2/CE05944	--
V	11769611	11771378	3.30866	1.50093e-16	0	670	1767	Intergenic	NA	207,WBGene00003289 229,WBGene00010077	--
V	11823543	11824450	2.01402	4.07381e-07	0	326	907	Intergenic	NA	1363,WBGene00004258/pyc-1/D2023.2/CE09072	1138,WBGene00008408/D2023.4/D2023.4/CE09074
V	11826985	11827806	1.95935	8.13763e-07	0.17986	326	821	IntraG_5UTR	WBGene00008410/D2023.6/D2023.6/CE09076	NA	NA
V	11888071	11888720	2.00858	4.36812e-07	0	326	649	IntraG_Exon	WBGene00010790/sodh-1/K12G11.3/CE12212	NA	NA
V	11896172	11897340	2.39585	1.95674e-09	0	412	1168	Intergenic	NA	4743,WBGene00004855/sma-1/R31.1/CE27773	1045,WBGene00010792/K12G11.6/K12G11.6/CE36315
V	11932952	11934117	2.94336	1.95518e-13	0	326	1165	Intergenic	NA	74,WBGene00010284/aman-2/F58H1.1/CE39509 580,WBGene00010286/F58H1.3/F58H1.3/CE39510	--
V	11979346	11981027	3.64672	9.43216e-20	0	498	1681	IntraG_5UTR	WBGene00004917/snr-4/C52E4.3/CE08945	NA	NA
V	11981066	11983954	5.47386	2.16126e-42	0	1272	2888	IntraG_Exon	WBGene00004501/rpt-1/C52E4.4/CE08946	NA	NA
V	11993038	11994472	2.71425	1.15464e-11	0	767	1434	Intergenic	NA	61,WBGene00000876/cyl-1/C52E4.6/CE17597 474,WBGene00008259	--
V	12001403	12002138	2.06913	1.99148e-07	0	412	735	Intergenic	NA	62,WBGene00001553/gcy-33/F57F5.2/CE34891 338,WBGene00014406	--
V	12038079	12042770	6.54994	5.94146e-60	0	3164	4691	Intergenic	NA	393,WBGene00002241 341,WBGene00008645/F10C2.4/F10C2.4/CE09308	--
V	12059350	12060515	2.73872	7.58501e-12	0	498	1165	Intergenic	NA	124,WBGene00011087	363,WBGene00000533/clh-6/R07B7.1/CE29336
V	12065112	12066707	3.25555	4.48105e-16	0	756	1595	Intergenic	NA	500,WBGene00004138	134,WBGene00011088/R07B7.4/R07B7.4/CE40103
V	12110979	12112144	2.86001	8.94909e-13	0	584	1165	Intergenic	NA	608,WBGene00007548/C13C4.4/C13C4.4/CE20504 3407,WBGene00007549/C13C4.5/C13C4.5/CE08130	--
V	12182974	12186120	5.93771	1.41187e-49	0	1361	3146	Intergenic	NA	164,WBGene00014124 591,WBGene00005082	--
V	12190470	12191893	3.02211	4.46562e-14	0	842	1423	Intergenic	NA	3919,WBGene00014125 177,WBGene00001088/dpy-30/ZK863.6/CE15445	--
V	12244980	12247356	3.94086	8.68224e-23	0	1186	2376	IntraG_Intron	WBGene00004296/rad-50/T04H1.4/CE21149	NA	NA
V	12270457	12272998	4.8491	1.23363e-33	0	1444	2541	IntraG_Exon	WBGene00010093/F55C5.4/F55C5.4/CE11156	NA	NA
V	12290252	12293235	5.18609	3.15626e-38	0	1628	2983	Intergenic	NA	245,WBGene00010097/F55C5.8/F55C5.8/CE20875 311,WBGene00005241	--
V	12317527	12319122	3.50149	2.44166e-18	0	756	1595	Intergenic	NA	287,WBGene00011017/R04F11.5/R04F11.5/CE29599 79,WBGene00011015/R04F11.2/R04F11.2/CE06233	--
V	12342580	12344949	5.83494	6.19474e-48	0	1358	2369	Intergenic	NA	491,WBGene00009092/F23H12.2/F23H12.2/CE05705	266,WBGene00004898/snb-2/F23H12.1/CE27756
V	12400243	12401236	2.11771	1.0436e-07	0	498	993	IntraG_Exon	WBGene00010465	NA	NA
V	12449044	12451953	5.50823	6.642e-43	0	1554	2909	Intergenic	NA	501,WBGene00008304/C54D10.10/C54D10.10/CE05506 186,WBGene00009200	--
V	12464925	12465746	1.98378	5.98702e-07	0.17986	326	821	Intergenic	NA	2266,WBGene00001179/egl-10/F28C1.2/CE24928 3409,WBGene00009201/F28C1.3/F28C1.3/CE31919	--
V	12496482	12497389	2.22923	2.24234e-08	0	326	907	IntraG_Intron	WBGene00012243/W04D2.4/W04D2.4/CE06541	NA	NA
V	12497600	12498546	2.33586	4.80152e-09	0	537	946	Intergenic	NA	405,WBGene00012243/W04D2.4/W04D2.4/CE06541 95,WBGene00012245/W04D2.6/W04D2.6/CE32000	--
V	12559748	12561096	3.09368	1.12912e-14	0	585	1348	Intergenic	NA	376,WBGene00004759/sel-1/F45D3.5/CE16043	--
V	12598773	12600196	2.92842	2.5761e-13	0	756	1423	Intergenic	NA	398,WBGene00007586/ril-2/C14C10.3/CE05282 735,WBGene00007588	--
V	12658889	12660142	3.21294	1.06441e-15	0	672	1253	IntraG_Intron	WBGene00012277/W05B10.2/W05B10.2/CE06545	NA	NA
V	12697195	12697844	2.06886	1.99859e-07	0	326	649	Intergenic	NA	273,WBGene00010736	665,WBGene00010737
V	12727329	12729268	3.89808	2.48098e-22	0	1014	1939	Intergenic	NA	250,WBGene00004442/rpl-28/R11D1.8/CE06313 267,WBGene00011247/R11D1.9/R11D1.9/CE40109	--
V	12746970	12748135	2.60935	6.70888e-11	0	412	1165	IntraG_Exon	WBGene00007606/C15C8.4/C15C8.4/CE39472	NA	NA
V	12763079	12764502	3.22299	8.68906e-16	0	670	1423	Intergenic	NA	395,WBGene00006512/abcf-1/F18E2.2/CE05663 175,WBGene00004738/scc-3/F18E2.3/CE05664	--
V	12814258	12814993	2.04391	2.76948e-07	0	326	735	Intergenic	NA	482,WBGene00013898	2315,WBGene00013899
V	12868578	12871636	6.39239	3.47579e-57	0	1530	3058	Intergenic	NA	97,WBGene00011589 1924,WBGene00011590	--
V	12889747	12890568	1.95728	8.34995e-07	0.17986	326	821	Intergenic	NA	4134,WBGene00011287	1433,WBGene00011283/R90.1/R90.1/CE06325
V	12967392	12968559	2.01897	3.82311e-07	0	672	1167	Intergenic	NA	103,WBGene00011309 770,WBGene00003031/lin-46/R186.4/CE27771	--
V	12970060	12971053	2.27315	1.19858e-08	0	498	993	IntraG_3UTR	WBGene00003031/lin-46/R186.4/CE27771	NA	NA
V	13041229	13042652	2.79437	2.87734e-12	0	498	1423	Intergenic	NA	26,WBGene00012337/W07G4.3/W07G4.3/CE14688 1965,WBGene00012338/W07G4.4/W07G4.4/CE03794	--
V	13085491	13086656	2.54422	1.93374e-10	0	584	1165	IntraG_noGeneModel(smallRNA?)	WBGene00007907/C34B4.2/C34B4.2/CE36688	NA	NA
V	13152212	13153377	2.57187	1.23772e-10	0	498	1165	Intergenic	NA	191,WBGene00010549/K03H4.2/K03H4.2/CE11698	263,WBGene00010548
V	13311121	13313748	4.3213	4.63381e-27	0	1358	2627	Intergenic	NA	231,WBGene00008218/nasp-2/C50B6.2/CE08871 1101,WBGene00008219	--
V	13408406	13410173	4.26739	1.97314e-26	0	1100	1767	IntraG_Exon	WBGene00009981/F53F1.3/F53F1.3/CE10936	NA	NA
V	13436223	13438764	4.68615	1.5897e-31	0	1358	2541	Intergenic	NA	55,WBGene00003222/mes-4/Y2H9A.1/CE27781 4367,WBGene00000735/col-162/Y2H9A.3/CE21291	--
V	13467781	13468946	2.53568	2.2174e-10	0	670	1165	IntraG_Exon	WBGene00009139	NA	NA
V	13551072	13552323	2.92979	2.51166e-13	0	498	1251	IntraG_Exon	WBGene00008343/C56A3.4/C56A3.4/CE37961	NA	NA
V	13555553	13558352	6.02256	5.92219e-51	0	1186	2799	Intergenic	NA	349,WBGene00008345/C56A3.6/C56A3.6/CE32339 403,WBGene00000302/cav-2/C56A3.7/CE15738	--
V	13564776	13565959	3.20659	1.20966e-15	0	498	1183	Intergenic	NA	1379,WBGene00001726 571,WBGene00008224/C50B8.1/C50B8.1/CE08881	--
V	13567904	13569780	4.25796	2.53759e-26	0	865	1876	Intergenic	NA	160,WBGene00008225 63,WBGene00000250/bir-2/C50B8.2/CE08882	--
V	13591128	13592551	3.16748	2.64589e-15	0	584	1423	Intergenic	NA	1845,WBGene00009986 403,WBGene00009987	--
V	13625041	13625776	2.16136	5.76814e-08	0	326	735	IntraG_Exon	WBGene00009992/F53F4.10/F53F4.10/CE10972	NA	NA
V	13658499	13659578	2.44559	9.14374e-10	0	412	1079	Intergenic	NA	4800,WBGene00010425/H37A05.1/H37A05.1/CE19946 2332,WBGene00010279/F58G11.1/F58G11.1/CE11400	--
V	13660226	13661133	2.00567	4.53304e-07	0	326	907	Intergenic	NA	691,WBGene00010279/F58G11.1/F58G11.1/CE11400	--
V	13663850	13665273	3.12972	5.58254e-15	0	756	1423	Intergenic	NA	777,WBGene00010280	391,WBGene00010279/F58G11.1/F58G11.1/CE11400
V	13678035	13679210	2.75265	5.96093e-12	0	584	1175	Intergenic	NA	40,WBGene00006442/tag-65/F58G11.5/CE28038 238,WBGene00010283	--
V	13714881	13716053	3.05735	2.27811e-14	0	591	1172	Intergenic	NA	219,WBGene00011329/T01D3.5/T01D3.5/CE12962 1357,WBGene00011330/T01D3.6/T01D3.6/CE12964	--
V	13787308	13788043	2.13767	7.96867e-08	0	412	735	IntraG_Intron	WBGene00009975	NA	NA
V	13818736	13819815	2.4833	5.08361e-10	0	412	1079	IntraG_Intron	WBGene00004767/sel-10/F55B12.3/CE25007	NA	NA
V	13882054	13883068	2.17043	5.09225e-08	0	515	1014	IntraG_Intron	WBGene00011930	NA	NA
V	13961695	13962602	2.02987	3.32245e-07	0	584	907	Intergenic	NA	324,WBGene00011193/R10D12.12/R10D12.12/CE23919 116,WBGene00011194	--
V	14011573	14012914	2.97371	1.11174e-13	0	674	1341	Intergenic	NA	51,WBGene00010260/F58E10.3/F58E10.3/CE18785 64,WBGene00000097/aip-1/F58E10.4/CE18786	--
V	14037431	14040180	5.37558	6.05698e-41	0	1535	2749	Intergenic	NA	616,WBGene00011625/T08G5.5/T08G5.5/CE18946 5326,WBGene00011626/T08G5.7/T08G5.7/CE18947	--
V	14053723	14055834	5.92479	2.27942e-49	0	1358	2111	IntraG_Exon	WBGene00010249	NA	NA
V	14124081	14125445	3.54038	1.0348e-18	0	600	1364	IntraG_Intron	WBGene00003916/par-1/H39E23.1/CE23838_CE27768	NA	NA
V	14132151	14134262	4.58091	3.3583e-30	0	1014	2111	IntraG_Intron	WBGene00003916/par-1/H39E23.1/CE23838_CE27768	NA	NA
V	14155061	14156668	3.29916	1.82764e-16	0	766	1607	Intergenic	NA	982,WBGene00007083	--
V	14184847	14186275	3.1544	3.4302e-15	0	674	1428	IntraG_5UTR	WBGene00006613/trm-1/ZC376.5/CE15201	NA	NA
V	14199669	14200490	2.03419	3.14193e-07	0	412	821	Intergenic	NA	--	2408,WBGene00013878/ZC376.7/ZC376.7/CE38576
V	14346738	14347989	3.4228	1.34789e-17	0	584	1251	Intergenic	NA	432,WBGene00013024/Y49A3A.1/Y49A3A.1/CE40163	348,WBGene00006057
V	14350264	14351773	3.31295	1.37294e-16	0	670	1509	IntraG_5UTR	WBGene00013025/vha-13/Y49A3A.2/CE22210	NA	NA
V	14353876	14357578	5.64634	5.38451e-45	0	1961	3702	Intergenic	NA	217,WBGene00000877/cyn-1/Y49A3A.5/CE22213	138,WBGene00013026
V	14366330	14367323	2.51996	2.84941e-10	0	498	993	Intergenic	NA	582,WBGene00003335	--
V	14414761	14415926	2.66068	2.86012e-11	0	412	1165	IntraG_Intron	WBGene00003834/nxf-1/C15H11.3/CE08180	NA	NA
V	14422690	14424199	3.19586	1.50079e-15	0	756	1509	Intergenic	NA	115,WBGene00007616/C15H11.8/C15H11.8/CE08185	325,WBGene00007617/C15H11.9/C15H11.9/CE08186
V	14443509	14444502	2.63267	4.5636e-11	0	326	993	IntraG_Intron	WBGene00009081	NA	NA
V	14447207	14448286	2.39338	2.03138e-09	0	584	1079	IntraG_Exon	WBGene00006465/tag-114/F23B12.6/CE09598	NA	NA
V	14455047	14457860	5.42123	1.2976e-41	0	1530	2813	IntraG_Exon	WBGene00000257/bmk-1/F23B12.8/CE09600	NA	NA
V	14459791	14460870	2.48082	5.28526e-10	0	584	1079	Intergenic	NA	229,WBGene00008590	500,WBGene00000592/coh-3/F08H9.1/CE35852
V	14524019	14524754	1.97516	6.6741e-07	0.17986	326	735	Intergenic	NA	237,WBGene00008262/ril-1/C53A5.1/CE08950 1016,WBGene00001834/hda-1/C53A5.3/CE08952	--
V	14611747	14612999	2.70898	1.26347e-11	0	499	1252	Intergenic	NA	46,WBGene00011253/R11H6.5/R11H6.5/CE12778 289,WBGene00009650/F43D2.1/F43D2.1/CE38186	--
V	14644729	14647098	5.0321	4.32152e-36	0	1272	2369	Intergenic	NA	99,WBGene00004337/rfc-1/C54G10.2/CE20613 1176,WBGene00004060/pmp-3/C54G10.3/CE05518	--
V	14684935	14687219	4.16552	2.90249e-25	0	929	2284	IntraG_Intron IntraG_5UTR	WBGene00000915/daf-21/C47E8.5/CE05441	NA	NA
V	14688892	14689541	1.95246	8.86692e-07	0.17986	326	649	IntraG_Intron	WBGene00008144	NA	NA
V	14696804	14698485	2.19026	3.87052e-08	0	1100	1681	IntraG_Intron	WBGene00008145/set-5/C47E8.8/CE23602	NA	NA
V	14733207	14735662	5.64943	4.82731e-45	0	1100	2455	Intergenic	NA	92,WBGene00006795/unc-61/Y50E8A.4/CE32023_CE24405_CE40164	479,WBGene00013048/Y50E8A.5/Y50E8A.5/CE22307
V	14831982	14833319	2.40748	1.64014e-09	0	584	1337	IntraG_Intron	WBGene00004336/ret-1/W06A7.3/CE14668	NA	NA
V	14989637	14992183	4.31216	5.93125e-27	0	1105	2546	IntraG_Intron	WBGene00011318/T01C3.1/T01C3.1/CE12908	NA	NA
V	15001543	15003310	4.51646	2.1014e-29	0	756	1767	Intergenic	NA	223,WBGene00001423/fib-1/T01C3.7/CE12920 229,WBGene00011323	--
V	15058712	15061169	4.83543	1.86626e-33	0	758	2457	IntraG_Exon	WBGene00003155/mcm-3/C25D7.6/CE08392	NA	NA
V	15065258	15066767	2.50029	3.89133e-10	0	842	1509	Intergenic	NA	174,WBGene00007718	807,WBGene00007719
V	15084650	15086202	3.13748	4.7919e-15	0	756	1552	Intergenic	NA	45,WBGene00007235 317,WBGene00007234/C01G10.7/C01G10.7/CE07816	--
V	15135615	15137726	4.36106	1.57349e-27	0	1444	2111	Intergenic	NA	280,WBGene00010685	190,WBGene00010684
V	15143381	15144804	2.75103	6.13073e-12	0	584	1423	Intergenic	NA	75,WBGene00010687/K08F9.4/K08F9.4/CE11948	79,WBGene00010686/K08F9.3/K08F9.3/CE28942
V	15186284	15192093	6.4279	8.3823e-58	0	3336	5809	IntraG_Intron	WBGene00013569/bath-36/Y75B12B.4/CE20373	NA	NA
V	15295229	15296579	2.45598	7.78447e-10	0	584	1350	Intergenic	NA	1872,WBGene00006153	1013,WBGene00000783/cpr-3/T10H4.12/CE27590
V	15393716	15397031	5.32783	2.99285e-40	0	1788	3315	Intergenic	NA	578,WBGene00011538/T06E6.1/T06E6.1/CE13313 168,WBGene00000868/cyb-3/T06E6.2/CE13315	--
V	15511260	15512511	2.85771	9.32775e-13	0	670	1251	Intergenic	NA	211,WBGene00004452/rpl-38/C06B8.8/CE20485	543,WBGene00007372/C06B8.7/C06B8.7/CE30854
V	15567378	15568027	2.00707	4.45315e-07	0	326	649	IntraG_Intron	WBGene00009221/acs-2/F28F8.2/CE09756	NA	NA
V	15568582	15571819	6.64933	9.85181e-62	0	1186	3237	IntraG_3UTR	WBGene00009221/acs-2/F28F8.2/CE09756	NA	NA
V	15577286	15579423	6.29193	1.86409e-55	0	1192	2137	Intergenic	NA	108,WBGene00044188	589,WBGene00009224
V	15582600	15584293	2.70801	1.28457e-11	0	506	1693	Intergenic	NA	2286,WBGene00009224 2564,WBGene00007165	--
V	15589674	15590839	2.58725	9.63592e-11	0	584	1165	IntraG_Intron	WBGene00007165	NA	NA
V	15764971	15767629	6.14471	5.69275e-53	0	1647	2658	IntraG_Exon	WBGene00010184/F57A10.2/F57A10.2/CE16148	NA	NA
V	15768964	15769785	2.19219	3.76849e-08	0	412	821	Intergenic	NA	38,WBGene00010185	2140,WBGene00010184/F57A10.2/F57A10.2/CE16148
V	16021286	16024430	5.75371	1.17396e-46	0	1272	3144	IntraG_Exon	WBGene00005935	NA	NA
V	16355499	16358146	5.21601	1.19298e-38	0	1722	2647	Intergenic	NA	273,WBGene00012348/pptr-1/W08G11.4/CE39425	--
V	16400143	16403170	6.15431	3.9363e-53	0	1616	3027	Intergenic	NA	441,WBGene00045357	161,WBGene00008728/sre-36/F13A7.13/CE34805
V	16498223	16500178	3.88084	3.77612e-22	0	1116	1955	IntraG_5UTR	WBGene00009469/F36D3.1/F36D3.1/CE25872	NA	NA
V	16537818	16539247	3.86222	5.93167e-22	0	590	1429	IntraG_Exon	WBGene00012522	NA	NA
V	16552582	16553317	1.97116	7.01804e-07	0.17986	326	735	Intergenic	NA	399,WBGene00012524	654,WBGene00012523
V	16717421	16718156	2.00343	4.66504e-07	0	412	735	Intergenic	NA	1188,WBGene00005354 556,WBGene00013495/Y70C5C.5/Y70C5C.5/CE38251	--
V	16746383	16747376	2.24886	1.69706e-08	0	498	993	Intergenic	NA	648,WBGene00012020/T25E12.5/T25E12.5/CE16466 649,WBGene00012019/T25E12.4/T25E12.4/CE18283	--
V	16794298	16795807	3.09074	1.19555e-14	0	842	1509	Intergenic	NA	162,WBGene00004248/pus-1/W06H3.2/CE20158 164,WBGene00012316/W06H3.3/W06H3.3/CE29830	--
V	16805347	16806426	2.42686	1.2198e-09	0	498	1079	IntraG_Intron	WBGene00013606/cand-1/Y102A5A.1/CE20378	NA	NA
V	16877182	16878179	2.31647	6.38744e-09	0	501	997	Intergenic	NA	--	1569,WBGene00044195 1124,WBGene00008617
V	16964591	16967390	6.86436	1.122e-65	0	1186	2799	Intergenic	NA	127,WBGene00001161/efl-1/Y102A5C.18/CE20390 1078,WBGene00013623	--
V	17276303	17276952	2.25545	1.54497e-08	0	326	649	IntraG_noGeneModel(smallRNA?)	WBGene00005468	NA	NA
V	17307683	17308698	2.21332	2.80523e-08	0	603	1015	Intergenic	NA	--	1525,WBGene00013372 5308,WBGene00009299
V	17420712	17421460	2.22117	2.51211e-08	0	326	748	Intergenic	NA	--	772,WBGene00044096
V	17514448	17515355	2.30918	7.10618e-09	0	326	907	IntraG_noGeneModel(smallRNA?)	WBGene00005792	NA	NA
V	17518661	17519654	3.20804	1.17494e-15	0	412	993	IntraG_noGeneModel(smallRNA?)	WBGene00005792	NA	NA
V	17537776	17539732	3.86746	5.2239e-22	0	773	1956	Intergenic	NA	209,WBGene00007675 2013,WBGene00014679	--
V	17582266	17582915	2.01355	4.09855e-07	0	326	649	Intergenic	NA	2168,WBGene00008012	1834,WBGene00008011/C38D9.3/C38D9.3/CE19729
V	17634404	17635741	5.11448	3.16734e-37	0	756	1337	Intergenic	NA	--	2789,WBGene00010209
V	17803948	17805199	2.68907	1.77234e-11	0	670	1251	Intergenic	NA	835,WBGene00005495	728,WBGene00005496
V	17858102	17858751	2.05458	2.41006e-07	0	326	649	Intergenic	NA	2470,WBGene00013340	2924,WBGene00000813/csn-1/Y59A8A.1/CE26200
V	17859134	17859783	2.01546	3.99958e-07	0	326	649	Intergenic	NA	3502,WBGene00013340	1892,WBGene00000813/csn-1/Y59A8A.1/CE26200
V	17869772	17872016	3.80442	2.37589e-21	0	1319	2244	Intergenic	NA	473,WBGene00000813/csn-1/Y59A8A.1/CE26200 281,WBGene00013339/Y59A8A.2/Y59A8A.2/CE26433	--
V	17920071	17925262	6.53659	1.02562e-59	0	1703	5191	IntraG_Exon	WBGene00008442	NA	NA
V	17951166	17951815	2.06725	2.04132e-07	0	326	649	IntraG_Exon	WBGene00013356	NA	NA
V	17973412	17974577	2.47042	6.21828e-10	0	412	1165	IntraG_Intron	WBGene00013354	NA	NA
V	17981394	17982473	2.24182	1.87605e-08	0	584	1079	Intergenic	NA	1930,WBGene00013354 4881,WBGene00013353/Y59A8B.21/Y59A8B.21/CE28872	--
V	18021014	18022090	2.16768	5.28854e-08	0	487	1076	Intergenic	NA	1522,WBGene00005511 941,WBGene00013343/Y59A8B.6/Y59A8B.6/CE28858	--
V	18079256	18080077	1.98433	5.94544e-07	0.17986	412	821	Intergenic	NA	2243,WBGene00013347/Y59A8B.10/Y59A8B.10/CE26206	2732,WBGene00013348
V	18085363	18089123	7.22038	1.75768e-72	0	1530	3760	Intergenic	NA	710,WBGene00013349 205,WBGene00013350	--
V	18168971	18171170	2.39187	2.07834e-09	0	1360	2199	IntraG_Intron	WBGene00007572	NA	NA
V	18195323	18196402	2.61482	6.13087e-11	0	584	1079	IntraG_Intron	WBGene00008893	NA	NA
V	18356492	18357141	1.97231	6.91767e-07	0.17986	326	649	Intergenic	NA	1011,WBGene00007438 1934,WBGene00045496	--
V	18533163	18534416	3.51297	1.89697e-18	0	584	1253	Intergenic	NA	172,WBGene00013075/Y51A2D.7/Y51A2D.7/CE38451	4626,WBGene00013074/hmit-1.2/Y51A2D.5/CE19202
V	18689477	18690481	2.47218	6.05001e-10	0	412	1004	Intergenic	NA	79,WBGene00006714/ubc-19/Y69H2.6/CE22824 114,WBGene00013482	--
V	18894312	18895821	3.15774	3.21046e-15	0	756	1509	Intergenic	NA	129,WBGene00001258	213,WBGene00013584/nhr-243/Y80D3A.4/CE36624
V	18966170	18968538	6.41467	1.42521e-57	0	1719	2368	Intergenic	NA	102,WBGene00012701	129,WBGene00012700
V	18980361	18982488	5.99687	1.55454e-50	0	584	2127	IntraG_Exon	WBGene00012698/Y39B6A.40/Y39B6A.40/CE34115	NA	NA
V	18990011	18991270	2.48946	4.61529e-10	0	498	1259	Intergenic	NA	177,WBGene00012696/reps-1/Y39B6A.38/CE37856 313,WBGene00012695	--
V	19115435	19116342	2.20289	3.24628e-08	0	412	907	IntraG_Intron	WBGene00012676	NA	NA
V	19117762	19120131	5.80024	2.18793e-47	0	1530	2369	IntraG_Exon	WBGene00012675/Y39B6A.13/Y39B6A.13/CE21694	NA	NA
V	19125725	19127148	3.02078	4.58021e-14	0	584	1423	Intergenic	NA	1185,WBGene00012673	229,WBGene00014567
V	19189033	19190826	3.34642	6.82213e-17	0	1100	1793	Intergenic	NA	168,WBGene00012666/Y39B6A.3/Y39B6A.3/CE21678 378,WBGene00012665/pph-5/Y39B6A.2/CE36619	--
V	19268625	19269446	2.04198	2.84006e-07	0	326	821	IntraG_Intron	WBGene00009015	NA	NA
V	19463941	19464934	2.58739	9.61468e-11	0	498	993	Intergenic	NA	4592,WBGene00012822	716,WBGene00012823
V	19485158	19486065	2.59232	8.87099e-11	0	412	907	Intergenic	NA	5154,WBGene00012818	1711,WBGene00014888
V	19643036	19644813	3.29225	2.10816e-16	0	852	1777	IntraG_Intron	WBGene00012829	NA	NA
V	19647983	19648632	1.98876	5.62093e-07	0.17986	326	649	Intergenic	NA	--	1006,WBGene00012831 2216,WBGene00012832/dmd-3/Y43F8C.10/CE39835
V	19672655	19674096	2.62086	5.549e-11	0	946	1441	Intergenic	NA	1236,WBGene00003413/mrp-7/Y43F8C.12/CE32017	2276,WBGene00012833
V	19679478	19680387	2.21239	2.84191e-08	0	414	909	IntraG_Intron	WBGene00003413/mrp-7/Y43F8C.12/CE32017	NA	NA
V	19692241	19693218	2.51643	3.01372e-10	0	482	977	IntraG_Intron	WBGene00012834	NA	NA
V	19696710	19697703	2.23276	2.13303e-08	0	412	993	IntraG_Intron	WBGene00012835	NA	NA
V	19727546	19728453	2.1634	5.60854e-08	0	326	907	Intergenic	NA	928,WBGene00014615	318,WBGene00013816/Y116F11A.1/Y116F11A.1/CE24155
V	19750975	19751624	2.05629	2.35683e-07	0	326	649	Intergenic	NA	549,WBGene00012253/clec-50/W04E12.8/CE19003 571,WBGene00012254	--
V	19765928	19766749	1.97536	6.65713e-07	0.17986	326	821	Intergenic	NA	--	224,WBGene00014812 2536,WBGene00014811
V	19812102	19812837	2.01061	4.25582e-07	0	326	735	Intergenic	NA	--	893,WBGene00000920/daf-28/Y116F11B.1/CE25720
V	19832412	19833280	2.15158	6.59397e-08	0	326	868	IntraG_Intron	WBGene00005785/srw-38/Y116F11B.5/CE26050	NA	NA
V	19860346	19861101	1.95697	8.38288e-07	0.17986	326	755	IntraG_Intron	WBGene00013825	NA	NA
V	19868915	19870080	3.83504	1.14203e-21	0	584	1165	Intergenic	NA	4110,WBGene00013827	184,WBGene00013826
V	19988304	19989499	2.54281	1.97794e-10	0	412	1195	IntraG_Intron	WBGene00044211/Y60A3A.25/Y60A3A.25/CE38459	NA	NA
V	20001145	20002052	2.19515	3.61632e-08	0	584	907	Intergenic	NA	1854,WBGene00006786/unc-51/Y60A3A.1/CE24516 1485,WBGene00013367	--
V	20064383	20065555	2.32186	5.90179e-09	0	498	1172	Intergenic	NA	5319,WBGene00006652/ttx-1/Y113G7A.6/CE31090	--
V	20109188	20111421	2.39612	1.94892e-09	0	1515	2233	IntraG_Intron	WBGene00003566/ncx-1/Y113G7A.4/CE23275	NA	NA
V	20163539	20164446	2.09454	1.42288e-07	0	498	907	IntraG_noGeneModel(smallRNA?)	WBGene00008943	NA	NA
V	20175636	20176887	2.50071	3.86598e-10	0	412	1251	IntraG_noGeneModel(smallRNA?)	WBGene00008941	NA	NA
V	20244566	20245731	2.37139	2.82898e-09	0	498	1165	Intergenic	NA	192,WBGene00004203/psa-1/Y113G7B.23/CE25208	1205,WBGene00007017
V	20264581	20266008	3.50416	2.30275e-18	0	584	1427	Intergenic	NA	64,WBGene00013766/Y113G7B.17/Y113G7B.17/CE23297 330,WBGene00013765	--
V	20307365	20308531	2.65156	3.33158e-11	0	413	1166	IntraG_Intron	WBGene00013831	NA	NA
V	20341366	20342791	2.70513	1.34903e-11	0	586	1425	IntraG_Intron	WBGene00012614	NA	NA
V	20380760	20382012	2.36823	2.96633e-09	0	412	1252	Intergenic	NA	428,WBGene00010508 1931,WBGene00010004	--
V	20411748	20412569	2.1013	1.30015e-07	0	326	821	Intergenic	NA	--	--
V	20414586	20415579	2.38419	2.33391e-09	0	412	993	Intergenic	NA	--	--
V	20418908	20421497	5.52138	4.22065e-43	0	1363	2589	Intergenic	NA	418,WBGene00001406	--
V	20472266	20472915	1.95885	8.18829e-07	0.17986	326	649	IntraG_Intron	WBGene00007119	NA	NA
V	20473907	20475072	2.68254	1.97931e-11	0	584	1165	Intergenic	NA	14,WBGene00007119 584,WBGene00004413/rpl-2/B0250.1/CE18478	--
V	20488443	20489782	3.33145	9.33519e-17	0	670	1339	Intergenic	NA	1240,WBGene00007123 199,WBGene00007122/B0250.5/B0250.5/CE18481	--
V	20575707	20576872	2.14294	7.41782e-08	0	498	1165	Intergenic	NA	179,WBGene00009172/F26F2.7/F26F2.7/CE19819	180,WBGene00023504
V	20697041	20700592	5.86402	2.13912e-48	0	2442	3551	Intergenic	NA	58,WBGene00010002 4633,WBGene00010003	--
V	20707018	20709043	3.43139	1.12067e-17	0	1444	2025	Intergenic	NA	872,WBGene00012850	3280,WBGene00010003
V	20827226	20828477	2.87778	6.49409e-13	0	584	1251	IntraG_Exon	WBGene00003830	NA	NA
V	20834557	20835550	3.14665	3.99861e-15	0	412	993	IntraG_Intron	WBGene00009289/exos-7/F31D4.1/CE31921	NA	NA
V	20843904	20844553	1.991	5.46371e-07	0.17986	326	649	IntraG_Intron	WBGene00009291/F31D4.4/F31D4.4/CE15930	NA	NA
X	11142	12049	2.16494	5.49135e-08	0	326	907	Intergenic	NA	2165,WBGene00008350	--
X	44922	46087	2.89318	4.9102e-13	0	412	1165	IntraG_Intron	WBGene00022203	NA	NA
X	46993	48526	3.49625	2.739e-18	0	522	1533	Intergenic	NA	455,WBGene00022203 284,WBGene00022221	--
X	58142	60425	3.91066	1.82405e-22	0	1186	2283	IntraG_Exon	WBGene00022219/Y73B3A.18/Y73B3A.18/CE31261	NA	NA
X	104029	105459	5.70802	6.03198e-46	0	756	1430	Intergenic	NA	23,WBGene00022206	2186,WBGene00022207/Y73B3A.5/Y73B3A.5/CE27333
X	106928	107749	1.97429	6.74739e-07	0.17986	326	821	IntraG_Intron	WBGene00022207/Y73B3A.5/Y73B3A.5/CE27333	NA	NA
X	141935	142950	2.32154	5.92944e-09	0	412	1015	Intergenic	NA	1664,WBGene00022210 4116,WBGene00022213	--
X	182770	181855	2.20377	3.20675e-08	0	504	915	IntraG_Exon	WBGene00011612/T08D2.7/T08D2.7/CE28251	NA	NA
X	199127	199796	2.14534	7.17976e-08	0	326	735	IntraG_noGeneModel(smallRNA?)	WBGene00022227	NA	NA
X	256597	258106	3.17653	2.20921e-15	0	498	1509	IntraG_Intron	WBGene00022431/Y108F1.3/Y108F1.3/CE31827	NA	NA
X	515959	516608	2.04499	2.73089e-07	0	326	649	Intergenic	NA	1802,WBGene00015139	251,WBGene00015140
X	575483	576218	2.3584	3.43554e-09	0	326	735	Intergenic	NA	3165,WBGene00003408/mrp-2/F57C12.4/CE26370	510,WBGene00003407/mrp-1/F57C12.5/CE25015
X	806196	807103	2.22272	2.45796e-08	0	498	907	Intergenic	NA	--	2502,WBGene00017779 300,WBGene00017780/F25E2.2/F25E2.2/CE37106
X	943018	943925	2.4207	1.34057e-09	0	498	907	Intergenic	NA	--	907,WBGene00018779/F53H8.3/F53H8.3/CE04656 1311,WBGene00004893
X	1344610	1345517	2.16475	5.50579e-08	0	498	907	Intergenic	NA	703,WBGene00017668	--
X	1375479	1376389	2.17772	4.60493e-08	0	412	910	Intergenic	NA	--	1266,WBGene00018939 3707,WBGene00023070
X	1389164	1389899	2.00173	4.76709e-07	0	326	735	Intergenic	NA	--	1335,WBGene00018938 2336,WBGene00018946
X	1446427	1447420	2.20201	3.28623e-08	0	498	993	Intergenic	NA	287,WBGene00021047/W05H7.4/W05H7.4/CE35047 3838,WBGene00021044	--
X	1578317	1579138	1.99387	5.26861e-07	0	326	821	IntraG_Intron	WBGene00006955	NA	NA
X	1680004	1680739	1.99086	5.47346e-07	0.17986	326	735	Intergenic	NA	2228,WBGene00016486 2621,WBGene00016485	--
X	1844906	1846415	4.30835	6.57357e-27	0	756	1509	Intergenic	NA	131,WBGene00020830	1009,WBGene00000462/ceh-41/T26C11.5/CE05024
X	1855680	1856931	2.59657	8.27517e-11	0	584	1251	Intergenic	NA	98,WBGene00000460/ceh-39/T26C11.7/CE05026 2549,WBGene00023152	--
X	2089132	2090727	3.70991	2.19819e-20	0	584	1595	IntraG_5UTR	WBGene00003087/lsy-2/F49H12.1/CE28437	NA	NA
X	2288897	2289718	2.13288	8.50331e-08	0	326	821	Intergenic	NA	2042,WBGene00020427/T10H10.3/T10H10.3/CE39400	--
X	2809234	2810227	2.76551	4.76793e-12	0	412	993	IntraG_Exon	WBGene00015751	NA	NA
X	2841859	2842594	2.07999	1.72561e-07	0	412	735	Intergenic	NA	1986,WBGene00022201/Y71H10B.1/Y71H10B.1/CE33740	1651,WBGene00002210/kin-29/F58H12.1/CE28479
X	2852335	2853156	1.9924	5.36778e-07	0	412	821	Intergenic	NA	275,WBGene00002210/kin-29/F58H12.1/CE28479	941,WBGene00018740/tra-4/F53B3.1/CE28444
X	2989817	2990466	2.06614	2.07127e-07	0	326	649	IntraG_Intron	WBGene00003885/osm-5/Y41G9A.1/CE28361	NA	NA
X	2996133	2997789	3.26752	3.5072e-16	0	584	1656	Intergenic	NA	--	5351,WBGene00003885/osm-5/Y41G9A.1/CE28361 1577,WBGene00021530
X	3035763	3036498	1.97731	6.49594e-07	0.17986	412	735	IntraG_noGeneModel(smallRNA?)	WBGene00023110	NA	NA
X	3073440	3075763	3.14571	4.0736e-15	0	1705	2323	Intergenic	NA	4760,WBGene00000452/ceh-31/C33D12.1/CE39566	--
X	3089948	3090597	1.97932	6.33327e-07	0.17986	326	649	IntraG_Intron IntraG_5UTR	WBGene00018701/pccb-1/F52E4.1/CE07269	NA	NA
X	3127146	3128225	2.59911	7.93813e-11	0	498	1079	Intergenic	NA	583,WBGene00004951/spc-1/K10B3.10/CE07373	--
X	3245523	3246344	2.00788	4.40708e-07	0	326	821	IntraG_5UTR	WBGene00018238/F40F4.7/F40F4.7/CE28316	NA	NA
X	3540440	3542035	3.2167	9.86675e-16	0	928	1595	Intergenic	NA	1177,WBGene00004350/rgs-7/F56B6.2/CE29403	441,WBGene00006863/uvt-5/F56B6.4/CE04664
X	3677904	3679499	3.58027	4.24848e-19	0	842	1595	Intergenic	NA	204,WBGene00006431/tag-52/C02F12.4/CE03899 2567,WBGene00006643/tsp-17/C02F12.1/CE35213	--
X	3803046	3803781	1.95518	8.57144e-07	0.17986	326	735	Intergenic	NA	621,WBGene00001335/erp-1/F35A5.8/CE04492 1697,WBGene00018025	--
X	4208437	4209774	2.99893	6.9244e-14	0	670	1337	Intergenic	NA	1656,WBGene00017631	1450,WBGene00001994/hpk-1/F20B6.8/CE04430
X	4388259	4389424	2.28739	9.7578e-09	0	326	1165	Intergenic	NA	5246,WBGene00003084/lst-2/R160.7/CE33815 753,WBGene00001082/dpy-23/R160.1/CE33813	--
X	4662348	4663083	2.0958	1.39913e-07	0	326	735	Intergenic	NA	2385,WBGene00003635 92,WBGene00017531	--
X	5227692	5228874	2.42986	1.16491e-09	0	773	1182	Intergenic	NA	4002,WBGene00019252	3744,WBGene00023313
X	5276893	5277972	2.51553	3.05706e-10	0	498	1079	IntraG_Intron	WBGene00002031	NA	NA
X	5485062	5486071	2.34451	4.22428e-09	0	514	1009	Intergenic	NA	134,WBGene00022943	85,WBGene00022942
X	5747283	5748964	2.40654	1.66373e-09	0	498	1681	Intergenic	NA	4516,WBGene00016570/C41G11.4/C41G11.4/CE30896	--
X	5775428	5776335	2.2719	1.2202e-08	0	326	907	Intergenic	NA	455,WBGene00006368	--
X	5781793	5782442	1.97216	6.93097e-07	0.17986	326	649	Intergenic	NA	1415,WBGene00004788/sft-4/C54H2.5/CE06987 1244,WBGene00018516/tag-257/F46G11.3/CE04586	--
X	5840647	5841812	3.02545	4.19119e-14	0	498	1165	Intergenic	NA	1430,WBGene00021060/W06B11.3/W06B11.3/CE31254 405,WBGene00004245/puf-9/W06B11.2/CE31253	--
X	5907542	5912663	4.77844	1.03512e-32	0	1186	5121	Intergenic	NA	--	3424,WBGene00019160 8263,WBGene00021267
X	5983952	5985547	4.4313	2.27892e-28	0	928	1595	Intergenic	NA	53,WBGene00002224/klp-13/F22F4.3/CE33056	--
X	6091977	6092712	2.06205	2.1854e-07	0	412	735	Intergenic	NA	307,WBGene00002007/hsp-3/C15H9.6/CE08177 855,WBGene00015801/C15H9.5/C15H9.5/CE35402	--
X	6295818	6297155	3.33726	8.2663e-17	0	670	1337	IntraG_Intron	WBGene00003394/mom-1/T07H6.2/CE25982	NA	NA
X	6803979	6806439	5.41704	1.49532e-41	0	1019	2460	Intergenic	NA	4059,WBGene00019748/M03A8.2/M03A8.2/CE30679	1340,WBGene00019749
X	7450274	7451353	2.03464	3.12353e-07	0	756	1079	Intergenic	NA	--	--
X	7547500	7548321	1.97642	6.56922e-07	0.17986	326	821	IntraG_Exon	WBGene00000747/col-174/F46C8.2/CE04577	NA	NA
X	7822825	7823904	2.23614	2.03351e-08	0	412	1079	Intergenic	NA	355,WBGene00001169/eft-4/R03G5.1/CE01270_CE33153_CE33154_CE33155	2254,WBGene00004758/sek-1/R03G5.2/CE31210
X	8027373	8028366	2.35595	3.56353e-09	0	412	993	Intergenic	NA	1656,WBGene00016406/C34D10.1/C34D10.1/CE02532	994,WBGene00016407/C34D10.2/C34D10.2/CE37615
X	8035913	8037080	2.40864	1.61147e-09	0	672	1167	Intergenic	NA	1827,WBGene00015951	41,WBGene00022939
X	8109176	8110599	2.86862	7.66344e-13	0	584	1423	Intergenic	NA	630,WBGene00019490	2262,WBGene00019491
X	8155476	8156555	2.36742	3.00228e-09	0	584	1079	Intergenic	NA	59,WBGene00023008	296,WBGene00023007
X	8404048	8404783	2.12782	9.10578e-08	0	326	735	IntraG_Intron	WBGene00018283/sulp-3/F41D9.5/CE38957	NA	NA
X	8604507	8605758	3.11598	7.30853e-15	0	584	1251	IntraG_Exon	WBGene00019266	NA	NA
X	8736622	8737615	2.63314	4.52814e-11	0	412	993	Intergenic	NA	89,WBGene00019729 2643,WBGene00019728	--
X	8818399	8819220	2.22317	2.44224e-08	0	326	821	Intergenic	NA	138,WBGene00023121 894,WBGene00023118	--
X	8858990	8859983	2.3256	5.58596e-09	0	584	993	Intergenic	NA	1682,WBGene00015529 1622,WBGene00044579	--
X	8862733	8863382	2.16943	5.16259e-08	0	326	649	Intergenic	NA	--	1471,WBGene00044579 3117,WBGene00002092/ins-9/C06E2.8/CE35386
X	8948934	8949756	2.33785	4.66205e-09	0	499	822	IntraG_Intron	WBGene00017039/trk-1/D1073.1/CE40031	NA	NA
X	9007969	9009224	2.86107	8.78003e-13	0	498	1255	Intergenic	NA	1750,WBGene00016036	1249,WBGene00044580
X	9091066	9091801	2.04864	2.60426e-07	0	412	735	IntraG_Intron	WBGene00019173	NA	NA
X	9113373	9114366	2.14173	7.54171e-08	0	584	993	Intergenic	NA	346,WBGene00016087/C25A11.2/C25A11.2/CE30873	409,WBGene00000100/ajm-1/C25A11.4/CE27083_CE27084_CE27085_CE30874_CE39677
X	9465134	9466299	2.39718	1.91788e-09	0	498	1165	Intergenic	NA	--	1057,WBGene00014144 2028,WBGene00014634
X	9551709	9552960	2.33878	4.59816e-09	0	670	1251	IntraG_Intron	WBGene00009888	NA	NA
X	9605157	9608496	3.25087	4.93105e-16	0	1234	3339	Intergenic	NA	4105,WBGene00007520/C11E4.6/C11E4.6/CE31411	--
X	9743306	9744041	1.97482	6.70255e-07	0.17986	326	735	IntraG_Intron	WBGene00001863/him-4/F15G9.4/CE18595	NA	NA
X	9907831	9908910	2.33848	4.619e-09	0	412	1079	Intergenic	NA	--	506,WBGene00009026/F21G4.5/F21G4.5/CE09551 503,WBGene00009027
X	9999202	10000023	2.18993	3.88852e-08	0	498	821	Intergenic	NA	590,WBGene00001708/grk-1/F19C6.1/CE01554 1171,WBGene00008951	--
X	10289604	10290476	2.45849	7.48714e-10	0	463	872	Intergenic	NA	4402,WBGene00009619/F41E7.3/F41E7.3/CE31509	--
X	10419587	10420236	1.98714	5.73798e-07	0.17986	326	649	Intergenic	NA	232,WBGene00013917/ZC504.3/ZC504.3/CE40176	1672,WBGene00003247/mig-15/ZC504.4/CE25672
X	10566552	10567631	2.81409	2.03136e-12	0	412	1079	Intergenic	NA	2237,WBGene00010199	368,WBGene00010345
X	10568186	10569437	2.44019	9.93715e-10	0	584	1251	Intergenic	NA	431,WBGene00010199	2174,WBGene00010345
X	11093524	11094810	2.81057	2.16202e-12	0	412	1286	Intergenic	NA	1661,WBGene00014538	3353,WBGene00044153
X	11299226	11300219	2.5119	3.23869e-10	0	584	993	Intergenic	NA	197,WBGene00008586 369,WBGene00008587	--
X	11604941	11606966	7.22839	1.22426e-72	0	1100	2025	Intergenic	NA	698,WBGene00001502/ftt-2/F52D10.3/CE03389	--
X	11661994	11663245	2.66994	2.44808e-11	0	584	1251	Intergenic	NA	995,WBGene00011440/sfxn-1.5/T04F8.1/CE03614 4503,WBGene00011444/T04F8.6/T04F8.6/CE37403	--
X	11838655	11839648	2.32071	6.00224e-09	0	498	993	Intergenic	NA	1756,WBGene00006388/taf-7.1/F54F7.1/CE03416 4434,WBGene00010064	--
X	11936791	11938042	2.35332	3.70587e-09	0	670	1251	Intergenic	NA	2389,WBGene00014401	2796,WBGene00010121
X	11947716	11948451	2.10543	1.2304e-07	0	326	735	Intergenic	NA	1287,WBGene00011614/nfya-1/T08D10.1/CE03642 731,WBGene00011615/T08D10.2/T08D10.2/CE33174	--
X	12520991	12522162	2.47115	6.14796e-10	0	762	1171	Intergenic	NA	--	3553,WBGene00007634
X	12634293	12635738	3.59326	3.1724e-19	0	756	1445	Intergenic	NA	774,WBGene00006493/tag-147/R09A8.3/CE03539	1025,WBGene00000755/col-182/R09A8.4/CE03540
X	12889490	12890655	2.91158	3.50961e-13	0	584	1165	Intergenic	NA	--	134,WBGene00014416 130,WBGene00014417
X	12975225	12976132	2.07936	1.74013e-07	0	412	907	Intergenic	NA	75,WBGene00004089 2787,WBGene00008693	--
X	13046052	13046787	2.17307	4.91011e-08	0	412	735	Intergenic	NA	97,WBGene00014296 34,WBGene00014295	--
X	13143825	13145420	2.38531	2.29487e-09	0	412	1595	Intergenic	NA	--	3432,WBGene00045245 388,WBGene00044108
X	13339660	13340911	2.48172	5.21147e-10	0	584	1251	Intergenic	NA	1857,WBGene00004238/ptr-24/F46G10.5/CE31522	3540,WBGene00009798/F46G10.4/F46G10.4/CE02240
X	13583855	13585624	3.65837	7.22477e-20	0	756	1769	Intergenic	NA	83,WBGene00006816/unc-84/F54B11.3/CE28236_CE27761	2092,WBGene00010033
X	13669141	13670570	3.69176	3.34857e-20	0	675	1429	Intergenic	NA	1085,WBGene00007286	--
X	13691543	13692192	1.97475	6.7089e-07	0.17986	326	649	IntraG_Intron	WBGene00000074/adm-2/C04A11.4/CE07906	NA	NA
X	13700144	13701309	2.90264	4.13288e-13	0	584	1165	Intergenic	NA	--	5036,WBGene00000074/adm-2/C04A11.4/CE07906
X	13917442	13918715	3.49163	3.03124e-18	0	692	1273	Intergenic	NA	1044,WBGene00012512/Y26E6A.1/Y26E6A.1/CE16607 3097,WBGene00003275	--
X	13945149	13945798	2.05	2.55848e-07	0	326	649	Intergenic	NA	--	4351,WBGene00001251/elt-3/K02B9.4/CE23844
X	13969074	13969809	1.96615	7.47377e-07	0.17986	326	735	IntraG_Exon	WBGene00004126	NA	NA
X	13995596	13996331	1.9643	7.64911e-07	0.17986	326	735	Intergenic	NA	168,WBGene00007846 305,WBGene00007847	--
X	14101497	14102748	2.90534	3.93358e-13	0	584	1251	Intergenic	NA	198,WBGene00008882	706,WBGene00008881/F16B12.5/F16B12.5/CE09428
X	14118997	14121215	3.16749	2.64538e-15	0	701	2218	IntraG_Intron	WBGene00009234	NA	NA
X	14141312	14142219	2.05919	2.26902e-07	0	584	907	IntraG_Exon	WBGene00009231/F28H6.2/F28H6.2/CE18647	NA	NA
X	14361936	14363275	2.86605	8.02657e-13	0	586	1339	Intergenic	NA	3538,WBGene00002151/irk-3/K04G11.5/CE35580	--
X	14479803	14480969	2.86978	7.50488e-13	0	584	1166	Intergenic	NA	104,WBGene00001583/gfi-3/M163.4/CE12452	212,WBGene00044147
X	14525246	14526499	2.81024	2.17479e-12	0	672	1253	Intergenic	NA	818,WBGene00008359	1213,WBGene00008358
X	14559581	14560746	2.29955	8.17854e-09	0	498	1165	IntraG_Intron	WBGene00003602/nhr-3/H01A20.1/CE18798	NA	NA
X	14561731	14562380	2.01969	3.78793e-07	0	326	649	Intergenic	NA	--	711,WBGene00003602/nhr-3/H01A20.1/CE18798
X	14602480	14603473	2.69045	1.73141e-11	0	412	993	Intergenic	NA	3812,WBGene00008095/C44H4.6/C44H4.6/CE08727 95,WBGene00001325/eor-2/C44H4.7/CE31445_CE31446	--
X	14707635	14708714	2.12335	9.67168e-08	0	670	1079	Intergenic	NA	1530,WBGene00009574 2088,WBGene00006432/tag-53/F33C8.1/CE32400	--
X	14723251	14724417	3.14879	3.83295e-15	0	498	1166	Intergenic	NA	--	395,WBGene00009357 2797,WBGene00006634/tsp-8/F33C8.3/CE05798
X	14810636	14811457	2.00824	4.38667e-07	0	326	821	Intergenic	NA	195,WBGene00000221/atf-5/T04C10.4/CE06355 1317,WBGene00011426	--
X	14818309	14819651	2.52843	2.48959e-10	0	498	1342	Intergenic	NA	382,WBGene00001329/epn-1/T04C10.2/CE26820	1023,WBGene00003149/mbk-1/T04C10.1/CE33442
X	14840743	14841650	2.18449	4.19319e-08	0	326	907	Intergenic	NA	4786,WBGene00007772	2960,WBGene00001055/dpf-2/C27C12.7/CE05324
X	14853360	14854181	1.98603	5.81906e-07	0.17986	412	821	Intergenic	NA	100,WBGene00007771 272,WBGene00007774	--
X	14975280	14975929	2.1097	1.16202e-07	0	326	649	Intergenic	NA	426,WBGene00008975	926,WBGene00008974/F20D1.2/F20D1.2/CE31485
X	15040429	15041336	1.99923	4.92113e-07	0	326	907	Intergenic	NA	236,WBGene00007666/C18B12.4/C18B12.4/CE18510	2250,WBGene00007667
X	15181028	15182193	2.77742	3.87346e-12	0	412	1165	Intergenic	NA	56,WBGene00011680	--
X	15353490	15354311	1.97419	6.75613e-07	0.17986	326	821	Intergenic	NA	1340,WBGene00007877	--
X	15365061	15365898	2.33643	4.76079e-09	0	326	837	Intergenic	NA	525,WBGene00007878	1605,WBGene00007877
X	15452752	15453401	2.0108	4.24575e-07	0	326	649	Intergenic	NA	--	2868,WBGene00010985/R03A10.5/R03A10.5/CE34077
X	15471668	15472403	2.08313	1.65558e-07	0	412	735	IntraG_Intron	WBGene00008116	NA	NA
X	15635172	15635907	2.18056	4.4278e-08	0	326	735	Intergenic	NA	5163,WBGene00044143/K09E9.4/K09E9.4/CE38394	--
X	15706930	15707923	2.47993	5.35919e-10	0	412	993	Intergenic	NA	798,WBGene00003638/nhr-48/ZK662.3/CE18456	--
X	15724729	15725808	2.5009	3.85418e-10	0	584	1079	Intergenic	NA	735,WBGene00023497/lin-15B/ZK662.4/CE15381	1618,WBGene00014040
X	15849083	15849991	2.38947	2.15518e-09	0	499	908	Intergenic	NA	2075,WBGene00010338 236,WBGene00010339/acl-1/F59F4.4/CE11552	--
X	16055815	16057066	3.36166	4.95091e-17	0	670	1251	Intergenic	NA	--	1947,WBGene00012073/T27A8.1/T27A8.1/CE35629 1261,WBGene00012074/T27A8.2/T27A8.2/CE03742
X	16100872	16101865	2.66807	2.52642e-11	0	412	993	Intergenic	NA	2274,WBGene00014214	4932,WBGene00007819
X	16205639	16206460	2.19213	3.77121e-08	0	326	821	Intergenic	NA	--	2213,WBGene00014489
X	16242335	16242984	2.01036	4.26973e-07	0	326	649	Intergenic	NA	2051,WBGene00009071 2447,WBGene00012378	--
X	16274874	16276129	2.30319	7.75586e-09	0	670	1255	Intergenic	NA	143,WBGene00004745	1061,WBGene00014385
X	16287528	16288607	2.21669	2.67568e-08	0	326	1079	Intergenic	NA	1182,WBGene00009935	--
X	16296522	16297257	2.21931	2.57872e-08	0	412	735	Intergenic	NA	1322,WBGene00014493	--
X	16445284	16446191	2.50722	3.48747e-10	0	412	907	Intergenic	NA	412,WBGene00018187/F38E9.5/F38E9.5/CE28307	4564,WBGene00023032
X	16504144	16504965	2.23071	2.19581e-08	0	498	821	Intergenic	NA	1512,WBGene00023100 520,WBGene00020795	--
X	16611843	16613008	3.25377	4.64698e-16	0	584	1165	Intergenic	NA	2989,WBGene00019102 936,WBGene00015547/ain-1/C06G1.4/CE03967	--
X	16681722	16682543	1.98177	6.14065e-07	0.17986	326	821	Intergenic	NA	--	2311,WBGene00017726 2280,WBGene00017728
X	16796604	16797425	1.95134	8.99226e-07	0.17986	326	821	IntraG_Intron	WBGene00020142/aak-2/T01C8.1/CE31222_CE31223_CE07458	NA	NA
X	16813572	16814479	2.08316	1.65487e-07	0	412	907	Intergenic	NA	397,WBGene00000294/cas-1/F41G4.2/CE25884	2190,WBGene00006067/sto-5/F41G4.3/CE25886
X	16851214	16852382	2.3334	4.97914e-09	0	498	1168	IntraG_Intron	WBGene00020632	NA	NA
X	16929066	16931868	3.11091	8.07124e-15	0	756	2802	Intergenic	NA	1567,WBGene00022952 6,WBGene00022951	--
X	17479537	17480272	2.21755	2.6433e-08	0	326	735	IntraG_Exon	WBGene00020085	NA	NA
X	17544271	17545866	2.42169	1.32038e-09	0	412	1595	Intergenic	NA	--	3045,WBGene00001968/hlh-29/F31A3.4/CE07161
X	17610063	17611228	3.02511	4.21852e-14	0	412	1165	Intergenic	NA	517,WBGene00015868 724,WBGene00022936	--

## Sheet:  LIN-54 bound genes
Supplementary Table S1 : Genes bound by ceLIN-54 (1572 genes)
Distance from peak (bp)	WB name	Gene Public Name	Sequence Name	chr	MA2C Scores	pval	FDR(%)			chr	# of promoter-associated LIN-54 ChIP peaks
27	WBGene00008338	C55A6.9	C55A6.9	V	7.28776	8.28759e-74	0			I	322
698	WBGene00001502	ftt-2	F52D10.3	X	7.22839	1.22426e-72	0			II	262
205	WBGene00013350	Y59A8B.13	Y59A8B.13	V	7.22038	1.75768e-72	0			III	372
710	WBGene00013349	Y59A8B.12	Y59A8B.12	V	7.22038	1.75768e-72	0			IV	264
139	WBGene00001303	emo-1	F32D8.6	V	7.04312	4.74471e-69	0			V	288
127	WBGene00001161	efl-1	Y102A5C.18	V	6.86436	1.122e-65	0			X	64
162	WBGene00020246	clic-1	T05B11.3	V	6.7383	2.38286e-63	0			total	1572
546	WBGene00005661	srr-10	T05B11.6	V	6.7383	2.38286e-63	0
315	WBGene00019762	M03F8.3	M03F8.3	V	6.67733	3.06941e-62	0
493	WBGene00011543	acl-2	T06E8.1	V	6.64902	9.98036e-62	0
42	WBGene00005022	sqv-4	F29F11.1	V	6.60351	6.56969e-61	0
54	WBGene00004181	pri-2	W02D9.1	I	6.56652	2.65506e-53	0
433	WBGene00012208	W02D9.2	W02D9.2	I	6.56652	2.65506e-53	0
632	WBGene00013420	Y65A5A.3	Y65A5A.3	IV	6.56199	5.465e-50	0
378	WBGene00019804	R01B10.2	R01B10.2	V	6.55379	5.07385e-60	0
499	WBGene00000534	cpi-2	R01B10.1	V	6.55379	5.07385e-60	0
341	WBGene00008645	F10C2.4	F10C2.4	V	6.54994	5.94146e-60	0
393	WBGene00002241	kup-1	F10C2.2	V	6.54994	5.94146e-60	0
322	WBGene00015425	C04E6.11	C04E6.11	V	6.49067	6.64857e-59	0
102	WBGene00012701	Y39B6A.43	Y39B6A.43	V	6.41467	1.42521e-57	0
119	WBGene00021613	Y47A7.1	Y47A7.1	V	6.40821	9.68731e-48	0
455	WBGene00016045	spas-1	C24B5.2	V	6.40105	2.45906e-57	0
97	WBGene00011589	T07F10.3	T07F10.3	V	6.39239	3.47579e-57	0
282	WBGene00009211	F28D1.1	F28D1.1	IV	6.36397	4.19909e-47	0
279	WBGene00002276	lem-3	F42H11.2	I	6.35787	4.53163e-50	0
164	WBGene00009966	F53B7.3	F53B7.3	V	6.32072	5.99433e-56	0
112	WBGene00007352	cdc-48.1	C06A1.1	II	6.31397	2.10378e-49	0
108	WBGene00044188	F28F8.9	F28F8.9	V	6.29193	1.86409e-55	0
151	WBGene00017261	acl-6	F08F3.2	V	6.21242	4.16697e-54	0
677	WBGene00017264	F08F3.8	F08F3.8	V	6.21242	4.16697e-54	0
287	WBGene00007029	mys-1	VC5.4	V	6.1987	7.09383e-54	0
72	WBGene00022426	Y104H12D.2	Y104H12D.2	IV	6.17959	1.69822e-44	0
113	WBGene00011951	T23F6.3	T23F6.3	IV	6.17454	1.99691e-44	0
233	WBGene00004315	rbd-1	T23F6.4	IV	6.17454	1.99691e-44	0
441	WBGene00045357	F13A7.14	F13A7.14	V	6.15431	3.9363e-53	0
6	WBGene00015466	C05C8.9	C05C8.9	V	6.11542	1.74863e-52	0
262	WBGene00015463	C05C8.6	C05C8.6	V	6.11542	1.74863e-52	0
765	WBGene00006460	tag-93	F25D1.1	V	6.08786	5.00306e-52	0
422	WBGene00010629	K07C5.6	K07C5.6	V	6.08239	6.15964e-52	0
188	WBGene00013156	Y53F4B.9	Y53F4B.9	II	6.06121	1.18042e-45	0
193	WBGene00013158	Y53F4B.11	Y53F4B.11	II	6.06121	1.18042e-45	0
363	WBGene00001259	emb-5	T04A8.14	III	6.05434	9.05733e-43	0
183	WBGene00013857	ZC168.3	ZC168.3	IV	6.04833	1.09407e-42	0
509	WBGene00000865	cyb-1	ZC168.4	IV	6.04833	1.09407e-42	0
349	WBGene00008345	C56A3.6	C56A3.6	V	6.02256	5.92219e-51	0
403	WBGene00000302	cav-2	C56A3.7	V	6.02256	5.92219e-51	0
328	WBGene00019087	F59A6.5	F59A6.5	II	6.02144	4.44554e-45	0
439	WBGene00044664	F59A6.11	F59A6.11	II	6.02144	4.44554e-45	0
103	WBGene00020957	W02H5.2	W02H5.2	V	6.0208	2.59075e-42	0
314	WBGene00004449	rpl-35	ZK652.4	III	6.00245	4.59285e-42	0
207	WBGene00013880	mppb-1	ZC410.2	IV	5.9871	7.40457e-42	0
364	WBGene00006935	vrs-1	ZC513.4	V	5.98003	2.91963e-50	0
311	WBGene00003805	npp-19	R06F6.5	II	5.97555	2.03112e-44	0
164	WBGene00014124	ZK863.4	ZK863.4	V	5.93771	1.41187e-49	0
591	WBGene00005082	srd-4	ZK863.5	V	5.93771	1.41187e-49	0
82	WBGene00016359	fbxb-88	C33F10.13	II	5.93002	9.0688e-44	0
631	WBGene00016352	C33F10.2	C33F10.2	II	5.93002	9.0688e-44	0
153	WBGene00017830	F26F4.11	F26F4.11	III	5.92063	5.77508e-41	0
196	WBGene00001027	dnj-9	F11G11.7	II	5.91782	1.35105e-43	0
172	WBGene00020994	W03F8.4	W03F8.4	IV	5.90822	8.45139e-41	0
183	WBGene00006563	teg-1	Y47D3A.27	III	5.89465	1.28061e-40	0
332	WBGene00012935	Y47D3A.28	Y47D3A.28	III	5.89465	1.28061e-40	0
156	WBGene00018064	F35F11.1	F35F11.1	IV	5.87691	2.20143e-40	0
269	WBGene00010139	F56A8.3	F56A8.3	III	5.86735	2.94618e-40	0
404	WBGene00022042	Y65B4BR.5	Y65B4BR.5	I	5.8643	7.70048e-43	0
58	WBGene00010002	F53F8.5	F53F8.5	V	5.86402	2.13912e-48	0
128	WBGene00013598	Y87G2A.10	Y87G2A.10	I	5.8426	1.55211e-42	0
491	WBGene00009092	F23H12.2	F23H12.2	V	5.83494	6.19474e-48	0
33	WBGene00008920	F17C11.9	F17C11.9	V	5.83457	6.27941e-48	0
147	WBGene00008921	F17C11.10	F17C11.10	V	5.83457	6.27941e-48	0
339	WBGene00006648	ttb-1	W03F9.5	V	5.82391	1.10035e-39	0
118	WBGene00021867	Y54F10BM.13	Y54F10BM.13	III	5.82292	2.92474e-42	0
280	WBGene00021856	fbxa-1	Y54F10BM.1	III	5.82292	2.92474e-42	0
56	WBGene00016171	C27F2.10	C27F2.10	III	5.81291	1.5339e-39	0
281	WBGene00016165	C27F2.1	C27F2.1	III	5.81291	1.5339e-39	0
394	WBGene00010794	LLC1.3	LLC1.3	IV	5.80654	1.85879e-39	0
13	WBGene00012037	T26E3.4	T26E3.4	I	5.8038	5.40239e-42	0
134	WBGene00019787	M70.5	M70.5	IV	5.8002	2.24998e-39	0
215	WBGene00004919	snr-6	Y49E10.15	III	5.79257	2.83034e-39	0
668	WBGene00013035	Y49E10.16	Y49E10.16	III	5.79257	2.83034e-39	0
370	WBGene00004201	prx-19	F54F2.8	III	5.77374	4.98042e-39	0
278	WBGene00018422	F44E2.9	F44E2.9	III	5.75784	8.0142e-39	0
110	WBGene00001580	gex-3	F28D1.10	IV	5.72792	1.95449e-38	0
232	WBGene00000506	cic-1	H14E04.5	III	5.71073	1.03993e-40	0
539	WBGene00019198	H14E04.1	H14E04.1	III	5.71073	1.03993e-40	0
23	WBGene00022206	Y73B3A.4	Y73B3A.4	X	5.70802	6.03198e-46	0
325	WBGene00013185	Y53H1C.2	Y53H1C.2	I	5.69958	1.4772e-40	0
422	WBGene00002077	imb-3	C53D5.6	I	5.6963	1.63802e-40	0
46	WBGene00015160	B0361.6	B0361.6	III	5.69345	5.42848e-38	0
284	WBGene00015165	B0361.11	B0361.11	III	5.69345	5.42848e-38	0
244	WBGene00004766	sel-9	W02D7.7	V	5.6808	1.58975e-45	0
265	WBGene00001829	hcp-1	ZK1055.1	V	5.68044	1.61007e-45	0
312	WBGene00004414	rpl-3	F13B10.2	III	5.66856	1.13071e-37	0
92	WBGene00006795	unc-61	Y50E8A.4	V	5.64943	4.82731e-45	0
217	WBGene00000877	cyn-1	Y49A3A.5	V	5.64634	5.38451e-45	0
364	WBGene00022734	ZK418.5	ZK418.5	III	5.6432	2.38007e-37	0
87	WBGene00021502	Y40D12A.1	Y40D12A.1	III	5.63936	2.66331e-37	0
162	WBGene00017064	ppfr-2	D2092.2	I	5.63269	1.19675e-39	0
482	WBGene00012895	Y46G5A.2	Y46G5A.2	II	5.62126	1.7067e-39	0
122	WBGene00007880	C33A12.1	C33A12.1	IV	5.61502	5.42038e-37	0
334	WBGene00022168	Y71H2AM.3	Y71H2AM.3	III	5.61355	2.16768e-39	0
113	WBGene00018721	polh-1	F53A3.2	III	5.59723	3.59145e-39	0
122	WBGene00004491	rps-22	F53A3.3	III	5.59723	3.59145e-39	0
129	WBGene00015310	C01G5.8	C01G5.8	IV	5.59315	1.02374e-36	0
62	WBGene00016209	C29E4.12	C29E4.12	III	5.58419	1.32739e-36	0
159	WBGene00014054	ZK669.4	ZK669.4	II	5.55823	1.19326e-38	0
35	WBGene00021211	Y18H1A.7	Y18H1A.7	I	5.55201	1.44406e-38	0
249	WBGene00004028	pif-1	Y18H1A.6	I	5.55201	1.44406e-38	0
316	WBGene00010631	cash-1	K07C5.8	V	5.53795	2.38019e-43	0
65	WBGene00003220	mes-2	R06A4.7	II	5.53706	2.2816e-38	0
368	WBGene00002073	ima-2	F26B1.3	I	5.53644	2.3257e-38	0
260	WBGene00022232	exos-2	Y73B6BL.3	IV	5.53518	5.45858e-36	0
45	WBGene00004891	smr-1	Y71D11A.2	III	5.53478	2.44634e-38	0
279	WBGene00021334	vps-4	Y34D9A.10	I	5.53468	2.45398e-38	0
696	WBGene00000479	cgh-1	C07H6.5	III	5.52605	7.09349e-36	0
281	WBGene00013793	Y116A8C.15	Y116A8C.15	IV	5.52563	7.17847e-36	0
418	WBGene00001406	fce-2	F48F5.5	V	5.52138	4.22065e-43	0
53	WBGene00021311	Y32H12A.2	Y32H12A.2	III	5.51712	9.16183e-36	0
323	WBGene00006940	wee-1.3	Y53C12A.1	II	5.51403	4.60637e-38	0
109	WBGene00005662	srs-1	W03B1.4	IV	5.51296	1.03191e-35	0
608	WBGene00020978	W03B1.9	W03B1.9	IV	5.51296	1.03191e-35	0
186	WBGene00009200	F28C1.1	F28C1.1	V	5.50823	6.642e-43	0
501	WBGene00008304	C54D10.10	C54D10.10	V	5.50823	6.642e-43	0
104	WBGene00007168	B0393.3	B0393.3	III	5.50396	1.33451e-35	0
298	WBGene00021697	Y48G9A.3	Y48G9A.3	III	5.49148	9.13671e-38	0
6	WBGene00003791	npp-5	F07A11.3	II	5.48725	1.03849e-37	0
26	WBGene00002957	let-858	F33A8.1	II	5.48116	1.24892e-37	0
255	WBGene00003583	ndx-6	EEED8.8	II	5.4722	1.63742e-37	0
104	WBGene00013591	Y81G3A.3	Y81G3A.3	II	5.46459	2.06011e-37	0
389	WBGene00013590	Y81G3A.1	Y81G3A.1	II	5.46459	2.06011e-37	0
532	WBGene00004015	phb-2	T24H7.1	II	5.46262	2.18625e-37	0
397	WBGene00003955	pcn-1	W03D2.4	IV	5.45023	6.14332e-35	0
187	WBGene00021985	Y59C2A.2	Y59C2A.2	II	5.44943	3.25221e-37	0
161	WBGene00010551	K04B12.3	K04B12.3	II	5.43953	4.37889e-37	0
52	WBGene00020068	R13F6.10	R13F6.10	III	5.43624	9.12034e-35	0
165	WBGene00020064	kbp-1	R13F6.1	III	5.43624	9.12034e-35	0
379	WBGene00009066	F22G12.6	F22G12.6	I	5.4278	6.22593e-37	0
620	WBGene00009065	F22G12.5	F22G12.5	I	5.4278	6.22593e-37	0
59	WBGene00001167	eft-2	F25H5.4	I	5.41974	7.925e-37	0
247	WBGene00009127	F25H5.5	F25H5.5	I	5.41974	7.925e-37	0
307	WBGene00000941	ddp-1	Y39A3CR.4	III	5.41727	8.5311e-37	0
304	WBGene00015075	B0238.11	B0238.11	V	5.41182	1.81333e-34	0
134	WBGene00019836	R02F2.7	R02F2.7	III	5.40779	2.03059e-34	0
282	WBGene00019833	R02F2.4	R02F2.4	III	5.40779	2.03059e-34	0
290	WBGene00022719	pdhk-2	ZK370.5	III	5.40417	2.24735e-34	0
390	WBGene00020742	T23H2.3	T23H2.3	I	5.39145	1.84293e-36	0
478	WBGene00003798	npp-12	T23H2.1	I	5.39145	1.84293e-36	0
147	WBGene00007493	C09G9.2	C09G9.2	IV	5.39129	3.22381e-34	0
316	WBGene00016764	C49A9.10	C49A9.10	IV	5.38998	3.34401e-34	0
168	WBGene00020389	T10B5.3	T10B5.3	V	5.38678	3.65719e-34	0
479	WBGene00020392	knl-3	T10B5.6	V	5.38678	3.65719e-34	0
222	WBGene00007927	C34C12.8	C34C12.8	III	5.37758	4.72715e-34	0
616	WBGene00011625	T08G5.5	T08G5.5	V	5.37558	6.05698e-41	0
527	WBGene00013544	Y75B8A.7	Y75B8A.7	III	5.37541	5.02269e-34	0
274	WBGene00021652	Y47G6A.29	Y47G6A.29	I	5.37431	3.06724e-36	0
509	WBGene00004905	snf-6	M01G5.5	III	5.36727	3.77873e-36	0
561	WBGene00022054	Y67D2.4	Y67D2.4	III	5.36727	3.77873e-36	0
90	WBGene00015731	C13B7.6	C13B7.6	V	5.36537	6.64359e-34	0
528	WBGene00019824	R02D3.7	R02D3.7	IV	5.36362	6.97591e-34	0
6	WBGene00022694	ZK328.4	ZK328.4	III	5.35879	7.97833e-34	0
472	WBGene00001166	eft-1	ZK328.2	III	5.35879	7.97833e-34	0
137	WBGene00001566	gei-9	C28C12.9	IV	5.35797	8.16195e-34	0
311	WBGene00016178	C28C12.2	C28C12.2	IV	5.35797	8.16195e-34	0
920	WBGene00012762	Y41E3.1	Y41E3.1	IV	5.35507	8.84718e-34	0
18	WBGene00020112	pfd-5	R151.9	III	5.34018	1.33738e-33	0
168	WBGene00000868	cyb-3	T06E6.2	V	5.32783	2.99285e-40	0
578	WBGene00011538	T06E6.1	T06E6.1	V	5.32783	2.99285e-40	0
226	WBGene00012976	Y48A6C.3	Y48A6C.3	III	5.32777	1.88509e-33	0
378	WBGene00012977	Y48A6C.4	Y48A6C.4	III	5.32777	1.88509e-33	0
238	WBGene00015233	B0511.7	B0511.7	I	5.32185	1.44312e-35	0
345	WBGene00012897	pisy-1	Y46G5A.5	II	5.31677	1.6751e-35	0
60	WBGene00015279	C01B10.4	C01B10.4	IV	5.31012	3.06788e-33	0
417	WBGene00015283	C01B10.9	C01B10.9	IV	5.31012	3.06788e-33	0
25	WBGene00010678	K08F4.3	K08F4.3	IV	5.30878	3.184e-33	0
294	WBGene00010677	K08F4.2	K08F4.2	IV	5.30878	3.184e-33	0
286	WBGene00021595	Y46E12BL.2	Y46E12BL.2	II	5.30176	2.60084e-35	0
41	WBGene00004895	smu-1	CC4.3	I	5.29539	3.13325e-35	0
39	WBGene00016323	C32E8.5	C32E8.5	I	5.29536	3.13614e-35	0
421	WBGene00004368	ric-19	C32E8.7	I	5.29536	3.13614e-35	0
627	WBGene00015248	mai-2	B0546.1	IV	5.28716	5.76675e-33	0
74	WBGene00019838	R02F2.9	R02F2.9	III	5.2848	6.15269e-33	0
358	WBGene00004416	rpl-5	F54C9.5	II	5.28317	4.47671e-35	0
479	WBGene00000615	col-38	F54C9.4	II	5.28317	4.47671e-35	0
31	WBGene00012767	fcd-2	Y41E3.9	IV	5.27882	7.2494e-33	0
77	WBGene00011976	T24B8.2	T24B8.2	II	5.27814	5.18331e-35	0
332	WBGene00000931	dao-5	C25A1.10	I	5.27455	5.75444e-35	0
76	WBGene00007710	rsa-1	C25A1.9	I	5.27431	5.79601e-35	0
256	WBGene00007709	clec-87	C25A1.8	I	5.27431	5.79601e-35	0
167	WBGene00016261	C30F12.2	C30F12.2	I	5.2677	7.0253e-35	0
55	WBGene00017238	F08B4.7	F08B4.7	IV	5.25679	1.32348e-32	0
248	WBGene00015129	sdz-1	B0303.8	III	5.2415	2.00684e-32	0
346	WBGene00015130	vps-33.1	B0303.9	III	5.2415	2.00684e-32	0
390	WBGene00022278	Y74C9A.4	Y74C9A.4	I	5.2401	1.56384e-34	0
195	WBGene00008514	F02A9.4	F02A9.4	III	5.23192	2.60335e-32	0
11	WBGene00021924	Y55F3AM.6	Y55F3AM.6	IV	5.21928	3.66739e-32	0
196	WBGene00013997	ZK550.3	ZK550.3	IV	5.21875	3.72027e-32	0
357	WBGene00012553	cco-2	Y37D8A.14	III	5.21799	3.79761e-32	0
273	WBGene00012348	pptr-1	W08G11.4	V	5.21601	1.19298e-38	0
195	WBGene00019199	H14E04.2	H14E04.2	III	5.20859	3.88006e-34	0
126	WBGene00008768	F13G3.10	F13G3.10	I	5.20673	4.09344e-34	0
129	WBGene00006713	ubc-18	R01H2.6	III	5.19393	7.27227e-32	0
404	WBGene00045190	R01H2.8	R01H2.8	III	5.19393	7.27227e-32	0
49	WBGene00006439	tag-61	T27E9.1	III	5.18896	8.31528e-32	0
520	WBGene00012094	T27E9.2	T27E9.2	III	5.18896	8.31528e-32	0
573	WBGene00004046	plp-1	F45E4.2	IV	5.1876	8.6252e-32	0
614	WBGene00018471	F45E4.6	F45E4.6	IV	5.1876	8.6252e-32	0
504	WBGene00006924	vig-1	F56D12.5	II	5.18667	7.27719e-34	0
245	WBGene00010097	F55C5.8	F55C5.8	V	5.18609	3.15626e-38	0
311	WBGene00005241	srh-16	F55C5.9	V	5.18609	3.15626e-38	0
19	WBGene00007189	B0491.1	B0491.1	II	5.18179	8.36857e-34	0
454	WBGene00007193	B0491.6	B0491.6	II	5.18179	8.36857e-34	0
137	WBGene00003417	mrt-2	Y41C4A.14	III	5.16575	1.55089e-31	0
555	WBGene00003920	par-5	M117.2	IV	5.16351	1.64664e-31	0
385	WBGene00008502	F01G4.3	F01G4.3	IV	5.16084	1.76883e-31	0
619	WBGene00008503	F01G4.4	F01G4.4	IV	5.16084	1.76883e-31	0
43	WBGene00022250	Y73B6BL.29	Y73B6BL.29	IV	5.16018	1.80034e-31	0
548	WBGene00022236	Y73B6BL.12	Y73B6BL.12	IV	5.16018	1.80034e-31	0
13	WBGene00044916	F40F8.11	F40F8.11	II	5.15956	1.57841e-33	0
306	WBGene00006704	ubc-7	F58A4.10	III	5.15364	2.14452e-31	0
107	WBGene00001041	dnj-23	T24H10.3	II	5.15351	1.87529e-33	0
919	WBGene00012002	T24H10.4	T24H10.4	II	5.15351	1.87529e-33	0
55	WBGene00010459	K01C8.7	K01C8.7	II	5.14984	2.08146e-33	0
267	WBGene00001571	gei-14	K01C8.5	II	5.14984	2.08146e-33	0
366	WBGene00009454	F36A2.7	F36A2.7	I	5.14583	2.33256e-33	0
442	WBGene00009284	F31C3.2	F31C3.2	I	5.13811	2.90361e-33	0
80	WBGene00004946	sop-3	Y71F9B.10	I	5.12053	4.77726e-33	0
331	WBGene00006059	stc-1	F54C9.2	II	5.10878	6.65635e-33	0
67	WBGene00009559	mtx-1	F39B2.11	I	5.10855	6.69993e-33	0
365	WBGene00001030	dnj-12	F39B2.10	I	5.10855	6.69993e-33	0
383	WBGene00012179	W01D2.1	W01D2.1	II	5.10496	7.41355e-33	0
50	WBGene00000585	cogc-2	C06G3.10	IV	5.09404	1.04539e-30	0
581	WBGene00002228	klp-18	C06G3.2	IV	5.09404	1.04539e-30	0
640	WBGene00000155	app-1	W03G9.4	I	5.09343	1.02565e-32	0
292	WBGene00012469	Y17G7B.18	Y17G7B.18	II	5.08692	1.23148e-32	0
178	WBGene00004105	pqn-14	C18E9.3	II	5.08056	1.47217e-32	0
332	WBGene00007685	C18E9.5	C18E9.5	II	5.08056	1.47217e-32	0
69	WBGene00010037	F54C8.4	F54C8.4	III	5.07967	1.52765e-30	0
102	WBGene00014082	ZK795.2	ZK795.2	IV	5.07947	1.53547e-30	0
305	WBGene00014083	ZK795.3	ZK795.3	IV	5.07947	1.53547e-30	0
142	WBGene00021626	Y47D7A.14	Y47D7A.14	V	5.07289	1.82606e-30	0
115	WBGene00021552	zip-4	Y44E3B.1	I	5.06575	2.22879e-32	0
217	WBGene00020915	W01B11.3	W01B11.3	I	5.06575	2.22879e-32	0
141	WBGene00008528	F02E9.1	F02E9.1	I	5.05728	2.82403e-32	0
830	WBGene00008529	F02E9.3	F02E9.3	I	5.05728	2.82403e-32	0
27	WBGene00016674	C45G9.2	C45G9.2	III	5.05536	2.89439e-30	0
317	WBGene00016682	C45G9.11	C45G9.11	III	5.05536	2.89439e-30	0
174	WBGene00002994	lin-5	T09A5.10	II	5.05478	3.02764e-32	0
219	WBGene00012768	Y41E3.10	Y41E3.10	IV	5.05258	3.11267e-30	0
255	WBGene00002985	lig-1	C29A12.3	V	5.03865	3.51592e-36	0
464	WBGene00007797	C29A12.1	C29A12.1	V	5.03865	3.51592e-36	0
136	WBGene00015176	B0414.8	B0414.8	I	5.03703	4.96463e-32	0
282	WBGene00003020	lin-35	C32F10.2	I	5.03703	4.96463e-32	0
99	WBGene00004337	rfc-1	C54G10.2	V	5.0321	4.32152e-36	0
432	WBGene00004204	psa-4	F01G4.1	IV	5.02917	5.74142e-30	0
745	WBGene00004985	spo-11	T05E11.4	IV	5.02917	5.74142e-30	0
163	WBGene00004467	rpn-11	K07D4.3	II	5.00817	1.10498e-31	0
207	WBGene00004984	spn-4	ZC404.8	V	5.00505	1.01007e-35	0
328	WBGene00004975	spe-39	ZC404.3	V	5.00505	1.01007e-35	0
274	WBGene00000197	ars-2	F28H1.3	I	4.99623	1.53661e-31	0
206	WBGene00009436	F35G2.2	F35G2.2	IV	4.98894	1.63286e-29	0
490	WBGene00009437	F35G2.3	F35G2.3	IV	4.98894	1.63286e-29	0
623	WBGene00011292	R102.5	R102.5	IV	4.98747	1.69611e-29	0
21	WBGene00016449	C35D10.13	C35D10.13	III	4.98556	1.78224e-29	0
332	WBGene00000204	arx-6	C35D10.16	III	4.98556	1.78224e-29	0
82	WBGene00021329	Y34D9A.3	Y34D9A.3	I	4.98224	2.25873e-31	0
954	WBGene00004952	spd-1	Y34D9A.4	I	4.98224	2.25873e-31	0
231	WBGene00001226	eif-3.C	T23D8.4	I	4.97328	2.88965e-31	0
334	WBGene00004706	rsr-1	F28D9.1	I	4.96773	3.36473e-31	0
420	WBGene00005517	sri-5	F28D9.2	I	4.96773	3.36473e-31	0
196	WBGene00006492	tag-146	C27A12.3	I	4.96618	3.51112e-31	0
279	WBGene00017360	F10E9.11	F10E9.11	III	4.95874	3.55871e-29	0
181	WBGene00012351	W09C5.1	W09C5.1	I	4.95746	4.45806e-31	0
597	WBGene00006793	unc-59	W09C5.2	I	4.95746	4.45806e-31	0
66	WBGene00022045	tag-313	Y66H1A.3	IV	4.95102	4.33996e-29	0
249	WBGene00011921	T22C1.12	T22C1.12	I	4.94989	5.48349e-31	0
343	WBGene00004318	rbg-2	T22C1.10	I	4.94989	5.48349e-31	0
731	WBGene00021507	Y41D4A.5	Y41D4A.5	IV	4.94959	4.50238e-29	0
159	WBGene00003162	mdh-1	F20H11.3	III	4.94102	5.6093e-29	0
351	WBGene00017647	F20H11.4	F20H11.4	III	4.94102	5.6093e-29	0
54	WBGene00003160	mdf-1	C50F4.11	V	4.93764	8.21185e-35	0
17	WBGene00009385	sas-5	F35B12.5	V	4.93621	8.58181e-35	0
563	WBGene00009384	F35B12.4	F35B12.4	V	4.93621	8.58181e-35	0
333	WBGene00014096	ZK829.7	ZK829.7	IV	4.93615	6.35561e-29	0
62	WBGene00015976	C18E3.9	C18E3.9	I	4.9232	1.1349e-30	0
86	WBGene00012964	Y48A6B.3	Y48A6B.3	III	4.92021	9.55144e-29	0
514	WBGene00012965	fipr-17	Y48A6B.4	III	4.92021	9.55144e-29	0
319	WBGene00000411	cdl-1	R06F6.1	II	4.91275	1.5073e-30	0
65	WBGene00019241	H24K24.4	H24K24.4	V	4.90048	1.57879e-28	0
54	WBGene00003405	mre-11	ZC302.1	V	4.8988	2.7119e-34	0
218	WBGene00013862	ZC302.2	ZC302.2	V	4.8988	2.7119e-34	0
93	WBGene00004161	pqn-80	Y111B2A.14	III	4.89742	1.70624e-28	0
81	WBGene00008034	C39E9.11	C39E9.11	IV	4.89103	2.00686e-28	0
82	WBGene00008035	C39E9.12	C39E9.12	IV	4.89103	2.00686e-28	0
131	WBGene00017435	F13H8.2	F13H8.2	II	4.88895	2.86957e-30	0
106	WBGene00008710	F11E6.7	F11E6.7	IV	4.88487	2.34628e-28	0
3	WBGene00012972	rsa-2	Y48A6B.11	III	4.87074	3.35402e-28	0
107	WBGene00014205	ZK1058.5	ZK1058.5	III	4.86984	3.43136e-28	0
639	WBGene00014206	nit-1	ZK1058.6	III	4.86984	3.43136e-28	0
55	WBGene00020796	T25D3.2	T25D3.2	II	4.86846	4.98335e-30	0
583	WBGene00021536	Y42H9AR.1	Y42H9AR.1	IV	4.86588	3.79179e-28	0
605	WBGene00021539	Y42H9AR.4	Y42H9AR.4	IV	4.86588	3.79179e-28	0
116	WBGene00007697	C24F3.2	C24F3.2	IV	4.8614	4.24643e-28	0
157	WBGene00003789	npp-3	K12D12.2	II	4.84542	9.24343e-30	0
307	WBGene00010785	K12D12.1	K12D12.1	II	4.84542	9.24343e-30	0
105	WBGene00001225	eif-3.B	Y54E2A.11	II	4.84488	9.37752e-30	0
236	WBGene00011559	T07C4.1	T07C4.1	III	4.84058	7.16955e-28	0
207	WBGene00016610	C43G2.1	C43G2.1	IV	4.83846	7.5615e-28	0
721	WBGene00022959	C43G2.t1	C43G2.t1	IV	4.83846	7.5615e-28	0
69	WBGene00018964	F56D2.2	F56D2.2	III	4.82505	1.0581e-27	0
915	WBGene00019322	K02F2.2	K02F2.2	I	4.81968	1.83707e-29	0
148	WBGene00000804	csc-1	Y48E1B.12	II	4.81766	1.93818e-29	0
262	WBGene00013009	Y48E1B.11	Y48E1B.11	II	4.81766	1.93818e-29	0
94	WBGene00019537	K08D12.3	K08D12.3	IV	4.80958	1.55765e-27	0
419	WBGene00003947	pbs-1	K08D12.1	IV	4.80958	1.55765e-27	0
131	WBGene00001830	hcp-2	T06E4.1	V	4.80628	4.49321e-33	0
207	WBGene00000226	atl-1	T06E4.3	V	4.80628	4.49321e-33	0
88	WBGene00016258	vha-16	C30F8.2	I	4.80261	2.89035e-29	0
373	WBGene00011367	T02C12.2	T02C12.2	III	4.80255	1.85559e-27	0
370	WBGene00045246	C29E4.15	C29E4.15	III	4.8004	1.95767e-27	0
372	WBGene00016205	C29E4.8	C29E4.8	III	4.8004	1.95767e-27	0
107	WBGene00009521	F38A1.8	F38A1.8	IV	4.79533	2.22119e-27	0
32	WBGene00021363	taf-6.2	Y37E11AL.8	IV	4.7914	2.4492e-27	0
170	WBGene00021359	Y37E11AL.3	Y37E11AL.3	IV	4.7914	2.4492e-27	0
77	WBGene00004361	rib-2	K01G5.6	III	4.78887	2.6081e-27	0
272	WBGene00006536	tbb-1	K01G5.7	III	4.78887	2.6081e-27	0
346	WBGene00017287	F09E5.9	F09E5.9	II	4.78566	4.52745e-29	0
403	WBGene00023067	F54D7.6	F54D7.6	I	4.77368	6.20975e-29	0
949	WBGene00016384	C33H5.18	C33H5.18	IV	4.76261	4.9984e-27	0
266	WBGene00019900	R05G6.7	R05G6.7	IV	4.76237	5.02777e-27	0
420	WBGene00019899	R05G6.5	R05G6.5	IV	4.76237	5.02777e-27	0
430	WBGene00021877	Y54G2A.12	Y54G2A.12	IV	4.75724	5.70641e-27	0
179	WBGene00006781	unc-45	F30H5.1	III	4.75544	1.00352e-28	0
70	WBGene00004419	rpl-7A	Y24D9A.4	IV	4.75066	6.71131e-27	0
152	WBGene00021282	set-21	Y24D9A.2	IV	4.75066	6.71131e-27	0
64	WBGene00013139	Y53C12A.3	Y53C12A.3	II	4.75044	1.14414e-28	0
413	WBGene00014075	ZK757.4	ZK757.4	III	4.74046	8.62788e-27	0
65	WBGene00001028	dnj-10	F22B7.5	III	4.73209	1.05954e-26	0
103	WBGene00001585	gfl-1	M04B2.3	IV	4.72838	1.16057e-26	0
167	WBGene00010847	M04B2.4	M04B2.4	IV	4.72838	1.16057e-26	0
288	WBGene00018679	F52C12.2	F52C12.2	IV	4.72214	1.35228e-26	0
24	WBGene00007991	C37A5.7	C37A5.7	I	4.71435	2.9376e-28	0
302	WBGene00004086	pph-4.2	Y49E10.3	III	4.71094	1.77856e-26	0
263	WBGene00003154	mcm-2	Y17G7B.5	II	4.71076	3.22522e-28	0
251	WBGene00010317	F59B8.2	F59B8.2	IV	4.70388	2.11342e-26	0
20	WBGene00010229	F58A4.6	F58A4.6	III	4.69655	2.52698e-26	0
190	WBGene00004180	pri-1	F58A4.4	III	4.69655	2.52698e-26	0
55	WBGene00003222	mes-4	Y2H9A.1	V	4.68615	1.5897e-31	0
82	WBGene00022376	Y94H6A.3	Y94H6A.3	IV	4.68007	3.77226e-26	0
13	WBGene00003159	mcm-7	F32D1.10	V	4.66703	5.17453e-26	0
726	WBGene00017982	F32D1.2	F32D1.2	V	4.66703	5.17453e-26	0
189	WBGene00021789	Y51H7C.11	Y51H7C.11	II	4.65613	1.32474e-27	0
809	WBGene00021781	Y51H7C.3	Y51H7C.3	II	4.65613	1.32474e-27	0
109	WBGene00009736	F45G2.10	F45G2.10	III	4.64297	9.25058e-26	0
996	WBGene00022069	eel-1	Y67D8C.5	IV	4.64253	9.34878e-26	0
48	WBGene00012933	Y47D3A.22	Y47D3A.22	III	4.63707	1.06608e-25	0
159	WBGene00004873	smc-3	Y47D3A.26	III	4.63707	1.06608e-25	0
80	WBGene00000520	cku-80	R07E5.8	III	4.62939	1.28219e-25	0
599	WBGene00011115	R07E5.7	R07E5.7	III	4.62939	1.28219e-25	0
92	WBGene00018677	F52C9.7	F52C9.7	III	4.62853	1.3089e-25	0
351	WBGene00008682	lex-1	F11A10.1	IV	4.61384	1.86142e-25	0
958	WBGene00010670	K08E4.6	K08E4.6	IV	4.61384	1.86142e-25	0
315	WBGene00004930	sod-1	C15F1.7	II	4.61155	4.14457e-27	0
35	WBGene00004737	scc-1	F10G7.4	II	4.61075	4.22925e-27	0
259	WBGene00004461	rpn-5	F10G7.8	II	4.61075	4.22925e-27	0
119	WBGene00013433	Y66D12A.7	Y66D12A.7	III	4.61009	2.03585e-25	0
217	WBGene00018961	F56D1.3	F56D1.3	II	4.60018	5.53387e-27	0
179	WBGene00010480	K01G5.9	K01G5.9	III	4.59613	2.84152e-25	0
653	WBGene00010481	K01G5.10	K01G5.10	III	4.59613	2.84152e-25	0
626	WBGene00020028	R12C12.8	R12C12.8	II	4.59451	6.39033e-27	0
172	WBGene00017816	F26B1.2	F26B1.2	I	4.59006	7.1544e-27	0
97	WBGene00000498	chk-1	Y39H10A.7	V	4.57546	4.6456e-25	0
63	WBGene00020527	T15B7.15	T15B7.15	V	4.56963	4.63696e-30	0
563	WBGene00020517	T15B7.2	T15B7.2	V	4.56963	4.63696e-30	0
149	WBGene00004721	san-1	ZC328.4	I	4.56906	1.21681e-26	0
433	WBGene00022594	ZC328.5	ZC328.5	I	4.56906	1.21681e-26	0
27	WBGene00006440	tag-63	Y47G6A.28	I	4.56164	1.46695e-26	0
538	WBGene00004775	40422	Y47G6A.12	I	4.56164	1.46695e-26	0
158	WBGene00019168	H06I04.3	H06I04.3	III	4.55799	1.60832e-26	0
626	WBGene00004378	rme-8	F18C12.2	I	4.55092	1.92136e-26	0
63	WBGene00003795	npp-9	F59A2.1	III	4.54644	9.22884e-25	0
335	WBGene00010305	F59A2.5	F59A2.5	III	4.54644	9.22884e-25	0
27	WBGene00016622	C43H8.2	C43H8.2	I	4.54221	2.39089e-26	0
385	WBGene00000965	dhs-1	C01G8.3	I	4.53627	2.77439e-26	0
216	WBGene00001168	eft-3	F31E3.5	III	4.53578	1.18634e-24	0
276	WBGene00004340	rfc-4	F31E3.3	III	4.53578	1.18634e-24	0
202	WBGene00007008	rfp-1	R05D3.4	III	4.52649	1.47565e-24	0
615	WBGene00019881	R05D3.8	R05D3.8	III	4.52649	1.47565e-24	0
118	WBGene00003926	pas-5	F25H2.9	I	4.51944	4.22566e-26	0
623	WBGene00018491	F46E10.10	F46E10.10	V	4.51881	1.96655e-29	0
223	WBGene00001423	fib-1	T01C3.7	V	4.51646	2.1014e-29	0
229	WBGene00011323	mut-15	T01C3.8	V	4.51646	2.1014e-29	0
525	WBGene00008422	D2045.2	D2045.2	III	4.51524	1.92093e-24	0
654	WBGene00000231	atx-2	D2045.1	III	4.51524	1.92093e-24	0
72	WBGene00003062	lpd-6	K09H9.6	I	4.50604	5.90105e-26	0
131	WBGene00019595	K09H9.2	K09H9.2	I	4.50604	5.90105e-26	0
173	WBGene00017311	F09G2.2	F09G2.2	V	4.50317	3.05812e-29	0
605	WBGene00017317	F09G2.9	F09G2.9	V	4.50317	3.05812e-29	0
28	WBGene00005011	F26F4.8	F26F4.8	III	4.50128	2.66253e-24	0
177	WBGene00013739	Y111B2A.19	Y111B2A.19	III	4.49714	2.93296e-24	0
228	WBGene00004700	rsp-3	Y111B2A.18	III	4.49714	2.93296e-24	0
131	WBGene00006571	tim-1	Y75B8A.22	III	4.48858	3.58039e-24	0
175	WBGene00004840	sls-2.8	Y75B8A.38	III	4.48858	3.58039e-24	0
307	WBGene00012936	Y47D3A.29	Y47D3A.29	III	4.48681	3.73018e-24	0
316	WBGene00012922	Y47D3A.1	Y47D3A.1	III	4.48681	3.73018e-24	0
124	WBGene00018830	F54E7.8	F54E7.8	III	4.48176	4.19516e-24	0
138	WBGene00004481	rps-12	F54E7.2	III	4.48176	4.19516e-24	0
313	WBGene00021366	Y37E11AM.2	Y37E11AM.2	IV	4.45639	7.55348e-24	0
646	WBGene00021365	smgl-2	Y37E11AM.1	IV	4.45639	7.55348e-24	0
154	WBGene00016421	C34G6.5	C34G6.5	I	4.45389	2.14428e-25	0
253	WBGene00004187	prp-8	C50C3.6	III	4.44348	1.01745e-23	0
739	WBGene00016803	bath-42	C50C3.8	III	4.44348	1.01745e-23	0
170	WBGene00003021	lin-36	F44B9.6	III	4.44132	1.06938e-23	0
495	WBGene00013167	Y53F4B.21	Y53F4B.21	II	4.43223	3.64861e-25	0
53	WBGene00002224	klp-13	F22F4.3	X	4.4313	2.27892e-28	0
288	WBGene00000275	bub-1	R06C7.8	I	4.41758	5.21888e-25	0
398	WBGene00003041	lin-61	R06C7.7	I	4.41758	5.21888e-25	0
839	WBGene00022373	Y92H12BR.8	Y92H12BR.8	I	4.41615	5.40355e-25	0
167	WBGene00012198	W02B8.2	W02B8.2	II	4.41608	5.41365e-25	0
294	WBGene00017951	F31E3.4	F31E3.4	III	4.41441	1.9841e-23	0
120	WBGene00002275	lem-2	W01G7.5	II	4.39841	8.32128e-25	0
472	WBGene00021681	Y48G1C.8	Y48G1C.8	I	4.39539	8.95528e-25	0
57	WBGene00019326	K02F3.2	K02F3.2	III	4.39342	9.39414e-25	0
176	WBGene00022357	kbp-4	Y92C3B.1	III	4.39164	9.80878e-25	0
249	WBGene00004277	rab-18	Y92C3B.3	III	4.39164	9.80878e-25	0
27	WBGene00022253	Y73B6BL.33	Y73B6BL.33	IV	4.38533	3.85237e-23	0
545	WBGene00000686	col-112	Y73B6BL.34	IV	4.38533	3.85237e-23	0
116	WBGene00020625	T20F5.3	T20F5.3	I	4.37512	1.46318e-24	0
89	WBGene00022488	Y119D3B.11	Y119D3B.11	III	4.37263	1.55385e-24	0
284	WBGene00004446	rpl-32	T24B8.1	II	4.36132	2.0411e-24	0
280	WBGene00010685	tag-216	K08F9.2	V	4.36106	1.57349e-27	0
64	WBGene00001511	fzy-1	ZK177.6	II	4.35638	2.29886e-24	0
160	WBGene00017397	F12A10.8	F12A10.8	II	4.35638	2.29886e-24	0
357	WBGene00004755	sec-24.1	F12F6.6	IV	4.35502	7.65662e-23	0
941	WBGene00006943	wrm-1	B0336.1	III	4.35212	8.1763e-23	0
714	WBGene00013213	Y54G11A.2	Y54G11A.2	II	4.35086	2.62523e-24	0
209	WBGene00004703	rsp-6	C33H5.12	IV	4.35058	8.46545e-23	0
569	WBGene00014667	C06A1.4	C06A1.4	II	4.34449	3.05883e-24	0
604	WBGene00007355	C06A1.5	C06A1.5	II	4.34449	3.05883e-24	0
241	WBGene00011267	fbxb-85	R17.1	III	4.34283	1.00808e-22	0
345	WBGene00012663	hex-3	Y39A1C.4	III	4.34283	1.00808e-22	0
167	WBGene00013038	ani-1	Y49E10.19	III	4.32933	1.3656e-22	0
110	WBGene00002998	lin-9	ZK637.7	III	4.32347	1.55749e-22	0
231	WBGene00008218	nasp-2	C50B6.2	V	4.3213	4.63381e-27	0
620	WBGene00000802	crt-1	Y38A10A.5	V	4.31908	4.92085e-27	0
103	WBGene00009584	F40F9.7	F40F9.7	V	4.31774	5.10275e-27	0
502	WBGene00009583	F40F9.6	F40F9.6	V	4.31774	5.10275e-27	0
153	WBGene00022141	Y71G12B.1	Y71G12B.1	I	4.31398	6.34474e-24	0
363	WBGene00044347	Y71G12B.30	Y71G12B.30	I	4.31398	6.34474e-24	0
141	WBGene00010409	H21P03.2	H21P03.2	IV	4.31004	2.10396e-22	0
527	WBGene00003148	mbf-1	H21P03.1	IV	4.31004	2.10396e-22	0
131	WBGene00020830	T26C11.4	T26C11.4	X	4.30835	6.57357e-27	0
555	WBGene00003086	lst-4	Y37A1B.2	IV	4.30684	2.26001e-22	0
50	WBGene00019766	M4.1	M4.1	IV	4.29859	2.71649e-22	0
309	WBGene00011216	R10E11.3	R10E11.3	III	4.28522	3.65789e-22	0
377	WBGene00021088	W08E12.7	W08E12.7	IV	4.28261	3.87657e-22	0
5	WBGene00012141	T28F4.6	T28F4.6	I	4.28221	1.34901e-23	0
732	WBGene00007042	tag-185	C26C6.1	I	4.28221	1.34901e-23	0
277	WBGene00019011	F57C9.4	F57C9.4	I	4.28146	1.37294e-23	0
98	WBGene00019400	K04G7.1	K04G7.1	III	4.28135	3.98694e-22	0
499	WBGene00019402	K04G7.11	K04G7.11	III	4.28135	3.98694e-22	0
97	WBGene00008053	cdc-48.2	C41C4.8	II	4.27847	1.47351e-23	0
865	WBGene00008052	ctns-1	C41C4.7	II	4.27847	1.47351e-23	0
109	WBGene00001869	him-10	R12B2.4	III	4.2691	5.23117e-22	0
109	WBGene00020964	polq-1	W03A3.2	III	4.2691	5.23117e-22	0
195	WBGene00004348	rgs-5	B0336.4	III	4.26569	5.64057e-22	0
221	WBGene00002982	lgg-3	B0336.8	III	4.26569	5.64057e-22	0
37	WBGene00017708	F22E5.9	F22E5.9	II	4.25899	2.33277e-23	0
757	WBGene00044363	F22E5.21	F22E5.21	II	4.25899	2.33277e-23	0
66	WBGene00021012	pig-1	W03G1.6	IV	4.25842	6.62445e-22	0
63	WBGene00000250	bir-2	C50B8.2	V	4.25796	2.53759e-26	0
160	WBGene00008225	C50B8.3	C50B8.3	V	4.25796	2.53759e-26	0
302	WBGene00018270	F41C3.4	F41C3.4	II	4.2518	2.7625e-23	0
289	WBGene00002231	knl-1	C02F5.1	III	4.25114	7.77874e-22	0
585	WBGene00014987	ZK637.6	ZK637.6	III	4.2483	8.28173e-22	0
485	WBGene00002061	ife-3	B0348.6	V	4.238	1.03869e-21	0
173	WBGene00018934	F56B3.11	F56B3.11	IV	4.22374	1.42046e-21	0
288	WBGene00001154	ech-5	F56B3.5	IV	4.22374	1.42046e-21	0
164	WBGene00002027	hsr-9	T05F1.6	I	4.22281	5.44459e-23	0
296	WBGene00004488	rps-19	T05F1.3	I	4.22281	5.44459e-23	0
43	WBGene00008403	D2013.3	D2013.3	II	4.21619	6.35243e-23	0
315	WBGene00008402	wdfy-2	D2013.2	II	4.21619	6.35243e-23	0
733	WBGene00006523	tam-1	F26G5.9	V	4.21157	1.85366e-21	0
260	WBGene00009118	F25H2.4	F25H2.4	I	4.19912	9.44522e-23	0
42	WBGene00000466	cel-1	C03D6.3	I	4.19532	1.03168e-22	0
300	WBGene00003800	npp-14	C03D6.4	I	4.19532	1.03168e-22	0
19	WBGene00004489	rps-20	Y105E8A.16	I	4.19372	1.07067e-22	0
133	WBGene00013676	ekl-4	Y105E8A.17	I	4.19372	1.07067e-22	0
1	WBGene00009372	F34D10.2	F34D10.2	III	4.17969	3.70916e-21	0
173	WBGene00020480	T13C2.4	T13C2.4	II	4.17263	1.74297e-22	0
218	WBGene00012458	Y17G7B.2	Y17G7B.2	II	4.17014	1.84596e-22	0
349	WBGene00012471	Y17G7B.20	Y17G7B.20	II	4.17014	1.84596e-22	0
152	WBGene00003576	ndc-80	W01B6.9	IV	4.16853	4.72357e-21	0
545	WBGene00000593	col-2	W01B6.7	IV	4.16853	4.72357e-21	0
13	WBGene00000875	cyk-4	K08E3.6	III	4.15784	5.949e-21	0
193	WBGene00003967	pdr-1	K08E3.7	III	4.15784	5.949e-21	0
72	WBGene00001590	gip-2	C45G3.3	I	4.15772	2.45625e-22	0
485	WBGene00008107	aspm-1	C45G3.1	I	4.15772	2.45625e-22	0
178	WBGene00021660	Y48G1A.4	Y48G1A.4	I	4.14512	3.27962e-22	0
330	WBGene00002079	imb-5	Y48G1A.5	I	4.14512	3.27962e-22	0
402	WBGene00004297	rad-51	Y43C5A.6	IV	4.13695	9.32356e-21	0
280	WBGene00004077	pop-1	W10C8.2	I	4.13333	4.29385e-22	0
155	WBGene00003157	mcm-5	R10E4.4	III	4.12657	1.16485e-20	0
170	WBGene00010845	M03C11.8	M03C11.8	III	4.12643	1.16813e-20	0
456	WBGene00010362	H04D03.1	H04D03.1	III	4.12643	1.16813e-20	0
641	WBGene00014849	VW02B12L.t1	VW02B12L.t1	II	4.12504	5.18845e-22	0
792	WBGene00012155	VW02B12L.2	VW02B12L.2	II	4.12504	5.18845e-22	0
80	WBGene00011735	T12D8.8	T12D8.8	III	4.1147	1.50103e-20	0
724	WBGene00011734	T12D8.6	T12D8.6	III	4.1147	1.50103e-20	0
74	WBGene00009654	F43D9.3	F43D9.3	III	4.11292	1.55928e-20	0
165	WBGene00004798	sip-1	F43D9.4	III	4.11292	1.55928e-20	0
430	WBGene00000779	cpn-3	F28H1.2	I	4.11072	7.18598e-22	0
293	WBGene00020783	T24H7.4	T24H7.4	II	4.10975	7.34539e-22	0
383	WBGene00008948	F19B6.1	F19B6.1	IV	4.10824	1.72274e-20	0
362	WBGene00007545	C13B4.1	C13B4.1	II	4.09774	9.64528e-22	0
180	WBGene00010478	K01G5.5	K01G5.5	III	4.09697	2.1895e-20	0
517	WBGene00004302	ran-1	K01G5.4	III	4.09697	2.1895e-20	0
60	WBGene00015501	C06A5.3	C06A5.3	I	4.09549	1.01484e-21	0
573	WBGene00015504	C06A5.6	C06A5.6	I	4.09549	1.01484e-21	0
255	WBGene00004042	plk-1	C14B9.4	III	4.0929	2.38739e-20	0
129	WBGene00012904	Y46G5A.13	Y46G5A.13	II	4.09199	1.09837e-21	0
391	WBGene00012903	Y46G5A.12	Y46G5A.12	II	4.09199	1.09837e-21	0
50	WBGene00019953	R08C7.10	R08C7.10	IV	4.08821	2.63721e-20	0
111	WBGene00019947	htz-1	R08C7.3	IV	4.08821	2.63721e-20	0
163	WBGene00012550	Y37D8A.10	Y37D8A.10	III	4.0789	3.2116e-20	0
189	WBGene00003406	mrg-1	Y37D8A.9	III	4.0789	3.2116e-20	0
26	WBGene00019481	cogc-6	K07C11.9	V	4.07156	3.27199e-24	0
68	WBGene00000098	air-1	K07C11.2	V	4.07156	3.27199e-24	0
231	WBGene00014204	ccdc-47	ZK1058.4	III	4.06966	3.90408e-20	0
90	WBGene00004411	rpc-1	C42D4.8	IV	4.06742	4.09351e-20	0
149	WBGene00005024	sqv-6	Y50D4C.4	V	4.06308	4.48551e-20	0
94	WBGene00044431	W03G9.8	W03G9.8	I	4.06062	2.22669e-21	0
165	WBGene00003210	mel-28	C38D4.3	III	4.06001	4.78531e-20	0
653	WBGene00008003	C38D4.1	C38D4.1	III	4.06001	4.78531e-20	0
33	WBGene00009366	F33H2.2	F33H2.2	I	4.05961	2.27744e-21	0
127	WBGene00001049	dog-1	F33H2.1	I	4.05961	2.27744e-21	0
251	WBGene00018955	F56C11.3	F56C11.3	I	4.05475	2.53959e-21	0
354	WBGene00018956	F56C11.4	F56C11.4	I	4.05475	2.53959e-21	0
164	WBGene00022182	Y71H2AM.17	Y71H2AM.17	III	4.05073	2.77877e-21	0
187	WBGene00013669	Y105E8A.8	Y105E8A.8	I	4.04702	3.01956e-21	0
192	WBGene00000158	apg-1	Y105E8A.9	I	4.04702	3.01956e-21	0
106	WBGene00015029	B0207.6	B0207.6	I	4.04271	3.325e-21	0
427	WBGene00000099	air-2	B0207.4	I	4.04271	3.325e-21	0
120	WBGene00001832	hcp-4	T03F1.9	I	4.02711	4.70762e-21	0
167	WBGene00003792	npp-6	F56A3.3	I	4.01328	6.40065e-21	0
777	WBGene00004955	spd-5	F56A3.4	I	4.01328	6.40065e-21	0
444	WBGene00000064	act-2	T04C12.5	V	4.01283	1.44644e-23	0
569	WBGene00000063	act-1	T04C12.6	V	4.01283	1.44644e-23	0
328	WBGene00011939	T23B5.1	T23B5.1	IV	4.01173	1.3147e-19	0
179	WBGene00016564	C41D11.5	C41D11.5	I	4.01017	6.85774e-21	0
319	WBGene00012983	Y48B6A.12	Y48B6A.12	II	4.00466	7.74658e-21	0
103	WBGene00002064	iff-1	T05G5.10	III	3.99394	1.90191e-19	0
136	WBGene00000405	cdk-1	T05G5.3	III	3.99394	1.90191e-19	0
349	WBGene00002005	hsp-1	F26D10.3	IV	3.98596	2.24355e-19	0
320	WBGene00001413	fem-3	C01F6.4	IV	3.97128	3.03725e-19	0
795	WBGene00000374	cyp-31A1	C01F6.3	IV	3.97128	3.03725e-19	0
252	WBGene00000794	crn-1	Y47G6A.8	I	3.97026	1.65326e-20	0
328	WBGene00017812	F26A1.14	F26A1.14	III	3.96832	3.22823e-19	0
330	WBGene00017801	F26A1.1	F26A1.1	III	3.96832	3.22823e-19	0
12	WBGene00022453	Y110A2AR.3	Y110A2AR.3	II	3.9586	2.13453e-20	0
389	WBGene00022452	Y110A2AR.1	Y110A2AR.1	II	3.9586	2.13453e-20	0
20	WBGene00014034	ZK643.2	ZK643.2	III	3.95739	4.04145e-19	0
266	WBGene00014036	ZK643.5	ZK643.5	III	3.95739	4.04145e-19	0
697	WBGene00011912	T22C1.1	T22C1.1	I	3.9438	2.9488e-20	0
793	WBGene00003777	nmy-2	F20G4.3	I	3.9438	2.9488e-20	0
222	WBGene00017583	F19B10.1	F19B10.1	II	3.94346	2.97048e-20	0
49	WBGene00018599	F48C1.6	F48C1.6	I	3.93918	3.26103e-20	0
386	WBGene00018595	fbxa-145	F48C1.2	I	3.93918	3.26103e-20	0
43	WBGene00005007	spr-2	C27B7.1	IV	3.93073	6.97301e-19	0
80	WBGene00021467	Y39G10AR.9	Y39G10AR.9	I	3.93037	3.94917e-20	0
89	WBGene00002047	icp-1	Y39G10AR.13	I	3.93037	3.94917e-20	0
809	WBGene00008506	F01G10.1	F01G10.1	IV	3.9185	8.94438e-19	0
923	WBGene00008510	F01G10.7	F01G10.7	IV	3.9185	8.94438e-19	0
497	WBGene00003170	mec-6	W02D3.3	I	3.90333	7.09058e-20	0
199	WBGene00006590	toc-1	ZC395.3	III	3.89928	1.32054e-18	0
257	WBGene00022599	ZC395.10	ZC395.10	III	3.89928	1.32054e-18	0
250	WBGene00004442	rpl-28	R11D1.8	V	3.89808	2.48098e-22	0
267	WBGene00011247	R11D1.9	R11D1.9	V	3.89808	2.48098e-22	0
88	WBGene00006481	tag-135	D1054.15	V	3.89758	2.51168e-22	0
620	WBGene00010015	F54B3.3	F54B3.3	II	3.89481	8.52026e-20	0
732	WBGene00011333	T01E8.5	T01E8.5	II	3.89481	8.52026e-20	0
164	WBGene00011488	T05F1.1	T05F1.1	I	3.88886	9.68432e-20	0
308	WBGene00003036	lin-53	K07A1.12	I	3.88886	9.68432e-20	0
63	WBGene00012342	mtr-4	W08D2.7	IV	3.8807	1.92132e-18	0
46	WBGene00007921	C34C12.2	C34C12.2	III	3.87669	2.0828e-18	0
94	WBGene00018900	rod-1	F55G1.4	IV	3.87566	2.12631e-18	0
2	WBGene00021238	Y20F4.3	Y20F4.3	I	3.86818	1.50846e-19	0
209	WBGene00007675	C18D4.6	C18D4.6	V	3.86746	5.2239e-22	0
245	WBGene00012801	Y43F4B.2	Y43F4B.2	III	3.86559	2.60285e-18	0
320	WBGene00003804	npp-18	Y43F4B.4	III	3.86559	2.60285e-18	0
260	WBGene00006574	tin-13	DY3.1	I	3.861	1.75852e-19	0
44	WBGene00003224	mes-6	C09G4.5	IV	3.86076	2.86702e-18	0
755	WBGene00006450	tag-77	C28C12.10	IV	3.86076	2.86702e-18	0
391	WBGene00007043	tag-179	T24D1.4	I	3.85766	1.88866e-19	0
728	WBGene00008877	F16A11.2	F16A11.2	I	3.85707	1.91258e-19	0
80	WBGene00012014	T25B9.8	T25B9.8	IV	3.84187	4.18159e-18	0
153	WBGene00003801	npp-15	C29E4.4	III	3.83517	4.77885e-18	0
163	WBGene00043051	C29E4.13	C29E4.13	III	3.83517	4.77885e-18	0
85	WBGene00000773	cpf-1	F28C6.3	II	3.82615	3.68719e-19	0
228	WBGene00004440	rpl-26	F28C6.7	II	3.82615	3.68719e-19	0
347	WBGene00009115	F25F2.1	F25F2.1	III	3.82538	5.80426e-18	0
399	WBGene00000380	cct-5	C07G2.3	III	3.82538	5.80426e-18	0
147	WBGene00013726	Y106G6H.16	Y106G6H.16	I	3.81785	4.3945e-19	0
274	WBGene00013725	Y106G6H.15	Y106G6H.15	I	3.81785	4.3945e-19	0
634	WBGene00022603	gck-2	ZC404.9	V	3.80652	2.26016e-21	0
637	WBGene00022601	ZC404.1	ZC404.1	V	3.80652	2.26016e-21	0
281	WBGene00013339	Y59A8A.2	Y59A8A.2	V	3.80442	2.37589e-21	0
473	WBGene00000813	csn-1	Y59A8A.1	V	3.80442	2.37589e-21	0
741	WBGene00018564	F47D12.9	F47D12.9	III	3.80107	9.38824e-18	0
15	WBGene00011915	T22C1.4	T22C1.4	I	3.80059	6.31968e-19	0
293	WBGene00011916	T22C1.5	T22C1.5	I	3.80059	6.31968e-19	0
48	WBGene00008860	F15D4.3	F15D4.3	II	3.80028	6.3613e-19	0
449	WBGene00000871	cye-1	C37A2.4	I	3.79305	7.40352e-19	0
451	WBGene00004111	pqn-21	C37A2.5	I	3.79305	7.40352e-19	0
458	WBGene00017368	asf-1	F10G7.3	II	3.79223	7.53222e-19	0
198	WBGene00014613	Y111B2A.25	Y111B2A.25	III	3.78665	1.24698e-17	0
144	WBGene00009287	F31C3.5	F31C3.5	I	3.7573	1.56106e-18	0
461	WBGene00009286	F31C3.4	F31C3.4	I	3.7573	1.56106e-18	0
81	WBGene00007258	C01H6.9	C01H6.9	I	3.75426	1.66303e-18	0
280	WBGene00006443	pak-2	C45B11.1	V	3.751	8.41318e-21	0
99	WBGene00004338	rfc-2	F58F6.4	IV	3.75094	2.50647e-17	0
105	WBGene00017696	polk-1	F22B7.6	III	3.74634	2.74082e-17	0
261	WBGene00001688	gpr-1	F22B7.13	III	3.74634	2.74082e-17	0
214	WBGene00009400	F35C5.12	F35C5.12	II	3.74359	2.07466e-18	0
448	WBGene00017759	F23H11.3	F23H11.3	III	3.74088	2.19408e-18	0
444	WBGene00000801	crs-2	Y23H5A.1	I	3.73967	2.24992e-18	0
664	WBGene00000800	crs-1	Y23H5A.7	I	3.73967	2.24992e-18	0
287	WBGene00004470	rps-1	F56F3.5	III	3.7317	3.64084e-17	0
488	WBGene00004132	pqn-45	F56F3.1	III	3.7317	3.64084e-17	0
170	WBGene00022046	Y66H1A.4	Y66H1A.4	IV	3.72816	3.89901e-17	0
629	WBGene00000913	daf-18	T07A9.6	IV	3.72816	3.89901e-17	0
23	WBGene00006988	zyg-1	F59E12.2	II	3.71229	3.95451e-18	0
244	WBGene00019126	F59E12.11	F59E12.11	II	3.71229	3.95451e-18	0
10	WBGene00021648	mis-12	Y47G6A.24	I	3.71109	4.05344e-18	0
254	WBGene00008476	E03H4.8	E03H4.8	I	3.71101	4.06001e-18	0
368	WBGene00014729	E03H4.9	E03H4.9	I	3.71101	4.06001e-18	0
176	WBGene00008136	C47D12.2	C47D12.2	II	3.71046	4.10566e-18	0
203	WBGene00007028	trr-1	C47D12.1	II	3.71046	4.10566e-18	0
55	WBGene00018908	F56A3.1	F56A3.1	I	3.70824	4.29727e-18	0
70	WBGene00004874	smc-4	F35G12.8	III	3.68943	8.21471e-17	0
137	WBGene00009443	F35G12.7	F35G12.7	III	3.68943	8.21471e-17	0
282	WBGene00001689	gpr-2	C38C10.4	III	3.67237	1.13783e-16	0
700	WBGene00004343	rgr-1	C38C10.5	III	3.67237	1.13783e-16	0
114	WBGene00000371	cco-1	F26E4.9	I	3.66832	9.70007e-18	0
83	WBGene00006816	unc-84	F54B11.3	X	3.65837	7.22477e-20	0
108	WBGene00004510	rrf-3	F10B5.7	II	3.65402	1.29552e-17	0
278	WBGene00001281	emb-27	F10B5.6	II	3.65402	1.29552e-17	0
230	WBGene00010542	K03H1.7	K03H1.7	III	3.65112	1.70381e-16	0
525	WBGene00015641	C09E7.7	C09E7.7	III	3.64669	1.85278e-16	0
145	WBGene00013150	Y53F4B.3	Y53F4B.3	II	3.63939	1.74005e-17	0
149	WBGene00013151	Y53F4B.4	Y53F4B.4	II	3.63939	1.74005e-17	0
74	WBGene00021508	Y41D4A.6	Y41D4A.6	IV	3.6359	2.27181e-16	0
356	WBGene00021506	Y41D4A.4	Y41D4A.4	IV	3.6359	2.27181e-16	0
700	WBGene00014139	ZK896.9	ZK896.9	IV	3.62755	2.65876e-16	0
767	WBGene00004268	rab-5	F26H9.6	I	3.62572	2.29007e-17	0
851	WBGene00009176	F26H9.4	F26H9.4	I	3.62572	2.29007e-17	0
33	WBGene00020320	T07F8.4	T07F8.4	II	3.61662	2.74778e-17	0
574	WBGene00001597	gld-3	T07F8.3	II	3.61662	2.74778e-17	0
269	WBGene00003158	mcm-6	ZK632.1	III	3.61595	3.30686e-16	0
540	WBGene00011220	R10E11.9	R10E11.9	III	3.61595	3.30686e-16	0
147	WBGene00020967	W03A5.2	W03A5.2	III	3.61282	3.50674e-16	0
81	WBGene00017280	F09D1.1	F09D1.1	II	3.60366	3.55958e-17	0
449	WBGene00004888	smo-1	K12C11.2	I	3.59567	4.17292e-17	0
774	WBGene00006493	tag-147	R09A8.3	X	3.59326	3.1724e-19	0
223	WBGene00016563	C41D11.4	C41D11.4	I	3.58614	5.04315e-17	0
391	WBGene00001231	eif-3.H	C41D11.2	I	3.58614	5.04315e-17	0
204	WBGene00006431	tag-52	C02F12.4	X	3.58027	4.24848e-19	0
405	WBGene00022812	ZK742.2	ZK742.2	V	3.57516	4.76394e-19	0
817	WBGene00002078	imb-4	ZK742.1	V	3.57516	4.76394e-19	0
131	WBGene00021155	Y4C6B.1	Y4C6B.1	IV	3.56931	7.88784e-16	0
938	WBGene00021161	Y4C6B.7	Y4C6B.7	IV	3.56931	7.88784e-16	0
110	WBGene00011128	R07H5.8	R07H5.8	IV	3.56785	8.10409e-16	0
395	WBGene00004474	rps-5	T05E11.1	IV	3.56709	8.21811e-16	0
522	WBGene00021754	Y50D7A.4	Y50D7A.4	III	3.55991	8.46779e-17	0
60	WBGene00022099	Y69A2AR.28	Y69A2AR.28	IV	3.55526	1.02274e-15	0
418	WBGene00044019	C55A6.12	C55A6.12	V	3.55525	7.43387e-19	0
171	WBGene00013740	Y111B2A.20	Y111B2A.20	III	3.54873	1.15342e-15	0
361	WBGene00008164	C47G2.3	C47G2.3	II	3.54081	1.23221e-16	0
101	WBGene00013803	Y116A8C.26	Y116A8C.26	IV	3.53717	1.42662e-15	0
576	WBGene00004914	snr-1	Y116A8C.42	IV	3.53717	1.42662e-15	0
328	WBGene00009012	F21D5.7	F21D5.7	IV	3.53666	1.44011e-15	0
33	WBGene00004953	spd-2	F32H2.3	I	3.53171	1.47238e-16	0
154	WBGene00009346	F32H2.10	F32H2.10	I	3.53171	1.47238e-16	0
120	WBGene00009353	sdhd-1	F33A8.5	II	3.53111	1.48966e-16	0
225	WBGene00009354	F33A8.6	F33A8.6	II	3.53111	1.48966e-16	0
224	WBGene00019130	F59H5.1	F59H5.1	II	3.52539	1.66574e-16	0
11	WBGene00018362	F42G9.1	F42G9.1	III	3.51498	2.03981e-16	0
400	WBGene00018364	F42G9.6	F42G9.6	III	3.51498	2.03981e-16	0
172	WBGene00013075	Y51A2D.7	Y51A2D.7	V	3.51297	1.89697e-18	0
194	WBGene00003794	npp-8	Y41D4B.19	IV	3.51182	2.26788e-15	0
559	WBGene00010783	K11H3.6	K11H3.6	III	3.50977	2.35418e-15	0
62	WBGene00003927	pas-6	CD4.6	V	3.50913	2.0644e-18	0
772	WBGene00044542	CD4.11	CD4.11	V	3.50913	2.0644e-18	0
64	WBGene00013766	Y113G7B.17	Y113G7B.17	V	3.50416	2.30275e-18	0
330	WBGene00013765	Y113G7B.16	Y113G7B.16	V	3.50416	2.30275e-18	0
89	WBGene00013209	Y54G9A.6	Y54G9A.6	II	3.50271	2.58865e-16	0
168	WBGene00013210	Y54G9A.7	Y54G9A.7	II	3.50271	2.58865e-16	0
79	WBGene00011015	R04F11.2	R04F11.2	V	3.50149	2.44166e-18	0
287	WBGene00011017	R04F11.5	R04F11.5	V	3.50149	2.44166e-18	0
284	WBGene00022221	Y73B3A.20	Y73B3A.20	X	3.49625	2.739e-18	0
455	WBGene00022203	Y73B3A.1	Y73B3A.1	X	3.49625	2.739e-18	0
369	WBGene00003136	mau-2	C09H6.3	I	3.49172	3.20172e-16	0
102	WBGene00021739	Y50D4A.5	Y50D4A.5	V	3.46449	5.34259e-15	0
133	WBGene00022301	Y76B12C.7	Y76B12C.7	IV	3.45519	6.3134e-15	0
192	WBGene00018426	F44E7.4	F44E7.4	V	3.45227	7.14077e-18	0
71	WBGene00022171	Y71H2AM.6	Y71H2AM.6	III	3.4493	7.23016e-16	0
200	WBGene00016151	C27A2.1	C27A2.1	II	3.44727	7.51576e-16	0
709	WBGene00002637	let-418	F26F12.7	V	3.44274	8.77377e-18	0
72	WBGene00017328	F10C5.2	F10C5.2	III	3.43604	9.30788e-16	0
534	WBGene00021914	Y55B1BR.4	Y55B1BR.4	III	3.43604	9.30788e-16	0
872	WBGene00012850	Y44A6C.1	Y44A6C.1	V	3.43139	1.12067e-17	0
436	WBGene00003415	mrs-1	F58B3.5	IV	3.42895	1.00892e-14	0
725	WBGene00010232	F58B3.6	F58B3.6	IV	3.42895	1.00892e-14	0
660	WBGene00010626	K07C5.3	K07C5.3	V	3.42576	1.26481e-17	0
432	WBGene00013024	Y49A3A.1	Y49A3A.1	V	3.4228	1.34789e-17	0
573	WBGene00000123	ama-1	F36A4.7	IV	3.4191	1.20186e-14	0
322	WBGene00012221	W03C9.5	W03C9.5	II	3.404	1.70678e-15	0
782	WBGene00003228	mex-1	W03C9.7	II	3.404	1.70678e-15	0
638	WBGene00001005	dlc-1	T26A5.9	III	3.39938	1.70378e-14	0
750	WBGene00006463	tag-99	T26A5.3	III	3.39938	1.70378e-14	0
113	WBGene00008641	pch-2	F10B5.5	II	3.39267	2.11223e-15	0
40	WBGene00014221	ZK1098.4	ZK1098.4	III	3.39074	1.98377e-14	0
697	WBGene00003504	mut-7	ZK1098.8	III	3.39074	1.98377e-14	0
79	WBGene00018785	F54A3.6	F54A3.6	II	3.39062	2.19537e-15	0
991	WBGene00018782	F54A3.3	F54A3.3	II	3.39062	2.19537e-15	0
206	WBGene00004298	rad-54	W06D4.6	I	3.38903	2.26178e-15	0
483	WBGene00006503	snx-3	W06D4.5	I	3.38903	2.26178e-15	0
91	WBGene00012802	set-25	Y43F4B.3	III	3.37908	2.43471e-14	0
168	WBGene00044435	Y20F4.8	Y20F4.8	I	3.37459	2.9636e-15	0
73	WBGene00004460	rpn-3	C30C11.2	III	3.36975	2.86707e-14	0
369	WBGene00016250	C30C11.4	C30C11.4	III	3.36975	2.86707e-14	0
162	WBGene00007500	nasp-1	C09H10.6	II	3.3654	3.51793e-15	0
247	WBGene00010075	F55A11.1	F55A11.1	V	3.35688	5.47501e-17	0
279	WBGene00006373	syn-3	F55A11.2	V	3.35688	5.47501e-17	0
276	WBGene00012192	W02A11.1	W02A11.1	I	3.34678	4.97121e-15	0
168	WBGene00012666	Y39B6A.3	Y39B6A.3	V	3.34642	6.82213e-17	0
378	WBGene00012665	pph-5	Y39B6A.2	V	3.34642	6.82213e-17	0
28	WBGene00018013	F33E11.6	F33E11.6	V	3.3419	4.65701e-14	0
199	WBGene00007122	B0250.5	B0250.5	V	3.33145	9.33519e-17	0
147	WBGene00011275	R53.6	R53.6	II	3.32951	6.84058e-15	0
473	WBGene00011273	R53.4	R53.4	II	3.32951	6.84058e-15	0
131	WBGene00016676	C45G9.5	C45G9.5	III	3.32825	5.89928e-14	0
844	WBGene00016678	C45G9.7	C45G9.7	III	3.32825	5.89928e-14	0
287	WBGene00021944	Y55F3BR.7	Y55F3BR.7	IV	3.32705	6.02274e-14	0
404	WBGene00023184	Y55F3BR.t1	Y55F3BR.t1	IV	3.32705	6.02274e-14	0
82	WBGene00016374	C33H5.7	C33H5.7	IV	3.32495	6.24458e-14	0
96	WBGene00001827	hcf-1	C46A5.9	IV	3.32495	6.24458e-14	0
143	WBGene00006724	ubh-4	C08B11.7	II	3.32352	7.63806e-15	0
270	WBGene00007435	C08B11.8	C08B11.8	II	3.32352	7.63806e-15	0
198	WBGene00021270	Y23H5A.3	Y23H5A.3	I	3.32032	8.10035e-15	0
142	WBGene00010056	F54D5.14	F54D5.14	II	3.31854	8.37049e-15	0
129	WBGene00001232	eif-3.I	Y74C10AR.1	I	3.31521	8.89777e-15	0
358	WBGene00022281	abtm-1	Y74C10AR.3	I	3.31521	8.89777e-15	0
207	WBGene00003289	mir-61	F55A11.9	V	3.30866	1.50093e-16	0
229	WBGene00010077	F55A11.4	F55A11.4	V	3.30866	1.50093e-16	0
53	WBGene00023323	K08F11.6	K08F11.6	IV	3.30255	9.18039e-14	0
982	WBGene00007083	AH10.2	AH10.2	V	3.29916	1.82764e-16	0
794	WBGene00014178	ZK1010.4	ZK1010.4	III	3.29469	1.05038e-13	0
263	WBGene00006379	sys-1	T23D8.9	I	3.28998	1.41126e-14	0
158	WBGene00011562	T07C4.10	T07C4.10	III	3.28526	1.23393e-13	0
319	WBGene00015916	C17G10.2	C17G10.2	II	3.28309	1.59975e-14	0
989	WBGene00000383	cdc-14	C17G10.4	II	3.28309	1.59975e-14	0
294	WBGene00018431	F44E7.9	F44E7.9	V	3.28146	2.63376e-16	0
233	WBGene00004499	rps-30	C26F1.4	V	3.27647	2.91894e-16	0
262	WBGene00004453	rpl-39	C26F1.9	V	3.27647	2.91894e-16	0
438	WBGene00006856	usp-14	C13B4.2	II	3.27476	1.86111e-14	0
674	WBGene00010758	K10H10.1	K10H10.1	II	3.27476	1.86111e-14	0
80	WBGene00010197	F57C2.5	F57C2.5	II	3.27153	1.97337e-14	0
378	WBGene00010198	spat-1	F57C2.6	II	3.27153	1.97337e-14	0
81	WBGene00017269	F08F8.4	F08F8.4	III	3.2697	1.60779e-13	0
346	WBGene00017268	F08F8.2	F08F8.2	III	3.2697	1.60779e-13	0
202	WBGene00015313	C01G8.6	C01G8.6	I	3.26882	2.07252e-14	0
166	WBGene00006706	ubc-9	F29B9.6	IV	3.26262	1.81293e-13	0
892	WBGene00021811	ral-1	Y53G8AR.3	III	3.2607	1.87298e-13	0
292	WBGene00009254	F29D11.2	F29D11.2	I	3.26048	2.40952e-14	0
134	WBGene00013551	Y75B8A.16	Y75B8A.16	III	3.25783	1.96595e-13	0
255	WBGene00013550	Y75B8A.14	Y75B8A.14	III	3.25783	1.96595e-13	0
500	WBGene00004138	pqn-53	R07B7.3	V	3.25555	4.48105e-16	0
936	WBGene00015547	ain-1	C06G1.4	X	3.25377	4.64698e-16	0
81	WBGene00003499	mut-2	K04F10.6	I	3.24699	3.07297e-14	0
126	WBGene00019396	K04F10.3	K04F10.3	I	3.24699	3.07297e-14	0
293	WBGene00004143	pqn-59	R119.4	I	3.24065	3.44349e-14	0
638	WBGene00006385	taf-4	R119.6	I	3.24065	3.44349e-14	0
622	WBGene00019680	K12H4.5	K12H4.5	III	3.24032	2.64189e-13	0
984	WBGene00019681	K12H4.6	K12H4.6	III	3.24032	2.64189e-13	0
150	WBGene00020779	T24G10.2	T24G10.2	III	3.23887	2.70696e-13	0
401	WBGene00018612	F48E8.6	F48E8.6	III	3.23887	2.70696e-13	0
168	WBGene00012386	Y6B3A.1	Y6B3A.1	I	3.22727	4.37608e-14	0
154	WBGene00017084	E01A2.1	E01A2.1	I	3.22369	4.66507e-14	0
408	WBGene00017088	E01A2.6	E01A2.6	I	3.22369	4.66507e-14	0
543	WBGene00008082	C44B9.5	C44B9.5	III	3.22367	3.49304e-13	0
175	WBGene00004738	scc-3	F18E2.3	V	3.22299	8.68906e-16	0
395	WBGene00006512	abcf-1	F18E2.2	V	3.22299	8.68906e-16	0
503	WBGene00012584	Y38E10A.6	Y38E10A.6	II	3.22086	4.90648e-14	0
847	WBGene00047215	21ur-2360	Y73F8A.182	IV	3.21864	3.80005e-13	0
25	WBGene00016808	C50D2.5	C50D2.5	II	3.20935	6.02253e-14	0
435	WBGene00016811	C50D2.8	C50D2.8	II	3.20935	6.02253e-14	0
571	WBGene00008224	C50B8.1	C50B8.1	V	3.20659	1.20966e-15	0
129	WBGene00013208	Y54G9A.5	Y54G9A.5	II	3.20639	6.34723e-14	0
44	WBGene00011038	R05H5.3	R05H5.3	II	3.19894	7.24426e-14	0
249	WBGene00004412	rpl-1	Y71F9AL.13	I	3.19835	7.32025e-14	0
369	WBGene00022114	Y71F9AL.9	Y71F9AL.9	I	3.19835	7.32025e-14	0
115	WBGene00007616	C15H11.8	C15H11.8	V	3.19586	1.50079e-15	0
527	WBGene00016142	C26E6.6	C26E6.6	III	3.19438	5.6915e-13	0
15	WBGene00021392	Y38A10A.7	Y38A10A.7	V	3.1854	1.85067e-15	0
328	WBGene00017025	D1037.1	D1037.1	I	3.18336	9.54113e-14	0
356	WBGene00004272	rab-8	D1037.4	I	3.18336	9.54113e-14	0
512	WBGene00003829	nud-1	F53A2.4	III	3.18252	6.92604e-13	0
34	WBGene00021661	Y48G1A.6	Y48G1A.6	I	3.181	9.94686e-14	0
137	WBGene00021657	Y48G1A.1	Y48G1A.1	I	3.181	9.94686e-14	0
47	WBGene00021074	W07E6.2	W07E6.2	II	3.17602	1.08584e-13	0
433	WBGene00004188	prp-21	W07E6.4	II	3.17602	1.08584e-13	0
60	WBGene00004502	rpt-2	F29G9.5	V	3.16986	2.52341e-15	0
241	WBGene00000159	aps-1	F29G9.3	V	3.16986	2.52341e-15	0
403	WBGene00009987	F53F4.3	F53F4.3	V	3.16748	2.64589e-15	0
385	WBGene00017016	snap-1	D1014.3	V	3.16383	2.84504e-15	0
629	WBGene00005006	spr-1	D1014.8	V	3.16383	2.84504e-15	0
541	WBGene00002180	jtr-1	Y77E11A.4	IV	3.16299	9.55571e-13	0
600	WBGene00022310	Y77E11A.7	Y77E11A.7	IV	3.16299	9.55571e-13	0
274	WBGene00014095	ZK829.4	ZK829.4	IV	3.16203	9.70704e-13	0
129	WBGene00001258	emb-4	Y80D3A.2	V	3.15774	3.21046e-15	0
17	WBGene00018161	F38A5.2	F38A5.2	IV	3.15466	1.0954e-12	0
283	WBGene00001029	dnj-11	F38A5.13	IV	3.15466	1.0954e-12	0
118	WBGene00022388	Y95B8A.8	Y95B8A.8	I	3.14765	1.78464e-13	0
588	WBGene00022074	Y69A2AR.1	Y69A2AR.1	IV	3.14441	1.29542e-12	0
156	WBGene00007000	tufm-1	Y71H2AM.23	III	3.14323	1.92762e-13	0
518	WBGene00011122	cpt-2	R07H5.2	IV	3.14292	1.32727e-12	0
530	WBGene00007449	C08F8.9	C08F8.9	IV	3.14292	1.32727e-12	0
259	WBGene00004436	rpl-24.1	D1007.12	I	3.14145	1.98825e-13	0
342	WBGene00004479	rps-10	D1007.6	I	3.14145	1.98825e-13	0
325	WBGene00021427	Y38F2AR.9	Y38F2AR.9	IV	3.13993	1.39356e-12	0
441	WBGene00021420	Y38F2AR.2	Y38F2AR.2	IV	3.13993	1.39356e-12	0
45	WBGene00007235	C01G10.8	C01G10.8	V	3.13748	4.7919e-15	0
317	WBGene00007234	C01G10.7	C01G10.7	V	3.13748	4.7919e-15	0
777	WBGene00010280	F58G11.2	F58G11.2	V	3.12972	5.58254e-15	0
69	WBGene00010048	F54D5.2	F54D5.2	II	3.11618	3.08148e-13	0
146	WBGene00016393	C34B2.8	C34B2.8	I	3.11275	3.269e-13	0
161	WBGene00016387	kbp-5	C34B2.2	I	3.11275	3.269e-13	0
6	WBGene00022951	C30E1.9	C30E1.9	X	3.11091	8.07124e-15	0
687	WBGene00003803	npp-17	F10G8.3	I	3.10613	3.66415e-13	0
185	WBGene00003392	mog-4	C04H5.6	II	3.10579	3.68573e-13	0
376	WBGene00004759	sel-1	F45D3.5	V	3.09368	1.12912e-14	0
212	WBGene00011977	T24B8.3	T24B8.3	II	3.09207	4.66513e-13	0
162	WBGene00004248	pus-1	W06H3.2	V	3.09074	1.19555e-14	0
164	WBGene00012316	W06H3.3	W06H3.3	V	3.09074	1.19555e-14	0
284	WBGene00021934	Y55F3AR.3	Y55F3AR.3	IV	3.08315	3.48886e-12	0
346	WBGene00021933	Y55F3AR.2	Y55F3AR.2	IV	3.08315	3.48886e-12	0
609	WBGene00014232	ttll-4	ZK1128.6	III	3.07649	3.88099e-12	0
146	WBGene00004432	rpl-20	E04A4.8	IV	3.07118	4.22478e-12	0
312	WBGene00021202	Y17G9B.5	Y17G9B.5	IV	3.07118	4.22478e-12	0
256	WBGene00002076	imb-2	R06A4.4	II	3.06467	7.44504e-13	0
74	WBGene00022368	Y92H12BR.2	Y92H12BR.2	I	3.0634	7.60669e-13	0
709	WBGene00022369	Y92H12BR.3	Y92H12BR.3	I	3.0634	7.60669e-13	0
219	WBGene00011329	T01D3.5	T01D3.5	V	3.05735	2.27811e-14	0
36	WBGene00021815	Y53G8AR.8	Y53G8AR.8	III	3.05206	5.72604e-12	0
386	WBGene00021813	Y53G8AR.6	Y53G8AR.6	III	3.05206	5.72604e-12	0
271	WBGene00010303	F59A2.3	F59A2.3	III	3.05053	5.86667e-12	0
235	WBGene00000549	cls-2	R107.6	III	3.05001	5.91558e-12	0
674	WBGene00006519	tag-174	F54D8.2	III	3.0487	6.03899e-12	0
25	WBGene00013734	Y111B2A.10	Y111B2A.10	III	3.03489	7.5128e-12	0
13	WBGene00022170	Y71H2AM.5	Y71H2AM.5	III	3.0262	1.42531e-12	0
111	WBGene00022185	Y71H2AM.20	Y71H2AM.20	III	3.0262	1.42531e-12	0
405	WBGene00004245	puf-9	W06B11.2	X	3.02545	4.19119e-14	0
517	WBGene00015868	C16H3.3	C16H3.3	X	3.02511	4.21852e-14	0
724	WBGene00022936	C16H3.t1	C16H3.t1	X	3.02511	4.21852e-14	0
130	WBGene00007971	C36B1.3	C36B1.3	I	3.02278	1.50935e-12	0
142	WBGene00003925	pas-4	C36B1.4	I	3.02278	1.50935e-12	0
177	WBGene00001088	dpy-30	ZK863.6	V	3.02211	4.46562e-14	0
880	WBGene00050502	21ur-720	Y105C5A.481	IV	3.02059	9.40825e-12	0
959	WBGene00000366	cbp-1	R10E11.1	III	3.01763	9.85512e-12	0
229	WBGene00021701	Y48G9A.7	Y48G9A.7	III	3.01524	1.71246e-12	0
128	WBGene00003949	pbs-3	Y38A8.2	II	3.0136	1.76014e-12	0
224	WBGene00003799	npp-13	Y37E3.15	I	3.01085	1.84276e-12	0
45	WBGene00023418	R06F6.12	R06F6.12	II	3.01081	1.84404e-12	0
171	WBGene00003367	mix-1	M106.1	II	3.01081	1.84404e-12	0
286	WBGene00000121	aly-2	F23B2.6	IV	2.99896	1.31945e-11	0
316	WBGene00009078	F23B2.13	F23B2.13	IV	2.99896	1.31945e-11	0
116	WBGene00006822	unc-93	C46F11.1	III	2.99835	1.33201e-11	0
135	WBGene00009829	F47G9.1	F47G9.1	V	2.9935	7.67021e-14	0
10	WBGene00022737	ZK418.8	ZK418.8	III	2.99318	1.44373e-11	0
155	WBGene00015591	C08C3.4	C08C3.4	III	2.99185	1.47382e-11	0
14	WBGene00001007	dli-1	C39E9.14	IV	2.98977	1.52229e-11	0
151	WBGene00044083	tin-9.2	B0564.1	IV	2.98977	1.52229e-11	0
149	WBGene00017546	rpa-1	F18A1.5	II	2.98593	2.78859e-12	0
677	WBGene00017548	F18A1.7	F18A1.7	II	2.98593	2.78859e-12	0
368	WBGene00007091	B0001.6	B0001.6	IV	2.97574	1.89204e-11	0
51	WBGene00010260	F58E10.3	F58E10.3	V	2.97371	1.11174e-13	0
64	WBGene00000097	aip-1	F58E10.4	V	2.97371	1.11174e-13	0
341	WBGene00003818	nsf-1	H15N14.2	I	2.96977	3.64174e-12	0
846	WBGene00000079	adr-1	H15N14.1	I	2.96977	3.64174e-12	0
119	WBGene00003806	npp-20	Y77E11A.13	IV	2.96274	2.31253e-11	0
37	WBGene00012353	W09C5.7	W09C5.7	I	2.95923	4.3308e-12	0
286	WBGene00004445	rpl-31	W09C5.6	I	2.95923	4.3308e-12	0
39	WBGene00013561	Y75B8A.31	Y75B8A.31	III	2.95427	2.63389e-11	0
263	WBGene00004085	pph-4.1	Y75B8A.30	III	2.95427	2.63389e-11	0
68	WBGene00006737	ulp-2	Y38A8.3	II	2.94708	5.28401e-12	0
256	WBGene00022493	Y119D3B.16	Y119D3B.16	III	2.94438	5.52207e-12	0
284	WBGene00022489	Y119D3B.12	Y119D3B.12	III	2.94438	5.52207e-12	0
74	WBGene00010284	aman-2	F58H1.1	V	2.94336	1.95518e-13	0
580	WBGene00010286	F58H1.3	F58H1.3	V	2.94336	1.95518e-13	0
48	WBGene00011085	R07B5.8	R07B5.8	V	2.9413	2.03117e-13	0
159	WBGene00019276	H43I07.3	H43I07.3	V	2.94077	3.2393e-11	0
54	WBGene00020843	T27A3.7	T27A3.7	I	2.93702	6.22653e-12	0
425	WBGene00020839	T27A3.2	T27A3.2	I	2.93702	6.22653e-12	0
207	WBGene00012479	Y18D10A.9	Y18D10A.9	I	2.93637	6.29295e-12	0
249	WBGene00016990	CD4.4	CD4.4	V	2.93462	2.29776e-13	0
398	WBGene00007586	ril-2	C14C10.3	V	2.92842	2.5761e-13	0
735	WBGene00007588	C14C10.5	C14C10.5	V	2.92842	2.5761e-13	0
47	WBGene00008480	E04D5.1	E04D5.1	II	2.92352	7.75479e-12	0
350	WBGene00001117	dyf-1	F54C1.5	I	2.92271	7.85675e-12	0
38	WBGene00003802	npp-16	Y56A3A.17	III	2.92038	4.41938e-11	0
139	WBGene00013237	Y56A3A.19	Y56A3A.19	III	2.92038	4.41938e-11	0
636	WBGene00019357	cpg-8	K03B4.7	V	2.91751	4.61612e-11	0
206	WBGene00018975	F56E10.1	F56E10.1	V	2.90836	5.30193e-11	0
554	WBGene00004496	rps-27	F56E10.4	V	2.90836	5.30193e-11	0
198	WBGene00008882	F16B12.6	F16B12.6	X	2.90534	3.93358e-13	0
328	WBGene00021749	Y50D4C.5	Y50D4C.5	V	2.90329	5.72346e-11	0
690	WBGene00008838	F15A4.2	F15A4.2	II	2.90298	1.08084e-11	0
54	WBGene00016494	C37A2.8	C37A2.8	I	2.90223	1.09398e-11	0
702	WBGene00017098	E02D9.1	E02D9.1	I	2.90223	1.09398e-11	0
179	WBGene00006961	xnp-1	B0041.7	I	2.90105	1.11483e-11	0
397	WBGene00003592	nfi-1	ZK1290.4	II	2.89892	1.15371e-11	0
112	WBGene00012998	Y48C3A.20	Y48C3A.20	II	2.89877	1.15664e-11	0
325	WBGene00007092	B0001.7	B0001.7	IV	2.897	6.29309e-11	0
178	WBGene00002225	klp-15	M01E11.6	I	2.89112	1.30768e-11	0
187	WBGene00019711	M01E11.2	M01E11.2	I	2.89112	1.30768e-11	0
83	WBGene00004427	rpl-15	K11H12.2	IV	2.88933	7.06243e-11	0
719	WBGene00019664	K11H12.8	K11H12.8	IV	2.88933	7.06243e-11	0
79	WBGene00021929	dcap-1	Y55F3AM.12	IV	2.88732	7.27902e-11	0
50	WBGene00018898	F55F10.1	F55F10.1	IV	2.88635	7.38545e-11	0
316	WBGene00004699	rsp-2	W02B12.2	II	2.88311	1.48672e-11	0
709	WBGene00004698	rsp-1	W02B12.3	II	2.88311	1.48672e-11	0
243	WBGene00019510	K07H8.10	K07H8.10	IV	2.88232	7.84581e-11	0
499	WBGene00019505	K07H8.3	K07H8.3	IV	2.88232	7.84581e-11	0
186	WBGene00001102	dsh-2	C27A2.6	II	2.88129	1.53074e-11	0
800	WBGene00008530	F02E9.5	F02E9.5	I	2.8797	1.57004e-11	0
104	WBGene00001583	gfi-3	M163.4	X	2.86978	7.50488e-13	0
23	WBGene00002144	inx-22	Y47G6A.2	I	2.86974	1.84057e-11	0
27	WBGene00021649	Y47G6A.25	Y47G6A.25	I	2.86974	1.84057e-11	0
630	WBGene00019490	K07E3.1	K07E3.1	X	2.86862	7.66344e-13	0
81	WBGene00009563	F39H2.3	F39H2.3	I	2.8665	1.93785e-11	0
729	WBGene00006377	syp-3	F39H2.4	I	2.8665	1.93785e-11	0
47	WBGene00021295	Y25C1A.8	Y25C1A.8	II	2.86499	1.98506e-11	0
216	WBGene00010988	R03D7.1	R03D7.1	II	2.86169	2.09199e-11	0
184	WBGene00009173	F26H9.1	F26H9.1	I	2.86057	2.1293e-11	0
701	WBGene00008781	F14B4.3	F14B4.3	I	2.86057	2.1293e-11	0
608	WBGene00007548	C13C4.4	C13C4.4	V	2.86001	8.94909e-13	0
282	WBGene00021930	Y55F3AM.13	Y55F3AM.13	IV	2.85831	1.12263e-10	0
295	WBGene00021920	Y55F3AM.1	Y55F3AM.1	IV	2.85831	1.12263e-10	0
211	WBGene00004452	rpl-38	C06B8.8	V	2.85771	9.32775e-13	0
643	WBGene00020824	T26A8.1	T26A8.1	IV	2.85462	1.18601e-10	0
900	WBGene00020827	T26A8.4	T26A8.4	IV	2.85462	1.18601e-10	0
152	WBGene00021715	Y49F6B.2	Y49F6B.2	II	2.84571	2.69452e-11	0
367	WBGene00000647	col-71	Y49F6B.10	II	2.84571	2.69452e-11	0
147	WBGene00020391	T10B5.5	T10B5.5	V	2.84545	1.35863e-10	0
308	WBGene00020390	T10B5.4	T10B5.4	V	2.84545	1.35863e-10	0
372	WBGene00012978	Y48B6A.1	Y48B6A.1	II	2.84321	2.80284e-11	0
533	WBGene00004456	rpl-43	Y48B6A.2	II	2.84321	2.80284e-11	0
32	WBGene00012126	T28D6.6	T28D6.6	III	2.84225	1.42448e-10	0
159	WBGene00003975	pen-2	T28D6.9	III	2.84225	1.42448e-10	0
134	WBGene00018230	F40E3.2	F40E3.2	I	2.84128	2.88964e-11	0
142	WBGene00013096	mcd-1	Y51H1A.6	II	2.84112	2.89703e-11	0
361	WBGene00002238	krs-1	T02G5.9	II	2.83916	2.9878e-11	0
66	WBGene00021921	Y55F3AM.3	Y55F3AM.3	IV	2.83253	1.64413e-10	0
148	WBGene00004454	rpl-41	C09H10.2	II	2.829	3.50549e-11	0
491	WBGene00003831	nuo-1	C09H10.3	II	2.829	3.50549e-11	0
23	WBGene00017288	F09E5.10	F09E5.10	II	2.82761	3.58316e-11	0
100	WBGene00017286	F09E5.8	F09E5.8	II	2.82761	3.58316e-11	0
105	WBGene00015487	C05D11.10	C05D11.10	III	2.82551	1.82304e-10	0
284	WBGene00006515	tag-170	C05D11.3	III	2.82551	1.82304e-10	0
91	WBGene00011563	T07C4.11	T07C4.11	III	2.82422	1.85785e-10	0
158	WBGene00003225	mev-1	T07C4.7	III	2.82422	1.85785e-10	0
191	WBGene00000236	bag-1	F57B10.11	I	2.82305	3.84846e-11	0
33	WBGene00003045	lir-2	F18A1.4	II	2.8196	4.06225e-11	0
309	WBGene00000200	arx-2	K07C5.1	V	2.81672	1.93901e-12	0
836	WBGene00010625	K07C5.2	K07C5.2	V	2.81672	1.93901e-12	0
818	WBGene00008359	nspc-17	D1025.8	X	2.81024	2.17479e-12	0
274	WBGene00002147	ire-1	C41C4.4	II	2.80912	4.78462e-11	0
168	WBGene00000517	cki-2	T05A6.2	II	2.80644	4.98909e-11	0
576	WBGene00006593	tol-1	C07F11.1	I	2.80184	5.35978e-11	0
150	WBGene00004486	rps-17	T08B2.10	I	2.79896	5.60486e-11	0
440	WBGene00012956	Y47H9C.14	Y47H9C.14	I	2.79653	5.82078e-11	0
26	WBGene00012337	W07G4.3	W07G4.3	V	2.79437	2.87734e-12	0
386	WBGene00016381	sgo-1	C33H5.15	IV	2.7939	2.89325e-10	0
431	WBGene00002221	klp-10	C33H5.4	IV	2.7939	2.89325e-10	0
100	WBGene00004166	pqn-85	Y43H11AL.3	II	2.79388	6.06531e-11	0
521	WBGene00021810	Y53G8AR.2	Y53G8AR.2	III	2.79127	3.00619e-10	0
40	WBGene00012723	Y39G8B.2	Y39G8B.2	II	2.79015	6.42614e-11	0
119	WBGene00001047	dnj-29	Y63D3A.6	I	2.78976	6.46471e-11	0
336	WBGene00013406	Y63D3A.7	Y63D3A.7	I	2.78976	6.46471e-11	0
369	WBGene00004493	rps-24	T07A9.11	IV	2.78634	3.22861e-10	0
582	WBGene00020295	T07A9.1	T07A9.1	IV	2.78634	3.22861e-10	0
33	WBGene00010419	H28O16.1	H28O16.1	I	2.78489	6.97159e-11	0
157	WBGene00010420	H28O16.2	H28O16.2	I	2.78489	6.97159e-11	0
222	WBGene00001513	gad-1	T05H4.14	V	2.78306	3.5092e-12	0
410	WBGene00020269	T05H4.6a	T05H4.6	V	2.78306	3.5092e-12	0
547	WBGene00004497	rps-28	Y41D4B.5	IV	2.78121	3.47789e-10	0
173	WBGene00044341	M01G5.6	M01G5.6	III	2.78039	7.47357e-11	0
305	WBGene00004484	rps-15	F36A2.6	I	2.78015	7.50048e-11	0
477	WBGene00009456	F36A2.9	F36A2.9	I	2.78015	7.50048e-11	0
56	WBGene00011680	T10B10.3	T10B10.3	X	2.77742	3.87346e-12	0
268	WBGene00004506	rpt-6	Y49E10.1	III	2.77581	3.76009e-10	0
83	WBGene00006698	uaf-2	Y116A8C.35	IV	2.77434	3.84051e-10	0
841	WBGene00006405	itsn-1	Y116A8C.36	IV	2.77434	3.84051e-10	0
643	WBGene00007027	ssl-1	Y111B2A.22	III	2.77334	3.89647e-10	0
379	WBGene00016493	C37A2.7	C37A2.7	I	2.76564	9.37871e-11	0
906	WBGene00004110	pqn-20	C37A2.2	I	2.76564	9.37871e-11	0
100	WBGene00004922	snt-2	F42G9.7	III	2.76325	9.7294e-11	0
511	WBGene00004498	rps-29	B0412.4	III	2.76325	9.7294e-11	0
683	WBGene00012971	Y48A6B.10	Y48A6B.10	III	2.75961	4.74818e-10	0
213	WBGene00006702	ubc-3	Y71G12B.15	I	2.75923	1.03477e-10	0
156	WBGene00004385	rnp-2	K08D10.4	IV	2.75865	4.8135e-10	0
480	WBGene00004495	rps-26	F39B2.6	I	2.75695	1.07159e-10	0
182	WBGene00006734	ufd-2	T05H10.5	II	2.75659	1.07754e-10	0
40	WBGene00006442	tag-65	F58G11.5	V	2.75265	5.96093e-12	0
238	WBGene00010283	F58G11.6	F58G11.6	V	2.75265	5.96093e-12	0
75	WBGene00010687	K08F9.4	K08F9.4	V	2.75103	6.13073e-12	0
245	WBGene00000473	cey-2	F46F11.2	I	2.74965	1.19813e-10	0
771	WBGene00018509	F46F11.6	F46F11.6	I	2.74965	1.19813e-10	0
321	WBGene00020936	hrpf-1	W02D3.11	I	2.74741	1.23978e-10	0
47	WBGene00015240	B0524.1	B0524.1	III	2.74721	1.24372e-10	0
285	WBGene00015245	B0524.6	B0524.6	III	2.74721	1.24372e-10	0
170	WBGene00002083	inf-1	F57B9.6	III	2.74012	6.27471e-10	0
124	WBGene00011087	R07B7.2	R07B7.2	V	2.73872	7.58501e-12	0
760	WBGene00013018	Y48G10A.1	Y48G10A.1	I	2.73829	1.42456e-10	0
120	WBGene00002002	hsb-1	K08E7.2	IV	2.73374	6.87141e-10	0
524	WBGene00002368	let-99	K08E7.3	IV	2.73374	6.87141e-10	0
298	WBGene00003918	par-3	F54E7.3	III	2.72797	7.45868e-10	0
615	WBGene00003321	mir-228	T12E12.7	IV	2.7266	7.60498e-10	0
800	WBGene00049807	21ur-3255	T12E12.18	IV	2.7266	7.60498e-10	0
247	WBGene00044319	tag-266	W06E11.5	III	2.72314	1.79278e-10	0
332	WBGene00044318	tag-267	W06E11.2	III	2.72314	1.79278e-10	0
141	WBGene00013168	Y53F4B.22	Y53F4B.22	II	2.72253	1.8093e-10	0
265	WBGene00000935	daz-1	F56D1.7	II	2.72236	1.81417e-10	0
493	WBGene00007273	C03C10.7	C03C10.7	III	2.7163	8.79956e-10	0
627	WBGene00004392	rnr-2	C03C10.3	III	2.7163	8.79956e-10	0
580	WBGene00010369	H06O01.2	H06O01.2	I	2.71484	2.03234e-10	0
61	WBGene00000876	cyl-1	C52E4.6	V	2.71425	1.15464e-11	0
474	WBGene00008259	C52E4.7	C52E4.7	V	2.71425	1.15464e-11	0
345	WBGene00002148	gon-14	F44C4.4	V	2.71101	1.22043e-11	0
46	WBGene00011253	R11H6.5	R11H6.5	V	2.70898	1.26347e-11	0
289	WBGene00009650	F43D2.1	F43D2.1	V	2.70898	1.26347e-11	0
196	WBGene00021563	Y45G12B.2	Y45G12B.2	V	2.70844	9.83189e-10	0
204	WBGene00021564	Y45G12B.3	Y45G12B.3	V	2.70844	9.83189e-10	0
47	WBGene00019823	R02D3.5	R02D3.5	IV	2.70615	1.01541e-09	0
196	WBGene00019820	cogc-8	R02D3.2	IV	2.70615	1.01541e-09	0
320	WBGene00014411	F58D5.t1	F58D5.t1	I	2.70516	2.35109e-10	0
646	WBGene00002000	hrp-2	F58D5.1	I	2.70516	2.35109e-10	0
296	WBGene00013381	cyp-31A5	Y62E10A.15	IV	2.70197	1.07701e-09	0
502	WBGene00013380	Y62E10A.14	Y62E10A.14	IV	2.70197	1.07701e-09	0
103	WBGene00022620	ZC477.5	ZC477.5	IV	2.69848	1.13112e-09	0
142	WBGene00022618	ZC477.3	ZC477.3	IV	2.69848	1.13112e-09	0
143	WBGene00010912	M106.4	M106.4	II	2.69687	2.66273e-10	0
238	WBGene00000293	cap-2	M106.5	II	2.69687	2.66273e-10	0
872	WBGene00011953	T23F11.1	T23F11.1	III	2.69614	1.16883e-09	0
397	WBGene00012552	Y37D8A.12	Y37D8A.12	III	2.69465	1.19357e-09	0
541	WBGene00012551	Y37D8A.11	Y37D8A.11	III	2.69465	1.19357e-09	0
672	WBGene00044890	F40F12.10	F40F12.10	III	2.69356	1.21196e-09	0
89	WBGene00008670	F11A3.2	F11A3.2	V	2.69287	1.66182e-11	0
127	WBGene00010896	M28.5	M28.5	II	2.69156	2.88323e-10	0
451	WBGene00004704	rsp-7	D2089.1	II	2.69156	2.88323e-10	0
95	WBGene00001325	eor-2	C44H4.7	X	2.69045	1.73141e-11	0
835	WBGene00005495	srh-291	Y94A7B.3	V	2.68907	1.77234e-11	0
86	WBGene00000939	dcr-1	K12H4.8	III	2.68663	1.33545e-09	0
253	WBGene00000143	apc-2	K06H7.6	III	2.68663	1.33545e-09	0
66	WBGene00017132	mel-47	EEED8.1	II	2.68631	3.11815e-10	0
14	WBGene00007119	B0250.2	B0250.2	V	2.68254	1.97931e-11	0
584	WBGene00004413	rpl-2	B0250.1	V	2.68254	1.97931e-11	0
391	WBGene00017920	F29B9.2	F29B9.2	IV	2.68226	1.41959e-09	0
399	WBGene00017925	F29B9.11	F29B9.11	IV	2.68226	1.41959e-09	0
4	WBGene00007270	C03C10.4	C03C10.4	III	2.68083	1.44813e-09	0
37	WBGene00006715	ubc-20	F40G9.3	III	2.67747	3.55746e-10	0
670	WBGene00003510	mxl-2	F40G9.11	III	2.67747	3.55746e-10	0
157	WBGene00004836	sls-2.4	R12E2.16	I	2.6772	3.57212e-10	0
460	WBGene00020035	R12E2.10	R12E2.10	I	2.6772	3.57212e-10	0
48	WBGene00021378	Y37E11B.6	Y37E11B.6	IV	2.67423	1.58763e-09	0
995	WBGene00011440	sfxn-1.5	T04F8.1	X	2.66994	2.44808e-11	0
422	WBGene00012375	W09H1.5	W09H1.5	II	2.66778	4.10847e-10	0
182	WBGene00004458	rpn-1	T22D1.9	IV	2.66455	1.81622e-09	0
581	WBGene00020683	T22D1.4	T22D1.4	IV	2.66455	1.81622e-09	0
125	WBGene00001017	dnc-1	ZK593.5	IV	2.65984	1.93888e-09	0
255	WBGene00003081	lsm-7	ZK593.7	IV	2.65984	1.93888e-09	0
339	WBGene00016797	C50A2.3	C50A2.3	IV	2.6488	2.25828e-09	0
217	WBGene00004473	rps-4	Y43B11AR.4	IV	2.64854	2.26633e-09	0
8	WBGene00017929	F29C4.7	F29C4.7	IV	2.64362	2.42539e-09	0
496	WBGene00017926	F29C4.2	F29C4.2	IV	2.64362	2.42539e-09	0
101	WBGene00023160	W09G10.t1	W09G10.t1	II	2.64336	5.8919e-10	0
229	WBGene00015102	cpg-2	B0280.5	III	2.64313	2.44182e-09	0
248	WBGene00020115	R155.1	R155.1	III	2.64172	6.03502e-10	0
707	WBGene00022410	Y97E10C.1	Y97E10C.1	V	2.64062	3.99843e-11	0
462	WBGene00008005	C38D4.4	C38D4.4	III	2.63523	2.72197e-09	0
31	WBGene00000094	agt-2	F09E5.13	II	2.63387	6.77203e-10	0
543	WBGene00017283	F09E5.3	F09E5.3	II	2.63387	6.77203e-10	0
89	WBGene00019729	M02D8.3	M02D8.3	X	2.63314	4.52814e-11	0
227	WBGene00022678	ZK180.4	ZK180.4	IV	2.62404	3.17272e-09	0
187	WBGene00006376	syp-2	C24G6.1	V	2.62226	5.42216e-11	0
271	WBGene00016062	C24G6.8	C24G6.8	V	2.62226	5.42216e-11	0
196	WBGene00008179	B0491.t2	B0491.t2	II	2.62201	8.05289e-10	0
228	WBGene00008135	B0491.t1	B0491.t1	II	2.62201	8.05289e-10	0
478	WBGene00019777	M57.1	M57.1	IV	2.6183	3.43114e-09	0
54	WBGene00016971	C56E6.3	C56E6.3	II	2.61765	8.58114e-10	0
187	WBGene00001352	evl-14	H38K22.1	III	2.6141	3.63306e-09	0
616	WBGene00010428	dcn-1	H38K22.2	III	2.6141	3.63306e-09	0
192	WBGene00021191	Y14H12B.1	Y14H12B.1	II	2.61236	9.26826e-10	0
521	WBGene00021192	Y14H12B.2	Y14H12B.2	II	2.61236	9.26826e-10	0
325	WBGene00020094	wip-1	R144.4	III	2.61228	3.72403e-09	0
673	WBGene00020097	larp-1	R144.7	III	2.61228	3.72403e-09	0
277	WBGene00018290	F41E6.9	F41E6.9	V	2.61095	6.53472e-11	0
224	WBGene00013093	Y51H1A.2	Y51H1A.2	II	2.61076	9.48574e-10	0
351	WBGene00013094	Y51H1A.3	Y51H1A.3	II	2.61076	9.48574e-10	0
165	WBGene00018159	F37F2.2	F37F2.2	I	2.60855	9.79474e-10	0
87	WBGene00011408	T04A8.6	T04A8.6	III	2.60834	3.92895e-09	0
609	WBGene00011410	T04A8.8	T04A8.8	III	2.60834	3.92895e-09	0
200	WBGene00019808	R01B10.6	R01B10.6	V	2.60638	7.04443e-11	0
207	WBGene00004304	ran-3	C26D10.1	II	2.60571	1.02062e-09	0
207	WBGene00007744	C26D10.3	C26D10.3	II	2.60571	1.02062e-09	0
284	WBGene00016624	C44B7.2	C44B7.2	II	2.60032	1.10357e-09	0
583	WBGene00004951	spc-1	K10B3.10	X	2.59911	7.93813e-11	0
174	WBGene00022393	Y97E10AL.2	Y97E10AL.2	V	2.59766	8.12801e-11	0
271	WBGene00022394	Y97E10AL.3	Y97E10AL.3	V	2.59766	8.12801e-11	0
277	WBGene00006604	tra-1	Y47D3A.6	III	2.59678	4.5959e-09	0
98	WBGene00000460	ceh-39	T26C11.7	X	2.59657	8.27517e-11	0
230	WBGene00004426	rpl-14	C04F12.4	I	2.59129	1.25725e-09	0
349	WBGene00018953	F56C9.10	F56C9.10	III	2.59103	4.96698e-09	0
4	WBGene00021551	Y44E3A.6	Y44E3A.6	I	2.58837	1.31114e-09	0
595	WBGene00003656	nhr-66	T09A12.4	IV	2.58675	5.26193e-09	0
296	WBGene00004918	snr-5	ZK652.1	III	2.58397	5.46252e-09	0
768	WBGene00000835	cuc-1	ZK652.11	III	2.58397	5.46252e-09	0
360	WBGene00018794	F54C4.3	F54C4.3	III	2.58334	1.4095e-09	0
102	WBGene00016158	ari-1	C27A12.8	I	2.57977	1.4838e-09	0
247	WBGene00002010	hsp-6	C37H5.8	V	2.57877	5.85867e-09	0
353	WBGene00016508	C37H5.5	C37H5.5	V	2.57877	5.85867e-09	0
585	WBGene00011639	T09A5.12	T09A5.12	II	2.57366	1.61963e-09	0
54	WBGene00013129	Y52B11A.10	Y52B11A.10	I	2.57324	1.62934e-09	0
175	WBGene00013128	Y52B11A.9	Y52B11A.9	I	2.57324	1.62934e-09	0
52	WBGene00009256	F29F11.3	F29F11.3	V	2.57253	1.22453e-10	0
191	WBGene00010549	K03H4.2	K03H4.2	V	2.57187	1.23772e-10	0
351	WBGene00006396	taf-12	Y56A3A.4	III	2.56934	6.64841e-09	0
293	WBGene00020286	T06A10.3	T06A10.3	IV	2.56311	7.22585e-09	0
154	WBGene00009772	ztf-7	F46B6.7	V	2.55671	1.58155e-10	0
527	WBGene00004879	smg-1	C48B6.6	I	2.55304	2.17335e-09	0
941	WBGene00016741	C48B6.3	C48B6.3	I	2.55304	2.17335e-09	0
457	WBGene00004027	pie-1	Y49E10.14	III	2.55058	8.53754e-09	0
177	WBGene00018316	F41H10.3	F41H10.3	IV	2.55	8.60443e-09	0
386	WBGene00011375	T02E1.2	T02E1.2	I	2.54791	2.33751e-09	0
285	WBGene00004078	pos-1	F52E1.1	V	2.5479	1.82278e-10	0
318	WBGene00018698	vha-18	F52E1.10	V	2.5479	1.82278e-10	0
270	WBGene00004483	rps-14	F37C12.9	III	2.54725	8.92424e-09	0
375	WBGene00004450	rpl-36	F37C12.4	III	2.54725	8.92424e-09	0
167	WBGene00019221	H20J04.6	H20J04.6	II	2.54684	2.37339e-09	0
71	WBGene00022092	Y69A2AR.21	Y69A2AR.21	IV	2.53676	1.02549e-08	0
490	WBGene00022089	Y69A2AR.18	Y69A2AR.18	IV	2.53676	1.02549e-08	0
55	WBGene00015468	C05D2.6	C05D2.6	III	2.53125	1.10281e-08	0
749	WBGene00001514	gak-1	C05D2.5	III	2.53125	1.10281e-08	0
93	WBGene00044305	F56H1.6	F56H1.6	I	2.52912	3.04846e-09	0
518	WBGene00004505	rpt-5	F56H1.4	I	2.52912	3.04846e-09	0
382	WBGene00001329	epn-1	T04C10.2	X	2.52843	2.48959e-10	0
122	WBGene00011641	T09A5.15	T09A5.15	II	2.52674	3.15225e-09	0
238	WBGene00011636	T09A5.8	T09A5.8	II	2.52674	3.15225e-09	0
647	WBGene00012376	W10D5.2	W10D5.2	I	2.5226	3.34108e-09	0
124	WBGene00004420	rpl-9	R13A5.8	III	2.52074	1.26655e-08	0
391	WBGene00003063	lpd-7	R13A5.12	III	2.52074	1.26655e-08	0
582	WBGene00003335	mir-241	F56A12.4	V	2.51996	2.84941e-10	0
704	WBGene00006917	vha-8	C17H12.14	IV	2.51965	1.28482e-08	0
748	WBGene00015928	C17H12.2	C17H12.2	IV	2.51965	1.28482e-08	0
276	WBGene00013442	Y66D12A.16	Y66D12A.16	III	2.51775	1.31725e-08	0
342	WBGene00013443	such-1	Y66D12A.17	III	2.51775	1.31725e-08	0
64	WBGene00010891	M18.6	M18.6	IV	2.51731	1.32477e-08	0
148	WBGene00010890	ddb-1	M18.5	IV	2.51731	1.32477e-08	0
369	WBGene00004435	rpl-23	B0336.10	III	2.51436	1.37715e-08	0
176	WBGene00021149	W10G11.20	W10G11.20	II	2.51337	3.80256e-09	0
79	WBGene00017319	F09G8.3	F09G8.3	III	2.51206	1.41911e-08	0
197	WBGene00008586	F08G12.2	F08G12.2	X	2.5119	3.23869e-10	0
369	WBGene00008587	F08G12.3	F08G12.3	X	2.5119	3.23869e-10	0
412	WBGene00018187	F38E9.5	F38E9.5	X	2.50722	3.48747e-10	0
181	WBGene00004433	rpl-21	C14B9.7	III	2.50636	1.52901e-08	0
448	WBGene00015755	C14B9.10	C14B9.10	III	2.50636	1.52901e-08	0
182	WBGene00018963	ucr-1	F56D2.1	III	2.50341	1.5891e-08	0
232	WBGene00018967	F56D2.6	F56D2.6	III	2.50341	1.5891e-08	0
735	WBGene00023497	lin-15B	ZK662.4	X	2.5009	3.85418e-10	0
174	WBGene00007718	C25D7.8	C25D7.8	V	2.50029	3.89133e-10	0
521	WBGene00006437	tag-59	K08B12.5	V	2.49661	4.12392e-10	0
279	WBGene00009051	F22D6.4	F22D6.4	I	2.49613	4.83577e-09	0
280	WBGene00003815	nrs-1	F22D6.3	I	2.49613	4.83577e-09	0
323	WBGene00000249	bir-1	T27F2.3	V	2.49329	4.34521e-10	0
177	WBGene00012696	reps-1	Y39B6A.38	V	2.48946	4.61529e-10	0
313	WBGene00012695	Y39B6A.37	Y39B6A.37	V	2.48946	4.61529e-10	0
422	WBGene00016501	C37C3.9	C37C3.9	V	2.48829	4.70056e-10	0
667	WBGene00016496	C37C3.2	C37C3.2	V	2.48829	4.70056e-10	0
74	WBGene00016837	C50F2.3	C50F2.3	I	2.48216	5.86939e-09	0
285	WBGene00020193	T03F1.12	T03F1.12	I	2.48216	5.86939e-09	0
337	WBGene00015083	egg-1	B0244.8	III	2.48114	2.12231e-08	0
229	WBGene00008590	F08H9.2	F08H9.2	V	2.48082	5.28526e-10	0
798	WBGene00003638	nhr-48	ZK662.3	X	2.47993	5.35919e-10	0
59	WBGene00017607	F19F10.11	F19F10.11	V	2.47786	5.53616e-10	0
339	WBGene00016816	C50E3.5	C50E3.5	V	2.47786	5.53616e-10	0
111	WBGene00021899	Y54H5A.1	Y54H5A.1	III	2.47763	2.22077e-08	0
199	WBGene00021901	tag-262	Y54H5A.3	III	2.47763	2.22077e-08	0
464	WBGene00015691	C10H11.1	C10H11.1	I	2.47737	6.27069e-09	0
11	WBGene00022021	Y61A9LA.10	Y61A9LA.10	V	2.47626	2.26033e-08	0
354	WBGene00018814	F54D11.4	F54D11.4	V	2.47626	2.26033e-08	0
144	WBGene00003241	mig-5	T05C12.6	II	2.47459	6.51612e-09	0
274	WBGene00000377	cct-1	T05C12.7	II	2.47459	6.51612e-09	0
290	WBGene00014015	ZK632.7	ZK632.7	III	2.47414	2.32313e-08	0
79	WBGene00006714	ubc-19	Y69H2.6	V	2.47218	6.05001e-10	0
114	WBGene00013482	Y69H2.7	Y69H2.7	V	2.47218	6.05001e-10	0
212	WBGene00003637	nhr-47	C24G6.4	V	2.46892	6.36514e-10	0
228	WBGene00001037	dnj-19	T05C3.5	V	2.46892	6.36514e-10	0
960	WBGene00022817	ZK783.2	ZK783.2	III	2.4688	2.48863e-08	0
257	WBGene00006729	ucp-4	K07B1.3	V	2.46494	6.7728e-10	0
614	WBGene00021892	Y54G2A.28	Y54G2A.28	IV	2.46238	2.7029e-08	0
792	WBGene00021869	Y54G2A.3	Y54G2A.3	IV	2.46238	2.7029e-08	0
318	WBGene00000874	cyk-3	ZK328.1	III	2.46206	2.71374e-08	0
84	WBGene00020316	brc-2	T07E3.5	III	2.46079	2.75858e-08	0
705	WBGene00020314	T07E3.3	T07E3.3	III	2.46079	2.75858e-08	0
129	WBGene00009145	F26A3.7	F26A3.7	I	2.46016	7.94476e-09	0
419	WBGene00011975	T24B1.1	T24B1.1	I	2.46016	7.94476e-09	0
642	WBGene00022752	ZK484.6	ZK484.6	I	2.46009	7.953e-09	0
724	WBGene00008919	tag-318	F17C11.8	V	2.45952	7.36899e-10	0
169	WBGene00016907	C53H9.2	C53H9.2	I	2.45892	8.08118e-09	0
307	WBGene00044746	C53H9.3	C53H9.3	I	2.45892	8.08118e-09	0
185	WBGene00001038	dnj-20	T15H9.7	II	2.45632	8.37394e-09	0
229	WBGene00014249	ZK1307.8	ZK1307.8	II	2.45632	8.37394e-09	0
268	WBGene00010405	H19N07.1	H19N07.1	V	2.45484	7.92364e-10	0
543	WBGene00010406	math-33	H19N07.2	V	2.45484	7.92364e-10	0
136	WBGene00006888	vbh-1	Y54E10A.9	I	2.45433	8.60552e-09	0
301	WBGene00021829	Y54E10A.7	Y54E10A.7	I	2.45433	8.60552e-09	0
15	WBGene00021857	iffb-1	Y54F10BM.2	III	2.4538	8.66838e-09	0
20	WBGene00044495	Y54G2A.40	Y54G2A.40	IV	2.45339	3.03269e-08	0
36	WBGene00022067	Y67D8C.3	Y67D8C.3	IV	2.45006	3.16468e-08	0
195	WBGene00022122	Y71F9AM.6	Y71F9AM.6	I	2.44884	9.27547e-09	0
680	WBGene00020345	T08B2.4	T08B2.4	I	2.44742	9.45706e-09	0
193	WBGene00007561	C14A4.11	C14A4.11	II	2.4451	9.76097e-09	0
835	WBGene00012654	Y39A1A.16	Y39A1A.16	III	2.44327	3.45128e-08	0
431	WBGene00010199	F57C7.1	F57C7.1	X	2.44019	9.93715e-10	0
95	WBGene00004916	snr-3	T28D9.10	II	2.43971	1.05045e-08	0
296	WBGene00004702	rsp-5	T28D9.2	II	2.43971	1.05045e-08	0
252	WBGene00022836	ZK973.11	ZK973.11	I	2.43925	1.05691e-08	0
415	WBGene00022830	ZK973.1	ZK973.1	I	2.43925	1.05691e-08	0
437	WBGene00013155	Y53F4B.8	Y53F4B.8	II	2.43882	1.06314e-08	0
815	WBGene00015814	C16A3.10	C16A3.10	III	2.43458	3.85452e-08	0
124	WBGene00013733	Y111B2A.9	Y111B2A.9	III	2.42743	4.22015e-08	0
326	WBGene00004417	rpl-6	R151.3	III	2.42668	4.2605e-08	0
378	WBGene00004705	rsp-8	C18D11.4	III	2.42586	4.30491e-08	0
24	WBGene00006755	unc-16	ZK1098.10	III	2.42417	4.39787e-08	0
283	WBGene00016313	set-4	C32D5.5	II	2.42184	1.33809e-08	0
960	WBGene00017910	F28H1.5	F28H1.5	I	2.42126	1.34864e-08	0
44	WBGene00011111	R07E5.3	R07E5.3	III	2.41982	4.64675e-08	0
306	WBGene00011121	R07E5.17	R07E5.17	III	2.41982	4.64675e-08	0
67	WBGene00019323	tag-203	K02F2.3	I	2.41867	1.39649e-08	0
346	WBGene00006726	ubl-5	F46F11.4	I	2.41805	1.40817e-08	0
238	WBGene00013444	Y66D12A.18	Y66D12A.18	III	2.4172	4.80298e-08	0
549	WBGene00018019	F33H12.1	F33H12.1	II	2.41428	1.48161e-08	0
268	WBGene00000564	cnk-1	R01H10.8	III	2.41263	5.0874e-08	0
340	WBGene00007681	C18D11.3	C18D11.3	III	2.41125	5.17635e-08	0
937	WBGene00007680	maa-1	C18D11.2	III	2.41125	5.17635e-08	0
171	WBGene00045407	T07D4.5	T07D4.5	II	2.41084	1.55172e-08	0
378	WBGene00011580	T07D4.4	T07D4.4	II	2.41084	1.55172e-08	0
275	WBGene00015327	C02B10.2	C02B10.2	IV	2.41058	5.22069e-08	0
276	WBGene00015329	C02B10.4	C02B10.4	IV	2.41058	5.22069e-08	0
80	WBGene00016244	C30B5.2	C30B5.2	II	2.40632	1.64891e-08	0
170	WBGene00016245	C30B5.4	C30B5.4	II	2.40632	1.64891e-08	0
156	WBGene00000041	aco-2	F54H12.1	III	2.4051	5.59276e-08	0
175	WBGene00018846	F54H12.6	F54H12.6	III	2.4051	5.59276e-08	0
82	WBGene00009364	F33H1.3	F33H1.3	II	2.40471	1.68493e-08	0
921	WBGene00002344	let-70	M7.1	IV	2.40385	5.68049e-08	0
931	WBGene00002214	klc-1	M7.2	IV	2.40385	5.68049e-08	0
134	WBGene00012000	T24H10.1	T24H10.1	II	2.4035	1.71247e-08	0
641	WBGene00000532	clh-5	C07H4.2	II	2.4035	1.71247e-08	0
117	WBGene00016601	cogc-5	C43E11.1	I	2.40192	1.74904e-08	0
293	WBGene00000382	cdc-6	C43E11.10	I	2.40192	1.74904e-08	0
956	WBGene00000107	alh-1	F54D8.3	III	2.39197	6.5913e-08	0
136	WBGene00007952	C35A5.8	C35A5.8	V	2.39115	2.10103e-09	0
490	WBGene00007953	C35A5.9	C35A5.9	V	2.39115	2.10103e-09	0
29	WBGene00009319	F32B6.2	F32B6.2	IV	2.38965	6.78486e-08	0
256	WBGene00009320	F32B6.3	F32B6.3	IV	2.38965	6.78486e-08	0
236	WBGene00010339	acl-1	F59F4.4	X	2.38947	2.15518e-09	0
26	WBGene00018399	F43H9.3	F43H9.3	V	2.38626	2.262e-09	0
50	WBGene00019196	H14A12.3	H14A12.3	III	2.38412	7.26845e-08	0
550	WBGene00004503	rpt-3	F23F12.6	III	2.38359	7.31639e-08	0
195	WBGene00012715	Y39E4B.2	Y39E4B.2	III	2.38205	7.4582e-08	0
212	WBGene00012716	Y39E4B.5	Y39E4B.5	III	2.38205	7.4582e-08	0
358	WBGene00019941	R07G3.5	R07G3.5	II	2.38185	2.28599e-08	0
547	WBGene00019940	npp-21	R07G3.3	II	2.38185	2.28599e-08	0
316	WBGene00009477	tag-214	F36F2.3	I	2.38106	2.30996e-08	0
180	WBGene00008348	C56G7.3	C56G7.3	III	2.38045	7.60813e-08	0
64	WBGene00016890	C52E12.6	C52E12.6	II	2.38018	2.33713e-08	0
354	WBGene00016889	C52E12.4	C52E12.4	II	2.38018	2.33713e-08	0
152	WBGene00021704	Y48G9A.11	Y48G9A.11	III	2.38006	2.34087e-08	0
807	WBGene00021700	Y48G9A.6	Y48G9A.6	III	2.38006	2.34087e-08	0
121	WBGene00002072	ima-1	T19B10.7	V	2.38004	2.48425e-09	0
231	WBGene00011834	T19B10.6	T19B10.6	V	2.38004	2.48425e-09	0
115	WBGene00004823	skr-17	C06A8.4	II	2.37836	2.39413e-08	0
544	WBGene00000838	cul-3	Y108G3AL.1	V	2.378	7.84325e-08	0
368	WBGene00003322	mir-229	Y48G9A.16	III	2.37756	2.41988e-08	0
112	WBGene00009666	F43G9.3	F43G9.3	I	2.37683	2.44345e-08	0
145	WBGene00009668	F43G9.5	F43G9.5	I	2.37683	2.44345e-08	0
387	WBGene00009267	F30A10.10	F30A10.10	I	2.3766	2.45084e-08	0
398	WBGene00009266	F30A10.9	F30A10.9	I	2.3766	2.45084e-08	0
349	WBGene00018777	F53H1.3	F53H1.3	IV	2.37577	8.06262e-08	0
192	WBGene00004203	psa-1	Y113G7B.23	V	2.37139	2.82898e-09	0
72	WBGene00013324	Y57G11C.34	Y57G11C.34	IV	2.37087	8.56714e-08	0
393	WBGene00013301	Y57G11C.3	Y57G11C.3	IV	2.37087	8.56714e-08	0
83	WBGene00009146	F26C11.1	F26C11.1	II	2.37031	2.66356e-08	0
459	WBGene00021698	frl-1	Y48G9A.4	III	2.36928	2.69999e-08	0
428	WBGene00010508	K02E2.7	K02E2.7	V	2.36823	2.96633e-09	0
59	WBGene00023008	F22F1.t6	F22F1.t6	X	2.36742	3.00228e-09	0
17	WBGene00016754	C48E7.11	C48E7.11	I	2.36691	2.78598e-08	0
59	WBGene00008767	F13G3.7	F13G3.7	I	2.36043	3.03434e-08	0
172	WBGene00008766	F13G3.6	F13G3.6	I	2.36043	3.03434e-08	0
171	WBGene00021073	W07E6.1	W07E6.1	II	2.35758	3.15045e-08	0.13514
444	WBGene00021076	W07E6.5	W07E6.5	II	2.35758	3.15045e-08	0.13514
138	WBGene00004039	plc-4	R05G6.8	IV	2.35521	1.03927e-07	0
420	WBGene00019898	R05G6.4	R05G6.4	IV	2.35521	1.03927e-07	0
99	WBGene00016888	C52E12.1	C52E12.1	II	2.3538	3.31069e-08	0.13514
147	WBGene00022336	Y82E9BR.3	Y82E9BR.3	III	2.34605	3.66513e-08	0.13514
202	WBGene00012765	Y41E3.7	Y41E3.7	IV	2.34543	1.17188e-07	0
657	WBGene00001336	ers-1	Y41E3.4	IV	2.34543	1.17188e-07	0
134	WBGene00022943	C25F6.t3	C25F6.t3	X	2.34451	4.22428e-09	0
105	WBGene00020866	T27F7.1	T27F7.1	II	2.33991	3.97126e-08	0.13514
346	WBGene00020868	T27F7.3	T27F7.3	II	2.33991	3.97126e-08	0.13514
37	WBGene00001977	hmg-12	Y17G7A.1	II	2.33709	4.12036e-08	0.13514
629	WBGene00014151	ZK930.1	ZK930.1	II	2.33709	4.12036e-08	0.13514
135	WBGene00044666	F33G12.7	F33G12.7	II	2.33689	4.1312e-08	0.13514
310	WBGene00000774	cpf-2	F56A8.6	III	2.33682	1.30185e-07	0
525	WBGene00007878	C33A11.2	C33A11.2	X	2.33643	4.76079e-09	0
7	WBGene00021926	Y55F3AM.9	Y55F3AM.9	IV	2.33634	1.3095e-07	0
768	WBGene00021922	Y55F3AM.4	Y55F3AM.4	IV	2.33634	1.3095e-07	0
124	WBGene00000235	baf-1	B0464.7	III	2.33617	1.31231e-07	0
95	WBGene00012245	W04D2.6	W04D2.6	V	2.33586	4.80152e-09	0
405	WBGene00012243	W04D2.4	W04D2.4	V	2.33586	4.80152e-09	0
108	WBGene00019712	M01E11.3	M01E11.3	I	2.33238	4.38106e-08	0.13514
162	WBGene00000474	cey-3	M01E11.5	I	2.33238	4.38106e-08	0.13514
246	WBGene00001653	gon-4	K04D7.5	IV	2.33146	1.38976e-07	0
289	WBGene00018475	F45E12.5	F45E12.5	II	2.32407	4.88047e-08	0.13514
778	WBGene00021430	Y38F2AR.12	Y38F2AR.12	IV	2.32257	1.54845e-07	0
639	WBGene00002008	hsp-4	F43E2.8	II	2.32077	5.09405e-08	0.13514
667	WBGene00013894	ZC434.8	ZC434.8	I	2.32077	5.09388e-08	0.13514
192	WBGene00011282	R74.8	R74.8	III	2.32045	1.58877e-07	0
280	WBGene00014309	F07H5.5	F07H5.5	II	2.31352	5.59464e-08	0.13514
99	WBGene00013538	tag-349	Y73F8A.34	IV	2.31241	1.75095e-07	0
114	WBGene00013557	Y75B8A.24	Y75B8A.24	III	2.31177	1.76446e-07	0
246	WBGene00013558	Y75B8A.25	Y75B8A.25	III	2.31177	1.76446e-07	0
141	WBGene00000379	cct-4	K01C8.10	II	2.31035	5.82823e-08	0.13514
312	WBGene00003821	nst-1	K01C8.9	II	2.31035	5.82823e-08	0.13514
30	WBGene00011144	R08D7.4	R08D7.4	III	2.30782	1.85075e-07	0
284	WBGene00001227	eif-3.D	R08D7.3	III	2.30782	1.85075e-07	0
292	WBGene00010263	F58G1.1	F58G1.1	II	2.30619	6.14942e-08	0.13514
502	WBGene00010264	F58G1.2	F58G1.2	II	2.30619	6.14942e-08	0.13514
147	WBGene00004383	rnh-2	T13H5.7	II	2.30487	6.25505e-08	0.13514
143	WBGene00004745	sdc-1	F52E10.1	X	2.30319	7.75586e-09	0
229	WBGene00012354	W09C5.8	W09C5.8	I	2.30004	6.655e-08	0.13514
149	WBGene00006061	stl-1	F30A10.5	I	2.29891	6.75271e-08	0.13514
308	WBGene00009264	F30A10.6	F30A10.6	I	2.29891	6.75271e-08	0.13514
171	WBGene00021065	W06E11.7	W06E11.7	III	2.29837	6.79974e-08	0.13514
107	WBGene00016057	C24D10.6	C24D10.6	IV	2.29648	2.12109e-07	0
169	WBGene00016055	C24D10.4	C24D10.4	IV	2.29648	2.12109e-07	0
24	WBGene00000888	cyn-12	C34D4.12	IV	2.29543	2.14798e-07	0
462	WBGene00019246	H27M09.2	H27M09.2	I	2.2945	7.14554e-08	0.13514
948	WBGene00021416	tza-1	Y38F2AL.2	IV	2.29405	2.18371e-07	0
369	WBGene00018208	F39G3.3	F39G3.3	V	2.29318	2.20677e-07	0
93	WBGene00017301	F09F7.4	F09F7.4	III	2.29309	2.20907e-07	0
377	WBGene00017304	F09F7.7	F09F7.7	III	2.29309	2.20907e-07	0
533	WBGene00019430	K06A5.2	K06A5.2	I	2.29274	7.30802e-08	0.13514
77	WBGene00021035	W05F2.3	W05F2.3	I	2.29241	7.33904e-08	0.13514
185	WBGene00021038	W05F2.6	W05F2.6	I	2.29241	7.33904e-08	0.13514
128	WBGene00020475	sut-1	T13B5.8	II	2.29203	7.37541e-08	0.13514
153	WBGene00021103	eri-3	W09B6.3	II	2.29203	7.37541e-08	0.13514
166	WBGene00006703	ubc-6	D1022.1	II	2.29138	7.43668e-08	0.13514
463	WBGene00000101	aka-1	D1022.7	II	2.29138	7.43668e-08	0.13514
176	WBGene00004482	rps-13	C16A3.9	III	2.28959	2.30351e-07	0
200	WBGene00007048	tag-182	C16A3.7	III	2.28959	2.30351e-07	0
55	WBGene00012658	Y39A1A.21	Y39A1A.21	III	2.28928	2.31217e-07	0
684	WBGene00012361	W09D10.3	W09D10.3	III	2.28928	2.31217e-07	0
50	WBGene00017895	vrk-1	F28B12.3	II	2.28758	7.80691e-08	0.13514
753	WBGene00001082	dpy-23	R160.1	X	2.28739	9.7578e-09	0
962	WBGene00002694	let-502	C10H11.9	I	2.28631	7.9346e-08	0.13514
216	WBGene00010809	M01F1.3	M01F1.3	III	2.28609	2.40208e-07	0
99	WBGene00004410	rla-2	Y62E10A.1	IV	2.28184	2.52688e-07	0
261	WBGene00013373	Y62E10A.2	Y62E10A.2	IV	2.28184	2.52688e-07	0
697	WBGene00012868	Y45F10A.6	Y45F10A.6	IV	2.28065	2.56313e-07	0
125	WBGene00019544	K08F11.5	K08F11.5	IV	2.28049	2.56815e-07	0
248	WBGene00019542	K08F11.2	K08F11.2	IV	2.28049	2.56815e-07	0
623	WBGene00007882	C33A12.3	C33A12.3	IV	2.27996	2.58443e-07	0
148	WBGene00004490	rps-21	F37C12.11	III	2.27766	2.65615e-07	0
455	WBGene00006368	sym-3	C54H2.1	X	2.2719	1.2202e-08	0
212	WBGene00011480	T05E11.3	T05E11.3	IV	2.27062	2.88786e-07	0
242	WBGene00011481	imp-2	T05E11.5	IV	2.27062	2.88786e-07	0
689	WBGene00015818	C16A11.5	C16A11.5	II	2.27026	9.73274e-08	0.13514
908	WBGene00003002	lin-13	C03B8.4	III	2.26817	2.97292e-07	0
166	WBGene00022159	mppa-1	Y71G12B.24	I	2.26446	1.04745e-07	0.13514
260	WBGene00022150	Y71G12B.10	Y71G12B.10	I	2.26446	1.04745e-07	0.13514
94	WBGene00017735	F23C8.6	F23C8.6	I	2.25852	1.12905e-07	0.13514
262	WBGene00022738	ZK418.9	ZK418.9	III	2.25745	3.37471e-07	0
21	WBGene00000229	atp-2	C34E10.6	III	2.25661	3.40832e-07	0
705	WBGene00016411	C34E10.10	C34E10.10	III	2.25661	3.40832e-07	0
181	WBGene00001646	gna-1	B0024.12	V	2.25512	1.55228e-08	0
379	WBGene00007102	B0024.13	B0024.13	V	2.25512	1.55228e-08	0
165	WBGene00006381	tac-1	Y54E2A.3	II	2.25384	1.19772e-07	0.13514
610	WBGene00013189	Y54E2A.4	Y54E2A.4	II	2.25384	1.19772e-07	0.13514
149	WBGene00002033	htp-2	Y73B6BL.2	IV	2.25144	3.62271e-07	0
280	WBGene00022244	Y73B6BL.23	Y73B6BL.23	IV	2.25144	3.62271e-07	0
147	WBGene00017347	F10E7.5	F10E7.5	II	2.25035	1.25155e-07	0.13514
648	WBGene00012020	T25E12.5	T25E12.5	V	2.24886	1.69706e-08	0
649	WBGene00012019	T25E12.4	T25E12.4	V	2.24886	1.69706e-08	0
756	WBGene00012466	Y17G7B.13	Y17G7B.13	II	2.24715	1.30279e-07	0.13514
195	WBGene00004430	rpl-18	Y45F10D.12	IV	2.24652	3.83834e-07	0
357	WBGene00019811	egg-2	R01H2.3	III	2.24631	3.84757e-07	0
321	WBGene00008078	C44B9.1	C44B9.1	III	2.24445	3.93267e-07	0
344	WBGene00000475	cey-4	Y39A1C.3	III	2.24445	3.93267e-07	0
237	WBGene00004480	rps-11	F40F11.1	IV	2.24347	3.97829e-07	0
241	WBGene00020549	nmt-1	T17E9.2	III	2.238	4.24122e-07	0
110	WBGene00019671	K12B6.7	K12B6.7	V	2.23709	2.00627e-08	0
331	WBGene00011059	R06C1.4	R06C1.4	I	2.23699	1.47976e-07	0.13514
887	WBGene00006958	wve-1	R06C1.3	I	2.23699	1.47976e-07	0.13514
355	WBGene00001169	eft-4	R03G5.1	X	2.23614	2.03351e-08	0
120	WBGene00017210	F07E5.5	F07E5.5	II	2.23562	1.50533e-07	0.13514
520	WBGene00020795	T25D1.3	T25D1.3	X	2.23071	2.19581e-08	0
172	WBGene00004464	rpn-8	R12E2.3	I	2.22857	1.64375e-07	0.13514
371	WBGene00020037	R12E2.12	R12E2.12	I	2.22857	1.64375e-07	0.13514
327	WBGene00006829	unc-101	K11D2.3	I	2.22665	1.6835e-07	0.13514
197	WBGene00008061	C41G7.3	C41G7.3	I	2.22661	1.68431e-07	0.13514
741	WBGene00008062	set-32	C41G7.4	I	2.22661	1.68431e-07	0.13514
138	WBGene00023121	R04E5.t4	R04E5.t4	X	2.22317	2.44224e-08	0
894	WBGene00023118	R04E5.t1	R04E5.t1	X	2.22317	2.44224e-08	0
735	WBGene00020277	T06A1.1	T06A1.1	V	2.22296	5.05484e-07	0
923	WBGene00020280	T06A1.5	T06A1.5	V	2.22296	5.05484e-07	0
243	WBGene00017072	D2096.5	D2096.5	IV	2.21901	5.29225e-07	0
80	WBGene00007645	C17E4.6	C17E4.6	I	2.21771	1.88129e-07	0.13514
484	WBGene00003904	pabp-2	C17E4.5	I	2.21771	1.88129e-07	0.13514
216	WBGene00010227	F58A4.2	F58A4.2	III	2.21728	5.39944e-07	0
75	WBGene00017313	F09G2.4	F09G2.4	V	2.215	2.73998e-08	0
543	WBGene00011775	T14G10.5	T14G10.5	IV	2.21366	5.63079e-07	0
823	WBGene00006638	tsp-12	T14G10.6	IV	2.21366	5.63079e-07	0
234	WBGene00019456	K06H7.2	K06H7.2	III	2.2122	5.72679e-07	0
556	WBGene00003374	mlk-1	K11D12.10	V	2.212	5.74e-07	0
8	WBGene00002226	klp-16	C41G7.2	I	2.21161	2.02894e-07	0.13514
315	WBGene00004887	smn-1	C41G7.1	I	2.21161	2.02894e-07	0.13514
207	WBGene00005026	sqv-8	ZK1307.5	II	2.21126	2.03763e-07	0.13514
483	WBGene00004418	rpl-7	F53G12.10	I	2.20525	2.1947e-07	0.13514
496	WBGene00004274	rab-11.1	F53G12.1	I	2.20525	2.1947e-07	0.13514
436	WBGene00022172	Y71H2AM.7	Y71H2AM.7	III	2.20364	2.23855e-07	0.13514
556	WBGene00022176	Y71H2AM.11	Y71H2AM.11	III	2.20364	2.23855e-07	0.13514
21	WBGene00018132	F37A4.2	F37A4.2	III	2.20335	6.34249e-07	0
237	WBGene00018137	bath-41	F37A4.9	III	2.20335	6.34249e-07	0
287	WBGene00021047	W05H7.4	W05H7.4	X	2.20201	3.28623e-08	0
364	WBGene00005021	sqv-3	R10E11.4	III	2.1985	6.7072e-07	0
531	WBGene00006910	vha-1	R10E11.8	III	2.1985	6.7072e-07	0
360	WBGene00016651	C44E4.2	C44E4.2	I	2.19604	2.45794e-07	0.13514
396	WBGene00016653	C44E4.4	C44E4.4	I	2.19604	2.45794e-07	0.13514
158	WBGene00000160	apb-1	Y71H2B.10	III	2.19584	2.46419e-07	0.13514
869	WBGene00007019	mdt-19	Y71H2B.6	III	2.19584	2.46419e-07	0.13514
293	WBGene00009544	F38E11.9	F38E11.9	IV	2.19258	7.17879e-07	0
316	WBGene00014366	F38E11.10	F38E11.10	IV	2.19258	7.17879e-07	0
38	WBGene00010185	F57A10.4	F57A10.4	V	2.19219	3.76849e-08	0
590	WBGene00001708	grk-1	F19C6.1	X	2.18993	3.88852e-08	0
177	WBGene00012390	Y6B3B.5	Y6B3B.5	I	2.18746	2.73075e-07	0.13514
219	WBGene00044110	Y6B3B.12	Y6B3B.12	I	2.18746	2.73075e-07	0.13514
852	WBGene00017195	glo-4	F07C3.4	V	2.18744	4.02521e-08	0
36	WBGene00004833	sls-2.1	ZK1248.18	II	2.17801	3.06476e-07	0.20429
7	WBGene00045249	T07A9.15	T07A9.15	IV	2.17784	8.49652e-07	0
358	WBGene00020297	T07A9.9	T07A9.9	IV	2.17784	8.49652e-07	0
666	WBGene00004319	rbr-2	ZK593.4	IV	2.17339	8.93797e-07	0
34	WBGene00014295	C53C7.t1	C53C7.t1	X	2.17307	4.91011e-08	0
97	WBGene00014296	C53C7.t2	C53C7.t2	X	2.17307	4.91011e-08	0
356	WBGene00002256	lbp-4	ZK742.5	V	2.17192	4.98903e-08	0
99	WBGene00009507	mus-101	F37D6.1	I	2.17154	3.31573e-07	0.20429
968	WBGene00009509	F37D6.3	F37D6.3	I	2.17154	3.31573e-07	0.20429
240	WBGene00001228	eif-3.E	B0511.10	I	2.17123	3.32848e-07	0.20429
163	WBGene00004980	spk-1	B0464.5	III	2.1693	9.36341e-07	0
386	WBGene00010038	rheb-1	F54C8.5	III	2.1693	9.36341e-07	0
818	WBGene00020821	T26A5.5	T26A5.5	III	2.16851	9.4482e-07	0
941	WBGene00013343	Y59A8B.6	Y59A8B.6	V	2.16768	5.28854e-08	0
33	WBGene00022381	ubxn-2	Y94H6A.9	IV	2.16724	9.58491e-07	0
128	WBGene00008081	athp-1	C44B9.4	III	2.16623	9.69594e-07	0
82	WBGene00000230	atp-3	F27C1.7	I	2.1661	3.5422e-07	0.20429
174	WBGene00017852	F27C1.2	F27C1.2	I	2.1661	3.5422e-07	0.20429
196	WBGene00016961	vps-32.1	C56C10.3	II	2.16598	3.54738e-07	0.20429
415	WBGene00002045	icd-1	C56C10.8	II	2.16598	3.54738e-07	0.20429
903	WBGene00045957	21ur-938	H25K10.11	IV	2.16554	9.77149e-07	0
703	WBGene00017668	ins-39	F21E9.4	X	2.16475	5.50579e-08	0
982	WBGene00006843	unc-119	M142.1	III	2.16464	9.87238e-07	0
177	WBGene00001743	grp-1	K06H7.4	III	2.16391	9.95337e-07	0
516	WBGene00019458	K06H7.7	K06H7.7	III	2.16391	9.95337e-07	0
14	WBGene00023487	F33D4.8	F33D4.8	IV	2.16389	9.95584e-07	0
301	WBGene00017999	F33D4.7	F33D4.7	IV	2.16389	9.95584e-07	0
928	WBGene00014615	Y116F11A.4	Y116F11A.4	V	2.1634	5.60854e-08	0
104	WBGene00022360	Y92H12A.4	Y92H12A.4	I	2.16137	3.75102e-07	0.20429
249	WBGene00022361	Y92H12A.5	Y92H12A.5	I	2.16137	3.75102e-07	0.20429
611	WBGene00006994	zyg-9	F22B5.7	II	2.1585	3.88343e-07	0.20429
738	WBGene00009044	F22B5.6	F22B5.6	II	2.1585	3.88343e-07	0.20429
12	WBGene00006730	uev-1	F39B2.2	I	2.15677	3.96546e-07	0.20429
750	WBGene00009554	F39B2.3	F39B2.3	I	2.15677	3.96546e-07	0.20429
405	WBGene00018632	tag-296	F49D11.9	I	2.1549	4.05588e-07	0.20429
704	WBGene00018625	prp-17	F49D11.1	I	2.1549	4.05588e-07	0.20429
287	WBGene00000254	bli-4	K04F10.4	I	2.15268	4.1658e-07	0.20429
657	WBGene00003040	lin-59	T12F5.4	I	2.15055	4.27421e-07	0.20429
212	WBGene00008740	F13D12.5	F13D12.5	II	2.15047	4.27842e-07	0.20429
995	WBGene00009580	xbx-6	F40F9.1	V	2.14758	6.96402e-08	0
179	WBGene00009172	F26F2.7	F26F2.7	V	2.14294	7.41782e-08	0
346	WBGene00016087	C25A11.2	C25A11.2	X	2.14173	7.54171e-08	0
429	WBGene00004897	snb-1	T10H9.4	V	2.13754	7.98351e-08	0
44	WBGene00017372	F10G7.9	F10G7.9	II	2.13085	5.41296e-07	0.20429
281	WBGene00006626	tsn-1	F10G7.2	II	2.13085	5.41296e-07	0.20429
148	WBGene00004475	rps-6	Y71A12B.1	I	2.12849	5.56691e-07	0.20429
385	WBGene00013506	Y71A12B.9	Y71A12B.9	I	2.12849	5.56691e-07	0.20429
351	WBGene00019600	rga-3	K09H11.3	V	2.12294	9.72642e-08	0
55	WBGene00021849	Y54F10AM.5	Y54F10AM.5	III	2.11763	6.33435e-07	0.20429
380	WBGene00004314	rbc-2	Y54F10AM.10	III	2.11763	6.33435e-07	0.20429
91	WBGene00004190	prs-2	T27F6.5	I	2.11492	6.54178e-07	0.20429
116	WBGene00017138	EEED8.10	EEED8.10	II	2.10981	6.94925e-07	0.20429
520	WBGene00003393	mog-5	EEED8.5	II	2.10981	6.94925e-07	0.20429
426	WBGene00008975	F20D1.3	F20D1.3	X	2.1097	1.16202e-07	0
731	WBGene00011615	T08D10.2	T08D10.2	X	2.10543	1.2304e-07	0
202	WBGene00003797	npp-11	F53F10.5	I	2.1022	7.60193e-07	0.20429
998	WBGene00016326	C32E8.11	C32E8.11	I	2.1022	7.60193e-07	0.20429
232	WBGene00001309	emr-1	M01D7.6	I	2.10165	7.65142e-07	0.20429
197	WBGene00006489	tag-143	ZK856.9	V	2.0997	1.32824e-07	0
625	WBGene00014113	ZK856.12	ZK856.12	V	2.0997	1.32824e-07	0
92	WBGene00017531	F16H11.2	F16H11.2	X	2.0958	1.39913e-07	0
520	WBGene00012600	Y38E10A.22	Y38E10A.22	II	2.09528	8.24744e-07	0.20429
834	WBGene00005902	srx-11	Y97E10B.6	V	2.09256	1.46087e-07	0
698	WBGene00008531	F02E9.7	F02E9.7	I	2.09152	8.61934e-07	0.20429
390	WBGene00004320	rbx-1	ZK287.5	V	2.09065	1.4983e-07	0
17	WBGene00015025	B0205.11	B0205.11	I	2.08906	8.87103e-07	0.20429
320	WBGene00002191	kin-3	B0205.7	I	2.08906	8.87103e-07	0.20429
49	WBGene00018383	F43C11.6	F43C11.6	II	2.08725	9.06133e-07	0.20429
297	WBGene00019209	H17B01.4	H17B01.4	II	2.08506	9.29628e-07	0.20429
971	WBGene00003508	mut-16	B0379.3	I	2.08421	9.38858e-07	0.20429
38	WBGene00003923	pas-2	D1054.2	V	2.08384	1.64007e-07	0
359	WBGene00008370	D1054.1	D1054.1	V	2.08384	1.64007e-07	0
397	WBGene00000294	cas-1	F41G4.2	X	2.08316	1.65487e-07	0
353	WBGene00003788	npp-2	T01G9.4	I	2.08097	9.75111e-07	0.20429
886	WBGene00003183	mei-1	T01G9.5	I	2.08097	9.75111e-07	0.20429
85	WBGene00007213	C01A2.1	C01A2.1	I	2.0799	9.87341e-07	0.20429
75	WBGene00004089	ppk-3	VF11C1L.1	X	2.07936	1.74013e-07	0
62	WBGene00001553	gcy-33	F57F5.2	V	2.06913	1.99148e-07	0
338	WBGene00014406	F57F5.t1	F57F5.t1	V	2.06913	1.99148e-07	0
273	WBGene00010736	K10C8.3	K10C8.3	V	2.06886	1.99859e-07	0
75	WBGene00017800	F25G6.9	F25G6.9	V	2.06319	2.15316e-07	0
260	WBGene00017797	F25G6.2	F25G6.2	V	2.06319	2.15316e-07	0
307	WBGene00002007	hsp-3	C15H9.6	X	2.06205	2.1854e-07	0
855	WBGene00015801	C15H9.5	C15H9.5	X	2.06205	2.1854e-07	0
549	WBGene00012253	clec-50	W04E12.8	V	2.05629	2.35683e-07	0
571	WBGene00012254	W04E12.9	W04E12.9	V	2.05629	2.35683e-07	0
531	WBGene00021068	W06H8.6	W06H8.6	V	2.05293	2.46253e-07	0
246	WBGene00017782	F25E5.1	F25E5.1	V	2.04548	2.71377e-07	0
855	WBGene00005310	srh-89	F25E5.14	V	2.04548	2.71377e-07	0
482	WBGene00013898	ZC443.3	ZC443.3	V	2.04391	2.76948e-07	0
180	WBGene00004152	pqn-70	T19B10.4	V	2.0316	3.24896e-07	0
116	WBGene00011194	R10D12.13	R10D12.13	V	2.02987	3.32245e-07	0
324	WBGene00011193	R10D12.12	R10D12.12	V	2.02987	3.32245e-07	0
168	WBGene00007390	C06H2.6	C06H2.6	V	2.0221	3.67232e-07	0
266	WBGene00007385	atp-5	C06H2.1	V	2.0221	3.67232e-07	0
103	WBGene00011309	R186.8	R186.8	V	2.01897	3.82311e-07	0
770	WBGene00003031	lin-46	R186.4	V	2.01897	3.82311e-07	0
329	WBGene00009100	F25B3.3	F25B3.3	V	2.01262	4.14769e-07	0
195	WBGene00000221	atf-5	T04C10.4	X	2.00824	4.38667e-07	0
691	WBGene00010279	F58G11.1	F58G11.1	V	2.00567	4.53304e-07	0
556	WBGene00013495	Y70C5C.5	Y70C5C.5	V	2.00343	4.66504e-07	0
236	WBGene00007666	C18B12.4	C18B12.4	X	1.99923	4.92113e-07	0
946	WBGene00017818	F26D11.1	F26D11.1	V	1.99793	5.00324e-07	0
275	WBGene00002210	kin-29	F58H12.1	X	1.9924	5.36778e-07	0
232	WBGene00013917	ZC504.3	ZC504.3	X	1.98714	5.73798e-07	0.17986
100	WBGene00007771	C27C12.1	C27C12.1	X	1.98603	5.81906e-07	0.17986
272	WBGene00007774	C27C12.4	C27C12.4	X	1.98603	5.81906e-07	0.17986
237	WBGene00008262	ril-1	C53A5.1	V	1.97516	6.6741e-07	0.17986
399	WBGene00012524	Y32B12B.4	Y32B12B.4	V	1.97116	7.01804e-07	0.17986
168	WBGene00007846	C31E10.5	C31E10.5	X	1.9643	7.64911e-07	0.17986
305	WBGene00007847	C31E10.6	C31E10.6	X	1.9643	7.64911e-07	0.17986
248	WBGene00019465	acl-14	K07B1.5	V	1.96319	7.75588e-07	0.17986
577	WBGene00018482	F45F2.10	F45F2.10	V	1.95606	8.47844e-07	0.17986
621	WBGene00001335	erp-1	F35A5.8	X	1.95518	8.57144e-07	0.17986

## Sheet: GO of LIN-54 bound genes
Supplementary Table S1 : Gene Ontology of genes bound by LIN-54
GO ID	Gene Ontology term	Cluster frequency	Genome frequency	Corrected p-value	FDR	FALSE positives	Annotated genes
GO:0009792	embryonic development ending in birth or egg hatching	674 of 1572 genes, 42.9%	3065 of 22246 genes, 13.8%	1.33e-190	0	0	WBGene00000779, WBGene00017735, WBGene00000377, WBGene00004085, WBGene00000517, WBGene00004166, WBGene00004704, WBGene00008107, WBGene00000064, WBGene00001303, WBGene00008053, WBGene00004914, WBGene00006924, WBGene00017816, WBGene00009385, WBGene00015487, WBGene00002344, WBGene00001566, WBGene00004042, WBGene00009211, WBGene00013093, WBGene00004458, WBGene00013075, WBGene00006379, WBGene00011636,…
GO:0009790	embryonic development	677 of 1572 genes, 43.1%	3165 of 22246 genes, 14.2%	2.56e-184	0	0	WBGene00000779, WBGene00017735, WBGene00000377, WBGene00004085, WBGene00000517, WBGene00004166, WBGene00004704, WBGene00008107, WBGene00000064, WBGene00001303, WBGene00008053, WBGene00004914, WBGene00006924, WBGene00017816, WBGene00009385, WBGene00015487, WBGene00002344, WBGene00001566, WBGene00004042, WBGene00009211, WBGene00013093, WBGene00004458, WBGene00013075, WBGene00006379, WBGene00011636,…
GO:0007275	multicellular organismal development	797 of 1572 genes, 50.7%	4394 of 22246 genes, 19.8%	6.03e-178	0	0	WBGene00006519, WBGene00000779, WBGene00017735, WBGene00002007, WBGene00000377, WBGene00013766, WBGene00004085, WBGene00000517, WBGene00004166, WBGene00004704, WBGene00008107, WBGene00000064, WBGene00004930, WBGene00001303, WBGene00008053, WBGene00004914, WBGene00006924, WBGene00009266, WBGene00017816, WBGene00009385, WBGene00000913, WBGene00015487, WBGene00002344, WBGene00017098, WBGene00001566,…
GO:0032502	developmental process	808 of 1572 genes, 51.4%	4555 of 22246 genes, 20.5%	9.69e-175	0	0	WBGene00006519, WBGene00000779, WBGene00017735, WBGene00002007, WBGene00000377, WBGene00013766, WBGene00004085, WBGene00000517, WBGene00004166, WBGene00004704, WBGene00008107, WBGene00000064, WBGene00004930, WBGene00001303, WBGene00008053, WBGene00004914, WBGene00006924, WBGene00009266, WBGene00017816, WBGene00009385, WBGene00000913, WBGene00015487, WBGene00002344, WBGene00017098, WBGene00001566,…
GO:0032501	multicellular organismal process	815 of 1572 genes, 51.8%	4740 of 22246 genes, 21.3%	1.46e-167	0	0	WBGene00006519, WBGene00000779, WBGene00017735, WBGene00002007, WBGene00000377, WBGene00013766, WBGene00004085, WBGene00000517, WBGene00004166, WBGene00004704, WBGene00008107, WBGene00000064, WBGene00004930, WBGene00001303, WBGene00008053, WBGene00004914, WBGene00006924, WBGene00009266, WBGene00017816, WBGene00009385, WBGene00000913, WBGene00015487, WBGene00002344, WBGene00017098, WBGene00001566,…
GO:0000003	reproduction	550 of 1572 genes, 35.0%	2574 of 22246 genes, 11.6%	9.03e-142	0	0	WBGene00006519, WBGene00002007, WBGene00000377, WBGene00004085, WBGene00008107, WBGene00000064, WBGene00002147, WBGene00001303, WBGene00004914, WBGene00009266, WBGene00015487, WBGene00002344, WBGene00017098, WBGene00001566, WBGene00004042, WBGene00004458, WBGene00013075, WBGene00006379, WBGene00003406, WBGene00004436, WBGene00003210, WBGene00001167, WBGene00021754, WBGene00020549, WBGene00000549,…
GO:0002119	nematode larval development	466 of 1572 genes, 29.6%	2111 of 22246 genes, 9.5%	7.48e-122	0	0	WBGene00001597, WBGene00004482, WBGene00017925, WBGene00000779, WBGene00017735, WBGene00004506, WBGene00002007, WBGene00000377, WBGene00004085, WBGene00011015, WBGene00004420, WBGene00004704, WBGene00000230, WBGene00004698, WBGene00008107, WBGene00000064, WBGene00023497, WBGene00004930, WBGene00001303, WBGene00008053, WBGene00003224, WBGene00004914, WBGene00002238, WBGene00009266, WBGene00004454,…
GO:0002164	larval development	466 of 1572 genes, 29.6%	2112 of 22246 genes, 9.5%	9.07e-122	0	0	WBGene00001597, WBGene00004482, WBGene00017925, WBGene00000779, WBGene00017735, WBGene00004506, WBGene00002007, WBGene00000377, WBGene00004085, WBGene00011015, WBGene00004420, WBGene00004704, WBGene00000230, WBGene00004698, WBGene00008107, WBGene00000064, WBGene00023497, WBGene00004930, WBGene00001303, WBGene00008053, WBGene00003224, WBGene00004914, WBGene00002238, WBGene00009266, WBGene00004454,…
GO:0009791	post-embryonic development	467 of 1572 genes, 29.7%	2127 of 22246 genes, 9.6%	3.33e-121	0	0	WBGene00001597, WBGene00004482, WBGene00017925, WBGene00000779, WBGene00017735, WBGene00004506, WBGene00002007, WBGene00000377, WBGene00004085, WBGene00011015, WBGene00004420, WBGene00004704, WBGene00000230, WBGene00004698, WBGene00008107, WBGene00000064, WBGene00023497, WBGene00004930, WBGene00001303, WBGene00008053, WBGene00003224, WBGene00004914, WBGene00002238, WBGene00009266, WBGene00004454,…
GO:0040007	growth	539 of 1572 genes, 34.3%	2848 of 22246 genes, 12.8%	2.99e-114	0	0	WBGene00006519, WBGene00000779, WBGene00017735, WBGene00002007, WBGene00000377, WBGene00013766, WBGene00004085, WBGene00004704, WBGene00008107, WBGene00000064, WBGene00004930, WBGene00012094, WBGene00001303, WBGene00008053, WBGene00004914, WBGene00009266, WBGene00000913, WBGene00015487, WBGene00002344, WBGene00017098, WBGene00001566, WBGene00009211, WBGene00004458, WBGene00013075, WBGene00006379,…
GO:0065007	biological regulation	482 of 1572 genes, 30.7%	2836 of 22246 genes, 12.7%	5.07e-82	0	0	WBGene00001597, WBGene00017925, WBGene00010305, WBGene00006519, WBGene00017735, WBGene00000377, WBGene00013766, WBGene00014205, WBGene00011015, WBGene00004392, WBGene00000517, WBGene00017895, WBGene00004704, WBGene00000230, WBGene00004698, WBGene00008107, WBGene00023497, WBGene00002147, WBGene00004930, WBGene00012094, WBGene00001303, WBGene00008053, WBGene00004914, WBGene00002238, WBGene00009266,…
GO:0050789	regulation of biological process	475 of 1572 genes, 30.2%	2770 of 22246 genes, 12.5%	5.86e-82	0	0	WBGene00001597, WBGene00017925, WBGene00010305, WBGene00006519, WBGene00017735, WBGene00000377, WBGene00013766, WBGene00014205, WBGene00011015, WBGene00004392, WBGene00000517, WBGene00017895, WBGene00004704, WBGene00000230, WBGene00004698, WBGene00008107, WBGene00023497, WBGene00002147, WBGene00004930, WBGene00012094, WBGene00008053, WBGene00004914, WBGene00002238, WBGene00009266, WBGene00004454,…
GO:0009987	cellular process	442 of 1572 genes, 28.1%	2498 of 22246 genes, 11.2%	1.11e-79	0	0	WBGene00001597, WBGene00004506, WBGene00002007, WBGene00000377, WBGene00004085, WBGene00004392, WBGene00000517, WBGene00004166, WBGene00017895, WBGene00004704, WBGene00008107, WBGene00000064, WBGene00003975, WBGene00023497, WBGene00002147, WBGene00004930, WBGene00001303, WBGene00008053, WBGene00004914, WBGene00009266, WBGene00017816, WBGene00009385, WBGene00000123, WBGene00004152, WBGene00017435,…
GO:0040010	positive regulation of growth rate	369 of 1572 genes, 23.5%	1876 of 22246 genes, 8.4%	1.37e-77	0	0	WBGene00017925, WBGene00010305, WBGene00006519, WBGene00017735, WBGene00000377, WBGene00013766, WBGene00014205, WBGene00011015, WBGene00004392, WBGene00017895, WBGene00004704, WBGene00000230, WBGene00004698, WBGene00008107, WBGene00004930, WBGene00012094, WBGene00008053, WBGene00004914, WBGene00002238, WBGene00009266, WBGene00000123, WBGene00017435, WBGene00000913, WBGene00000794, WBGene00015487,…
GO:0040009	regulation of growth rate	369 of 1572 genes, 23.5%	1879 of 22246 genes, 8.4%	2.2e-77	0	0	WBGene00017925, WBGene00010305, WBGene00006519, WBGene00017735, WBGene00000377, WBGene00013766, WBGene00014205, WBGene00011015, WBGene00004392, WBGene00017895, WBGene00004704, WBGene00000230, WBGene00004698, WBGene00008107, WBGene00004930, WBGene00012094, WBGene00008053, WBGene00004914, WBGene00002238, WBGene00009266, WBGene00000123, WBGene00017435, WBGene00000913, WBGene00000794, WBGene00015487,…
GO:0040008	regulation of growth	397 of 1572 genes, 25.3%	2143 of 22246 genes, 9.6%	3.13e-76	0	0	WBGene00001597, WBGene00017925, WBGene00010305, WBGene00006519, WBGene00017735, WBGene00000377, WBGene00013766, WBGene00014205, WBGene00011015, WBGene00004392, WBGene00017895, WBGene00004704, WBGene00000230, WBGene00004698, WBGene00008107, WBGene00004930, WBGene00012094, WBGene00008053, WBGene00004914, WBGene00002238, WBGene00009266, WBGene00004454, WBGene00000123, WBGene00017435, WBGene00000913,…
GO:0045927	positive regulation of growth	388 of 1572 genes, 24.7%	2071 of 22246 genes, 9.3%	1.07e-75	0	0	WBGene00001597, WBGene00017925, WBGene00010305, WBGene00006519, WBGene00017735, WBGene00000377, WBGene00013766, WBGene00014205, WBGene00011015, WBGene00004392, WBGene00017895, WBGene00004704, WBGene00000230, WBGene00004698, WBGene00008107, WBGene00004930, WBGene00012094, WBGene00008053, WBGene00004914, WBGene00002238, WBGene00009266, WBGene00004454, WBGene00000123, WBGene00017435, WBGene00000913,…
GO:0048518	positive regulation of biological process	405 of 1572 genes, 25.8%	2252 of 22246 genes, 10.1%	5.48e-74	0	0	WBGene00001597, WBGene00017925, WBGene00010305, WBGene00006519, WBGene00017735, WBGene00000377, WBGene00013766, WBGene00014205, WBGene00011015, WBGene00004392, WBGene00017895, WBGene00004704, WBGene00000230, WBGene00004698, WBGene00008107, WBGene00002147, WBGene00004930, WBGene00012094, WBGene00008053, WBGene00004914, WBGene00002238, WBGene00009266, WBGene00004454, WBGene00000123, WBGene00017435,…
GO:0048513	organ development	271 of 1572 genes, 17.2%	1142 of 22246 genes, 5.1%	4.84e-73	0	0	WBGene00001597, WBGene00000377, WBGene00013766, WBGene00004392, WBGene00017895, WBGene00004698, WBGene00008107, WBGene00000064, WBGene00023497, WBGene00004930, WBGene00004914, WBGene00004454, WBGene00000913, WBGene00000794, WBGene00000813, WBGene00002344, WBGene00017098, WBGene00004042, WBGene00013075, WBGene00004897, WBGene00006379, WBGene00004315, WBGene00003406, WBGene00020915, WBGene00003020,…
GO:0048856	anatomical structure development	354 of 1572 genes, 22.5%	1842 of 22246 genes, 8.3%	3.95e-71	0	0	WBGene00001597, WBGene00002007, WBGene00000377, WBGene00013766, WBGene00004392, WBGene00004420, WBGene00004166, WBGene00017895, WBGene00004698, WBGene00008107, WBGene00000064, WBGene00003975, WBGene00023497, WBGene00004930, WBGene00001303, WBGene00004914, WBGene00002238, WBGene00004454, WBGene00000123, WBGene00000913, WBGene00000794, WBGene00000813, WBGene00002344, WBGene00017098, WBGene00004042,…
GO:0022414	reproductive process	277 of 1572 genes, 17.6%	1248 of 22246 genes, 5.6%	6.58e-68	0	0	WBGene00001597, WBGene00000377, WBGene00004085, WBGene00004392, WBGene00017895, WBGene00004698, WBGene00008107, WBGene00000064, WBGene00003975, WBGene00001303, WBGene00004454, WBGene00000794, WBGene00000813, WBGene00002344, WBGene00017098, WBGene00004042, WBGene00013075, WBGene00006379, WBGene00004315, WBGene00003406, WBGene00020915, WBGene00003020, WBGene00003210, WBGene00001167, WBGene00008781,…
GO:0048731	system development	281 of 1572 genes, 17.9%	1291 of 22246 genes, 5.8%	5.44e-67	0	0	WBGene00001597, WBGene00000377, WBGene00013766, WBGene00004392, WBGene00017895, WBGene00004698, WBGene00008107, WBGene00000064, WBGene00003975, WBGene00023497, WBGene00004930, WBGene00004914, WBGene00004454, WBGene00000913, WBGene00000794, WBGene00000813, WBGene00002344, WBGene00017098, WBGene00004042, WBGene00013075, WBGene00004897, WBGene00006379, WBGene00004315, WBGene00003406, WBGene00020915,…
GO:0003006	reproductive developmental process	227 of 1572 genes, 14.4%	896 of 22246 genes, 4.0%	7.42e-66	0	0	WBGene00001597, WBGene00004775, WBGene00013598, WBGene00009966, WBGene00013676, WBGene00011111, WBGene00017319, WBGene00001102, WBGene00004952, WBGene00000377, WBGene00002079, WBGene00001228, WBGene00003160, WBGene00019820, WBGene00004392, WBGene00017895, WBGene00004698, WBGene00008107, WBGene00000064, WBGene00003975, WBGene00006706, WBGene00019402, WBGene00004320, WBGene00001303, WBGene00003821,…
GO:0007548	sex differentiation	212 of 1572 genes, 13.5%	797 of 22246 genes, 3.6%	3.19e-65	0	0	WBGene00004775, WBGene00013598, WBGene00009966, WBGene00013676, WBGene00011111, WBGene00017319, WBGene00001102, WBGene00004952, WBGene00000377, WBGene00002079, WBGene00001228, WBGene00003160, WBGene00019820, WBGene00004392, WBGene00017895, WBGene00004698, WBGene00008107, WBGene00000064, WBGene00006706, WBGene00019402, WBGene00004320, WBGene00003821, WBGene00000382, WBGene00007027, WBGene00016250,…
GO:0040035	hermaphrodite genitalia development	199 of 1572 genes, 12.7%	729 of 22246 genes, 3.3%	5.46e-63	0	0	WBGene00004775, WBGene00013598, WBGene00009966, WBGene00013676, WBGene00011111, WBGene00017319, WBGene00001102, WBGene00004952, WBGene00000377, WBGene00002079, WBGene00001228, WBGene00003160, WBGene00004392, WBGene00008107, WBGene00000064, WBGene00006706, WBGene00019402, WBGene00004320, WBGene00003821, WBGene00000382, WBGene00007027, WBGene00016250, WBGene00022182, WBGene00004454, WBGene00013038,…
GO:0048806	genitalia development	200 of 1572 genes, 12.7%	736 of 22246 genes, 3.3%	5.79e-63	0	0	WBGene00004775, WBGene00013598, WBGene00009966, WBGene00013676, WBGene00011111, WBGene00017319, WBGene00001102, WBGene00004952, WBGene00000377, WBGene00002079, WBGene00001228, WBGene00003160, WBGene00004392, WBGene00008107, WBGene00000064, WBGene00006706, WBGene00019402, WBGene00004320, WBGene00003821, WBGene00000382, WBGene00007027, WBGene00016250, WBGene00022182, WBGene00004454, WBGene00013038,…
GO:0016043	cellular component organization	269 of 1572 genes, 17.1%	1267 of 22246 genes, 5.7%	2.04e-61	0	0	WBGene00001597, WBGene00004506, WBGene00000377, WBGene00004085, WBGene00004392, WBGene00000517, WBGene00004166, WBGene00004704, WBGene00008107, WBGene00000064, WBGene00001303, WBGene00004914, WBGene00009266, WBGene00009385, WBGene00000123, WBGene00017435, WBGene00000794, WBGene00001566, WBGene00004042, WBGene00003805, WBGene00020915, WBGene00002985, WBGene00020549, WBGene00000549, WBGene00006935,…
GO:0051234	establishment of localization	223 of 1572 genes, 14.2%	1051 of 22246 genes, 4.7%	6.8e-50	0	0	WBGene00000802, WBGene00002005, WBGene00000379, WBGene00013676, WBGene00011111, WBGene00017319, WBGene00001102, WBGene00004952, WBGene00002007, WBGene00000377, WBGene00002079, WBGene00001228, WBGene00003818, WBGene00011309, WBGene00017268, WBGene00013373, WBGene00004392, WBGene00004704, WBGene00008107, WBGene00000064, WBGene00019402, WBGene00004320, WBGene00001303, WBGene00000382, WBGene00004914,…
GO:0006898	receptor-mediated endocytosis	176 of 1572 genes, 11.2%	705 of 22246 genes, 3.2%	4.69e-49	0	0	WBGene00002005, WBGene00000379, WBGene00013676, WBGene00011111, WBGene00017319, WBGene00004952, WBGene00000377, WBGene00002079, WBGene00001228, WBGene00003818, WBGene00011309, WBGene00017268, WBGene00013373, WBGene00004392, WBGene00004704, WBGene00000064, WBGene00019402, WBGene00000382, WBGene00004914, WBGene00009266, WBGene00016250, WBGene00022182, WBGene00009385, WBGene00017435, WBGene00013038,…
GO:0006897	endocytosis	178 of 1572 genes, 11.3%	752 of 22246 genes, 3.4%	4.55e-46	0	0	WBGene00002005, WBGene00000379, WBGene00013676, WBGene00011111, WBGene00017319, WBGene00004952, WBGene00000377, WBGene00002079, WBGene00001228, WBGene00003818, WBGene00011309, WBGene00017268, WBGene00013373, WBGene00004392, WBGene00004704, WBGene00000064, WBGene00019402, WBGene00000382, WBGene00004914, WBGene00009266, WBGene00016250, WBGene00022182, WBGene00009385, WBGene00017435, WBGene00013038,…
GO:0010324	membrane invagination	178 of 1572 genes, 11.3%	752 of 22246 genes, 3.4%	4.55e-46	0	0	WBGene00002005, WBGene00000379, WBGene00013676, WBGene00011111, WBGene00017319, WBGene00004952, WBGene00000377, WBGene00002079, WBGene00001228, WBGene00003818, WBGene00011309, WBGene00017268, WBGene00013373, WBGene00004392, WBGene00004704, WBGene00000064, WBGene00019402, WBGene00000382, WBGene00004914, WBGene00009266, WBGene00016250, WBGene00022182, WBGene00009385, WBGene00017435, WBGene00013038,…
GO:0016192	vesicle-mediated transport	182 of 1572 genes, 11.6%	786 of 22246 genes, 3.5%	1.06e-45	0	0	WBGene00002005, WBGene00000379, WBGene00013676, WBGene00011111, WBGene00017319, WBGene00004952, WBGene00000377, WBGene00002079, WBGene00001228, WBGene00003818, WBGene00011309, WBGene00017268, WBGene00013373, WBGene00004392, WBGene00004704, WBGene00000064, WBGene00019402, WBGene00000382, WBGene00004914, WBGene00009266, WBGene00016250, WBGene00022182, WBGene00009385, WBGene00017435, WBGene00013038,…
GO:0016044	cellular membrane organization	180 of 1572 genes, 11.5%	772 of 22246 genes, 3.5%	1.28e-45	0	0	WBGene00002005, WBGene00000379, WBGene00013676, WBGene00011111, WBGene00017319, WBGene00004952, WBGene00000377, WBGene00002079, WBGene00001228, WBGene00003818, WBGene00011309, WBGene00017268, WBGene00013373, WBGene00004392, WBGene00004704, WBGene00000064, WBGene00019402, WBGene00000382, WBGene00004914, WBGene00009266, WBGene00016250, WBGene00022182, WBGene00009385, WBGene00017435, WBGene00013038,…
GO:0061024	membrane organization	180 of 1572 genes, 11.5%	772 of 22246 genes, 3.5%	1.28e-45	0	0	WBGene00002005, WBGene00000379, WBGene00013676, WBGene00011111, WBGene00017319, WBGene00004952, WBGene00000377, WBGene00002079, WBGene00001228, WBGene00003818, WBGene00011309, WBGene00017268, WBGene00013373, WBGene00004392, WBGene00004704, WBGene00000064, WBGene00019402, WBGene00000382, WBGene00004914, WBGene00009266, WBGene00016250, WBGene00022182, WBGene00009385, WBGene00017435, WBGene00013038,…
GO:0022403	cell cycle phase	110 of 1572 genes, 7.0%	333 of 22246 genes, 1.5%	3.17e-42	0	0	WBGene00001597, WBGene00004775, WBGene00004340, WBGene00000249, WBGene00004506, WBGene00004952, WBGene00000405, WBGene00007352, WBGene00000871, WBGene00004085, WBGene00000517, WBGene00004166, WBGene00008107, WBGene00002994, WBGene00000064, WBGene00008921, WBGene00017132, WBGene00000231, WBGene00004320, WBGene00006571, WBGene00022694, WBGene00008053, WBGene00017816, WBGene00009385, WBGene00000123,…
GO:0022402	cell cycle process	120 of 1572 genes, 7.6%	395 of 22246 genes, 1.8%	5.64e-42	0	0	WBGene00001597, WBGene00004775, WBGene00004340, WBGene00000249, WBGene00004506, WBGene00001102, WBGene00004952, WBGene00000405, WBGene00007352, WBGene00000871, WBGene00004085, WBGene00003160, WBGene00000517, WBGene00004166, WBGene00008107, WBGene00002994, WBGene00000064, WBGene00008921, WBGene00017132, WBGene00000231, WBGene00004320, WBGene00006571, WBGene00022694, WBGene00008053, WBGene00017816,…
GO:0040011	locomotion	271 of 1572 genes, 17.2%	1599 of 22246 genes, 7.2%	1.63e-41	0	0	WBGene00017735, WBGene00004506, WBGene00002007, WBGene00000377, WBGene00013766, WBGene00004166, WBGene00004704, WBGene00004698, WBGene00008107, WBGene00000064, WBGene00002147, WBGene00008053, WBGene00000913, WBGene00006481, WBGene00000794, WBGene00002344, WBGene00017098, WBGene00013075, WBGene00004897, WBGene00006379, WBGene00004315, WBGene00003927, WBGene00003210, WBGene00020549, WBGene00000549,…
GO:0051301	cell division	86 of 1572 genes, 5.5%	210 of 22246 genes, 0.9%	4.7e-41	0	0	WBGene00001597, WBGene00020683, WBGene00004340, WBGene00001102, WBGene00004952, WBGene00007352, WBGene00000871, WBGene00000063, WBGene00004274, WBGene00008107, WBGene00002994, WBGene00000064, WBGene00017132, WBGene00000865, WBGene00003967, WBGene00008053, WBGene00009385, WBGene00000123, WBGene00019430, WBGene00013038, WBGene00003159, WBGene00000813, WBGene00004105, WBGene00004042, WBGene00019600,…
GO:0000279	M phase	107 of 1572 genes, 6.8%	326 of 22246 genes, 1.5%	1.02e-40	0	0	WBGene00001597, WBGene00004775, WBGene00000249, WBGene00004506, WBGene00004952, WBGene00000405, WBGene00007352, WBGene00004085, WBGene00000517, WBGene00004166, WBGene00008107, WBGene00002994, WBGene00000064, WBGene00008921, WBGene00017132, WBGene00000231, WBGene00004320, WBGene00006571, WBGene00022694, WBGene00008053, WBGene00017816, WBGene00009385, WBGene00000123, WBGene00006376, WBGene00019430,…
GO:0051179	localization	287 of 1572 genes, 18.3%	1765 of 22246 genes, 7.9%	1.14e-40	0	0	WBGene00017925, WBGene00007685, WBGene00002007, WBGene00000377, WBGene00004392, WBGene00004704, WBGene00000230, WBGene00008107, WBGene00000064, WBGene00001303, WBGene00004914, WBGene00012768, WBGene00009266, WBGene00009385, WBGene00017435, WBGene00000913, WBGene00014151, WBGene00000794, WBGene00001566, WBGene00018471, WBGene00004897, WBGene00003805, WBGene00004315, WBGene00020915, WBGene00003210,…
GO:0006810	transport	197 of 1572 genes, 12.5%	974 of 22246 genes, 4.4%	2.71e-40	0	0	WBGene00000802, WBGene00002005, WBGene00000379, WBGene00013676, WBGene00011111, WBGene00017319, WBGene00004952, WBGene00002007, WBGene00000377, WBGene00002079, WBGene00001228, WBGene00003818, WBGene00011309, WBGene00017268, WBGene00013373, WBGene00004392, WBGene00004704, WBGene00000064, WBGene00019402, WBGene00001303, WBGene00000382, WBGene00004914, WBGene00009266, WBGene00016250, WBGene00022182,…
GO:0007049	cell cycle	122 of 1572 genes, 7.8%	429 of 22246 genes, 1.9%	2.18e-39	0	0	WBGene00001597, WBGene00004775, WBGene00004340, WBGene00000249, WBGene00004506, WBGene00001102, WBGene00004952, WBGene00000405, WBGene00007352, WBGene00000871, WBGene00004085, WBGene00003160, WBGene00000517, WBGene00004166, WBGene00008107, WBGene00002994, WBGene00000064, WBGene00008921, WBGene00017132, WBGene00000231, WBGene00004320, WBGene00006571, WBGene00022694, WBGene00008053, WBGene00017816,…
GO:0009653	anatomical structure morphogenesis	218 of 1572 genes, 13.9%	1179 of 22246 genes, 5.3%	1.74e-38	0	0	WBGene00004775, WBGene00002005, WBGene00000379, WBGene00013676, WBGene00001102, WBGene00004952, WBGene00006593, WBGene00002007, WBGene00013766, WBGene00012471, WBGene00019820, WBGene00004392, WBGene00004420, WBGene00004166, WBGene00004698, WBGene00008107, WBGene00003975, WBGene00005021, WBGene00006706, WBGene00019402, WBGene00004320, WBGene00020115, WBGene00001303, WBGene00003821, WBGene00002238,…
GO:0000910	cytokinesis	68 of 1572 genes, 4.3%	149 of 22246 genes, 0.7%	9.46e-36	0	0	WBGene00001597, WBGene00020683, WBGene00004340, WBGene00004952, WBGene00007352, WBGene00000871, WBGene00000063, WBGene00004274, WBGene00008107, WBGene00002994, WBGene00000064, WBGene00000865, WBGene00003967, WBGene00008053, WBGene00009385, WBGene00013038, WBGene00003159, WBGene00000813, WBGene00004042, WBGene00019600, WBGene00016837, WBGene00017313, WBGene00003955, WBGene00003158, WBGene00004181,…
GO:0006996	organelle organization	99 of 1572 genes, 6.3%	368 of 22246 genes, 1.7%	2.33e-29	0	0	WBGene00001597, WBGene00000249, WBGene00004506, WBGene00001102, WBGene00004952, WBGene00000405, WBGene00004085, WBGene00000063, WBGene00000517, WBGene00004166, WBGene00003806, WBGene00008107, WBGene00006781, WBGene00002994, WBGene00000064, WBGene00017132, WBGene00004320, WBGene00006571, WBGene00003831, WBGene00009385, WBGene00000123, WBGene00006376, WBGene00013038, WBGene00004105, WBGene00004042,…
GO:0009887	organ morphogenesis	101 of 1572 genes, 6.4%	408 of 22246 genes, 1.8%	9.47e-27	0	0	WBGene00000379, WBGene00000466, WBGene00013857, WBGene00006713, WBGene00019481, WBGene00001102, WBGene00004952, WBGene00013766, WBGene00019820, WBGene00003803, WBGene00004392, WBGene00008107, WBGene00005021, WBGene00006706, WBGene00019402, WBGene00007028, WBGene00004320, WBGene00016250, WBGene00010303, WBGene00006604, WBGene00009320, WBGene00000913, WBGene00000794, WBGene00021715, WBGene00006795,…
GO:0051321	meiotic cell cycle	73 of 1572 genes, 4.6%	227 of 22246 genes, 1.0%	1.53e-26	0	0	WBGene00001597, WBGene00004775, WBGene00000249, WBGene00000405, WBGene00007352, WBGene00004085, WBGene00008107, WBGene00002994, WBGene00000064, WBGene00008921, WBGene00000231, WBGene00004320, WBGene00006571, WBGene00022694, WBGene00008053, WBGene00017816, WBGene00006376, WBGene00019430, WBGene00013038, WBGene00000143, WBGene00019947, WBGene00015691, WBGene00002344, WBGene00004105, WBGene00022042,…
GO:0007126	meiosis	70 of 1572 genes, 4.5%	216 of 22246 genes, 1.0%	1.29e-25	0	0	WBGene00001597, WBGene00004775, WBGene00000249, WBGene00000405, WBGene00007352, WBGene00004085, WBGene00008107, WBGene00000064, WBGene00008921, WBGene00000231, WBGene00004320, WBGene00006571, WBGene00022694, WBGene00008053, WBGene00017816, WBGene00006376, WBGene00019430, WBGene00013038, WBGene00000143, WBGene00019947, WBGene00015691, WBGene00002344, WBGene00004105, WBGene00022042, WBGene00004042,…
GO:0051327	M phase of meiotic cell cycle	70 of 1572 genes, 4.5%	217 of 22246 genes, 1.0%	1.78e-25	0	0	WBGene00001597, WBGene00004775, WBGene00000249, WBGene00000405, WBGene00007352, WBGene00004085, WBGene00008107, WBGene00000064, WBGene00008921, WBGene00000231, WBGene00004320, WBGene00006571, WBGene00022694, WBGene00008053, WBGene00017816, WBGene00006376, WBGene00019430, WBGene00013038, WBGene00000143, WBGene00019947, WBGene00015691, WBGene00002344, WBGene00004105, WBGene00022042, WBGene00004042,…
GO:0007059	chromosome segregation	61 of 1572 genes, 3.9%	168 of 22246 genes, 0.8%	3.49e-25	0	0	WBGene00004775, WBGene00007710, WBGene00000235, WBGene00006523, WBGene00004166, WBGene00008682, WBGene00015463, WBGene00008921, WBGene00017132, WBGene00016151, WBGene00004320, WBGene00006571, WBGene00022694, WBGene00001869, WBGene00009254, WBGene00003405, WBGene00008740, WBGene00017816, WBGene00002228, WBGene00006376, WBGene00000099, WBGene00019947, WBGene00015691, WBGene00017800, WBGene00004105,…
GO:0002009	morphogenesis of an epithelium	89 of 1572 genes, 5.7%	349 of 22246 genes, 1.6%	2.33e-24	0	0	WBGene00000379, WBGene00000466, WBGene00013857, WBGene00001102, WBGene00004952, WBGene00013766, WBGene00003803, WBGene00004392, WBGene00008107, WBGene00005021, WBGene00006706, WBGene00019402, WBGene00007028, WBGene00004320, WBGene00016250, WBGene00010303, WBGene00006604, WBGene00009320, WBGene00000913, WBGene00000794, WBGene00021715, WBGene00006795, WBGene00019947, WBGene00013168, WBGene00002027,…
GO:0000278	mitotic cell cycle	63 of 1572 genes, 4.0%	191 of 22246 genes, 0.9%	2.25e-23	0	0	WBGene00007710, WBGene00004340, WBGene00000249, WBGene00004506, WBGene00001102, WBGene00001511, WBGene00004952, WBGene00001513, WBGene00000405, WBGene00000871, WBGene00004085, WBGene00001281, WBGene00000517, WBGene00004166, WBGene00002994, WBGene00017132, WBGene00006943, WBGene00004302, WBGene00006793, WBGene00001869, WBGene00006571, WBGene00010428, WBGene00001030, WBGene00009254, WBGene00006994,…
GO:0060429	epithelium development	89 of 1572 genes, 5.7%	361 of 22246 genes, 1.6%	3.24e-23	0	0	WBGene00000379, WBGene00000466, WBGene00013857, WBGene00001102, WBGene00004952, WBGene00013766, WBGene00003803, WBGene00004392, WBGene00008107, WBGene00005021, WBGene00006706, WBGene00019402, WBGene00007028, WBGene00004320, WBGene00016250, WBGene00010303, WBGene00006604, WBGene00009320, WBGene00000913, WBGene00000794, WBGene00021715, WBGene00006795, WBGene00019947, WBGene00013168, WBGene00002027,…
GO:0048729	tissue morphogenesis	89 of 1572 genes, 5.7%	371 of 22246 genes, 1.7%	2.62e-22	0	0	WBGene00000379, WBGene00000466, WBGene00013857, WBGene00001102, WBGene00004952, WBGene00013766, WBGene00003803, WBGene00004392, WBGene00008107, WBGene00005021, WBGene00006706, WBGene00019402, WBGene00007028, WBGene00004320, WBGene00016250, WBGene00010303, WBGene00006604, WBGene00009320, WBGene00000913, WBGene00000794, WBGene00021715, WBGene00006795, WBGene00019947, WBGene00013168, WBGene00002027,…
GO:0007568	aging	133 of 1572 genes, 8.5%	731 of 22246 genes, 3.3%	1.16e-21	0	0	WBGene00002005, WBGene00000379, WBGene00002982, WBGene00006519, WBGene00017319, WBGene00004506, WBGene00001037, WBGene00004392, WBGene00004420, WBGene00017895, WBGene00000230, WBGene00004930, WBGene00002064, WBGene00016250, WBGene00009385, WBGene00010629, WBGene00000913, WBGene00002083, WBGene00002344, WBGene00022042, WBGene00004042, WBGene00004458, WBGene00004464, WBGene00011636, WBGene00008670,…
GO:0008340	determination of adult lifespan	132 of 1572 genes, 8.4%	728 of 22246 genes, 3.3%	2.44e-21	0	0	WBGene00002005, WBGene00000379, WBGene00002982, WBGene00006519, WBGene00017319, WBGene00004506, WBGene00001037, WBGene00004392, WBGene00004420, WBGene00017895, WBGene00000230, WBGene00002064, WBGene00016250, WBGene00009385, WBGene00010629, WBGene00000913, WBGene00002083, WBGene00002344, WBGene00022042, WBGene00004042, WBGene00004458, WBGene00004464, WBGene00011636, WBGene00008670, WBGene00016990,…
GO:0010259	multicellular organismal aging	132 of 1572 genes, 8.4%	728 of 22246 genes, 3.3%	2.44e-21	0	0	WBGene00002005, WBGene00000379, WBGene00002982, WBGene00006519, WBGene00017319, WBGene00004506, WBGene00001037, WBGene00004392, WBGene00004420, WBGene00017895, WBGene00000230, WBGene00002064, WBGene00016250, WBGene00009385, WBGene00010629, WBGene00000913, WBGene00002083, WBGene00002344, WBGene00022042, WBGene00004042, WBGene00004458, WBGene00004464, WBGene00011636, WBGene00008670, WBGene00016990,…
GO:0009888	tissue development	91 of 1572 genes, 5.8%	418 of 22246 genes, 1.9%	1.16e-19	0	0	WBGene00000379, WBGene00000466, WBGene00013857, WBGene00001102, WBGene00004952, WBGene00013766, WBGene00003803, WBGene00004392, WBGene00008107, WBGene00005021, WBGene00006706, WBGene00019402, WBGene00007028, WBGene00004320, WBGene00016250, WBGene00010303, WBGene00006604, WBGene00009320, WBGene00000913, WBGene00000794, WBGene00021715, WBGene00006795, WBGene00019947, WBGene00013168, WBGene00002027,…
GO:0048519	negative regulation of biological process	97 of 1572 genes, 6.2%	472 of 22246 genes, 2.1%	3.84e-19	0	0	WBGene00020683, WBGene00017926, WBGene00004952, WBGene00004918, WBGene00002079, WBGene00003041, WBGene00016653, WBGene00003803, WBGene00000517, WBGene00004704, WBGene00002994, WBGene00023497, WBGene00006706, WBGene00012458, WBGene00007028, WBGene00004320, WBGene00004914, WBGene00001827, WBGene00004745, WBGene00004152, WBGene00002210, WBGene00000913, WBGene00010677, WBGene00012550, WBGene00013343,…
GO:0019953	sexual reproduction	63 of 1572 genes, 4.0%	239 of 22246 genes, 1.1%	1.42e-17	0	0	WBGene00001597, WBGene00004775, WBGene00004887, WBGene00012936, WBGene00000405, WBGene00000871, WBGene00006734, WBGene00004392, WBGene00000585, WBGene00004698, WBGene00003392, WBGene00003975, WBGene00004302, WBGene00000865, WBGene00004320, WBGene00001303, WBGene00003821, WBGene00004702, WBGene00005026, WBGene00002368, WBGene00002064, WBGene00000366, WBGene00010015, WBGene00006994, WBGene00006940,…
GO:0045132	meiotic chromosome segregation	46 of 1572 genes, 2.9%	135 of 22246 genes, 0.6%	2.57e-17	0	0	WBGene00004775, WBGene00007710, WBGene00008682, WBGene00015463, WBGene00008921, WBGene00016151, WBGene00004320, WBGene00022694, WBGene00001869, WBGene00006571, WBGene00009254, WBGene00003405, WBGene00008740, WBGene00017816, WBGene00002228, WBGene00006376, WBGene00019947, WBGene00015691, WBGene00017800, WBGene00004105, WBGene00022042, WBGene00004042, WBGene00006377, WBGene00006381, WBGene00001514,…
GO:0000226	microtubule cytoskeleton organization	48 of 1572 genes, 3.1%	148 of 22246 genes, 0.7%	4.21e-17	0	0	WBGene00007710, WBGene00000249, WBGene00001102, WBGene00004952, WBGene00001513, WBGene00004085, WBGene00008107, WBGene00002994, WBGene00006943, WBGene00004302, WBGene00001869, WBGene00010428, WBGene00001030, WBGene00006994, WBGene00009385, WBGene00000123, WBGene00016045, WBGene00012972, WBGene00003241, WBGene00003797, WBGene00000099, WBGene00003799, WBGene00004105, WBGene00006536, WBGene00006381,…
GO:0040039	inductive cell migration	43 of 1572 genes, 2.7%	123 of 22246 genes, 0.6%	1.4e-16	0	0	WBGene00019481, WBGene00000249, WBGene00000377, WBGene00004918, WBGene00002079, WBGene00000229, WBGene00000063, WBGene00019820, WBGene00000585, WBGene00002994, WBGene00000064, WBGene00021934, WBGene00011275, WBGene00003831, WBGene00000366, WBGene00006604, WBGene00003241, WBGene00017830, WBGene00017982, WBGene00017797, WBGene00000143, WBGene00003159, WBGene00001580, WBGene00019168, WBGene00013343,…
GO:0007051	spindle organization	34 of 1572 genes, 2.2%	78 of 22246 genes, 0.4%	2.48e-16	0	0	WBGene00007710, WBGene00000249, WBGene00004952, WBGene00004085, WBGene00008107, WBGene00002994, WBGene00006943, WBGene00004302, WBGene00001869, WBGene00010428, WBGene00001030, WBGene00006994, WBGene00009385, WBGene00000123, WBGene00012972, WBGene00003241, WBGene00000099, WBGene00006536, WBGene00006381, WBGene00004304, WBGene00021648, WBGene00001830, WBGene00001689, WBGene00002073, WBGene00020064,…
GO:0007010	cytoskeleton organization	56 of 1572 genes, 3.6%	209 of 22246 genes, 0.9%	8.25e-16	0	0	WBGene00007710, WBGene00000249, WBGene00001102, WBGene00004952, WBGene00001513, WBGene00004085, WBGene00000063, WBGene00008107, WBGene00006781, WBGene00002994, WBGene00000064, WBGene00006943, WBGene00004302, WBGene00001869, WBGene00006958, WBGene00010428, WBGene00001030, WBGene00006994, WBGene00009385, WBGene00000123, WBGene00016045, WBGene00012972, WBGene00003241, WBGene00003797, WBGene00013038,…
GO:0051641	cellular localization	64 of 1572 genes, 4.1%	276 of 22246 genes, 1.2%	8.55e-15	0	0	WBGene00007710, WBGene00012936, WBGene00021365, WBGene00001102, WBGene00002007, WBGene00001513, WBGene00000405, WBGene00004918, WBGene00003818, WBGene00006829, WBGene00007680, WBGene00003806, WBGene00008107, WBGene00004888, WBGene00002994, WBGene00017016, WBGene00004320, WBGene00001869, WBGene00010428, WBGene00001303, WBGene00004914, WBGene00002368, WBGene00006816, WBGene00001827, WBGene00010015,…
GO:0007017	microtubule-based process	48 of 1572 genes, 3.1%	167 of 22246 genes, 0.8%	1.1e-14	0	0	WBGene00007710, WBGene00000249, WBGene00001102, WBGene00004952, WBGene00001513, WBGene00004085, WBGene00008107, WBGene00002994, WBGene00006943, WBGene00004302, WBGene00001869, WBGene00010428, WBGene00001030, WBGene00006994, WBGene00009385, WBGene00000123, WBGene00016045, WBGene00012972, WBGene00003241, WBGene00003797, WBGene00000099, WBGene00003799, WBGene00004105, WBGene00006536, WBGene00006381,…
GO:0010171	body morphogenesis	104 of 1572 genes, 6.6%	607 of 22246 genes, 2.7%	1.36e-14	0	0	WBGene00002005, WBGene00000379, WBGene00000466, WBGene00001102, WBGene00004952, WBGene00006593, WBGene00002007, WBGene00000871, WBGene00012471, WBGene00004420, WBGene00004166, WBGene00004495, WBGene00003806, WBGene00002994, WBGene00003392, WBGene00019402, WBGene00007028, WBGene00020868, WBGene00020115, WBGene00003821, WBGene00002238, WBGene00016961, WBGene00016250, WBGene00022182, WBGene00000254,…
GO:0007052	mitotic spindle organization	30 of 1572 genes, 1.9%	68 of 22246 genes, 0.3%	2.02e-14	0	0	WBGene00007710, WBGene00006536, WBGene00000249, WBGene00006381, WBGene00004952, WBGene00004085, WBGene00004304, WBGene00002994, WBGene00006943, WBGene00004302, WBGene00021648, WBGene00002073, WBGene00001689, WBGene00001869, WBGene00001830, WBGene00020064, WBGene00001688, WBGene00001030, WBGene00001832, WBGene00004955, WBGene00006994, WBGene00009385, WBGene00000123, WBGene00004077, WBGene00012972,…
GO:0043170	macromolecule metabolic process	101 of 1572 genes, 6.4%	586 of 22246 genes, 2.6%	2.66e-14	0	0	WBGene00001597, WBGene00001423, WBGene00000379, WBGene00013598, WBGene00000466, WBGene00006713, WBGene00000249, WBGene00000871, WBGene00002079, WBGene00006734, WBGene00004484, WBGene00004704, WBGene00002994, WBGene00006706, WBGene00003967, WBGene00002064, WBGene00001827, WBGene00004745, WBGene00000123, WBGene00006376, WBGene00004152, WBGene00002210, WBGene00000236, WBGene00000913, WBGene00000794,…
GO:0018988	molting cycle, protein-based cuticle	63 of 1572 genes, 4.0%	275 of 22246 genes, 1.2%	2.9e-14	0	0	WBGene00006698, WBGene00000466, WBGene00009966, WBGene00009654, WBGene00001082, WBGene00004490, WBGene00004918, WBGene00001166, WBGene00000801, WBGene00016496, WBGene00021334, WBGene00004479, WBGene00003392, WBGene00004445, WBGene00017016, WBGene00008476, WBGene00006059, WBGene00001303, WBGene00000079, WBGene00016961, WBGene00000366, WBGene00010015, WBGene00004497, WBGene00004454, WBGene00010629,…
GO:0018996	molting cycle, collagen and cuticulin-based cuticle	63 of 1572 genes, 4.0%	275 of 22246 genes, 1.2%	2.9e-14	0	0	WBGene00006698, WBGene00000466, WBGene00009966, WBGene00009654, WBGene00001082, WBGene00004490, WBGene00004918, WBGene00001166, WBGene00000801, WBGene00016496, WBGene00021334, WBGene00004479, WBGene00003392, WBGene00004445, WBGene00017016, WBGene00008476, WBGene00006059, WBGene00001303, WBGene00000079, WBGene00016961, WBGene00000366, WBGene00010015, WBGene00004497, WBGene00004454, WBGene00010629,…
GO:0042303	molting cycle	63 of 1572 genes, 4.0%	276 of 22246 genes, 1.2%	3.5e-14	0	0	WBGene00006698, WBGene00000466, WBGene00009966, WBGene00009654, WBGene00001082, WBGene00004490, WBGene00004918, WBGene00001166, WBGene00000801, WBGene00016496, WBGene00021334, WBGene00004479, WBGene00003392, WBGene00004445, WBGene00017016, WBGene00008476, WBGene00006059, WBGene00001303, WBGene00000079, WBGene00016961, WBGene00000366, WBGene00010015, WBGene00004497, WBGene00004454, WBGene00010629,…
GO:0051649	establishment of localization in cell	59 of 1572 genes, 3.8%	251 of 22246 genes, 1.1%	8.17e-14	0	0	WBGene00012936, WBGene00021365, WBGene00001102, WBGene00002007, WBGene00001513, WBGene00000405, WBGene00004918, WBGene00003818, WBGene00006829, WBGene00007680, WBGene00003806, WBGene00008107, WBGene00002994, WBGene00017016, WBGene00004320, WBGene00010428, WBGene00001303, WBGene00004914, WBGene00002368, WBGene00006816, WBGene00010015, WBGene00006994, WBGene00003829, WBGene00003241, WBGene00000913,…
GO:0048598	embryonic morphogenesis	48 of 1572 genes, 3.1%	177 of 22246 genes, 0.8%	1.43e-13	0	0	WBGene00000204, WBGene00003021, WBGene00003157, WBGene00013676, WBGene00006713, WBGene00001102, WBGene00001513, WBGene00009477, WBGene00000229, WBGene00021270, WBGene00004698, WBGene00004888, WBGene00003228, WBGene00003392, WBGene00003975, WBGene00003040, WBGene00006943, WBGene00004702, WBGene00003831, WBGene00003036, WBGene00000123, WBGene00003241, WBGene00001161, WBGene00000794, WBGene00004361,…
GO:0051656	establishment of organelle localization	35 of 1572 genes, 2.2%	102 of 22246 genes, 0.5%	6.12e-13	0	0	WBGene00012936, WBGene00001102, WBGene00001513, WBGene00000405, WBGene00008107, WBGene00002994, WBGene00004320, WBGene00010428, WBGene00002368, WBGene00006816, WBGene00010015, WBGene00006994, WBGene00003829, WBGene00003241, WBGene00003797, WBGene00003799, WBGene00013168, WBGene00006536, WBGene00006381, WBGene00003918, WBGene00000838, WBGene00002214, WBGene00003789, WBGene00001005, WBGene00001017,…
GO:0051239	regulation of multicellular organismal process	109 of 1572 genes, 6.9%	695 of 22246 genes, 3.1%	1.41e-12	0	0	WBGene00001597, WBGene00001423, WBGene00020683, WBGene00017926, WBGene00000249, WBGene00004952, WBGene00007352, WBGene00004918, WBGene00013129, WBGene00000871, WBGene00000801, WBGene00012471, WBGene00003041, WBGene00016653, WBGene00005007, WBGene00010406, WBGene00004698, WBGene00023497, WBGene00006706, WBGene00012458, WBGene00007028, WBGene00004320, WBGene00004930, WBGene00000564, WBGene00003821,…
GO:0051640	organelle localization	35 of 1572 genes, 2.2%	105 of 22246 genes, 0.5%	1.7e-12	0	0	WBGene00012936, WBGene00001102, WBGene00001513, WBGene00000405, WBGene00008107, WBGene00002994, WBGene00004320, WBGene00010428, WBGene00002368, WBGene00006816, WBGene00010015, WBGene00006994, WBGene00003829, WBGene00003241, WBGene00003797, WBGene00003799, WBGene00013168, WBGene00006536, WBGene00006381, WBGene00003918, WBGene00000838, WBGene00002214, WBGene00003789, WBGene00001005, WBGene00001017,…
GO:0016477	cell migration	52 of 1572 genes, 3.3%	222 of 22246 genes, 1.0%	6.19e-12	0	0	WBGene00000204, WBGene00019481, WBGene00000249, WBGene00000377, WBGene00001513, WBGene00004918, WBGene00002079, WBGene00000229, WBGene00000063, WBGene00020094, WBGene00019820, WBGene00000585, WBGene00002994, WBGene00000064, WBGene00021934, WBGene00011275, WBGene00006958, WBGene00003831, WBGene00006816, WBGene00000366, WBGene00006604, WBGene00001325, WBGene00003241, WBGene00017830, WBGene00017982,…
GO:0048870	cell motility	52 of 1572 genes, 3.3%	225 of 22246 genes, 1.0%	1.1e-11	0	0	WBGene00000204, WBGene00019481, WBGene00000249, WBGene00000377, WBGene00001513, WBGene00004918, WBGene00002079, WBGene00000229, WBGene00000063, WBGene00020094, WBGene00019820, WBGene00000585, WBGene00002994, WBGene00000064, WBGene00021934, WBGene00011275, WBGene00006958, WBGene00003831, WBGene00006816, WBGene00000366, WBGene00006604, WBGene00001325, WBGene00003241, WBGene00017830, WBGene00017982,…
GO:0051674	localization of cell	52 of 1572 genes, 3.3%	225 of 22246 genes, 1.0%	1.1e-11	0	0	WBGene00000204, WBGene00019481, WBGene00000249, WBGene00000377, WBGene00001513, WBGene00004918, WBGene00002079, WBGene00000229, WBGene00000063, WBGene00020094, WBGene00019820, WBGene00000585, WBGene00002994, WBGene00000064, WBGene00021934, WBGene00011275, WBGene00006958, WBGene00003831, WBGene00006816, WBGene00000366, WBGene00006604, WBGene00001325, WBGene00003241, WBGene00017830, WBGene00017982,…
GO:0032504	multicellular organism reproduction	90 of 1572 genes, 5.7%	540 of 22246 genes, 2.4%	1.15e-11	0	0	WBGene00000802, WBGene00001597, WBGene00004775, WBGene00011111, WBGene00000249, WBGene00004952, WBGene00000405, WBGene00000871, WBGene00004085, WBGene00006734, WBGene00000229, WBGene00016653, WBGene00005007, WBGene00004392, WBGene00004698, WBGene00006781, WBGene00003392, WBGene00003975, WBGene00005021, WBGene00000231, WBGene00000865, WBGene00001303, WBGene00003821, WBGene00002064, WBGene00006940,…
GO:0048609	reproductive process in a multicellular organism	89 of 1572 genes, 5.7%	534 of 22246 genes, 2.4%	1.62e-11	0	0	WBGene00000802, WBGene00001597, WBGene00004775, WBGene00011111, WBGene00000249, WBGene00004952, WBGene00000405, WBGene00000871, WBGene00004085, WBGene00006734, WBGene00000229, WBGene00016653, WBGene00005007, WBGene00004392, WBGene00004698, WBGene00006781, WBGene00003392, WBGene00003975, WBGene00005021, WBGene00000231, WBGene00000865, WBGene00001303, WBGene00003821, WBGene00002064, WBGene00006940,…
GO:0051276	chromosome organization	28 of 1572 genes, 1.8%	78 of 22246 genes, 0.4%	1.25e-10	0	0	WBGene00000235, WBGene00006377, WBGene00000249, WBGene00001049, WBGene00004874, WBGene00004737, WBGene00004166, WBGene00004888, WBGene00017132, WBGene00017920, WBGene00004320, WBGene00001869, WBGene00001830, WBGene00006571, WBGene00004738, WBGene00004873, WBGene00020392, WBGene00009254, WBGene00001832, WBGene00004297, WBGene00001352, WBGene00006376, WBGene00000411, WBGene00000549, WBGene00003367,…
GO:0008152	metabolic process	110 of 1572 genes, 7.0%	755 of 22246 genes, 3.4%	1.65e-10	0	0	WBGene00001597, WBGene00001423, WBGene00000379, WBGene00013598, WBGene00000466, WBGene00006713, WBGene00000249, WBGene00003063, WBGene00000871, WBGene00002079, WBGene00006734, WBGene00004484, WBGene00004704, WBGene00002994, WBGene00006706, WBGene00004930, WBGene00003967, WBGene00003831, WBGene00002064, WBGene00001827, WBGene00004745, WBGene00000123, WBGene00003225, WBGene00006376, WBGene00004152,…
GO:0000087	M phase of mitotic cell cycle	29 of 1572 genes, 1.8%	85 of 22246 genes, 0.4%	2.1e-10	0	0	WBGene00006536, WBGene00004042, WBGene00004506, WBGene00001511, WBGene00000405, WBGene00004874, WBGene00008422, WBGene00001281, WBGene00000517, WBGene00013209, WBGene00004166, WBGene00017132, WBGene00001017, WBGene00006793, WBGene00001869, WBGene00001830, WBGene00006571, WBGene00004738, WBGene00009254, WBGene00001832, WBGene00001352, WBGene00004951, WBGene00000123, WBGene00004721, WBGene00000411,…
GO:0000280	nuclear division	29 of 1572 genes, 1.8%	85 of 22246 genes, 0.4%	2.1e-10	0	0	WBGene00001597, WBGene00006536, WBGene00004042, WBGene00004506, WBGene00001511, WBGene00000405, WBGene00004874, WBGene00008422, WBGene00001281, WBGene00000517, WBGene00013209, WBGene00004166, WBGene00017132, WBGene00001017, WBGene00006793, WBGene00001869, WBGene00001830, WBGene00006571, WBGene00004738, WBGene00009254, WBGene00001832, WBGene00001352, WBGene00004951, WBGene00004721, WBGene00000411,…
GO:0050793	regulation of developmental process	53 of 1572 genes, 3.4%	250 of 22246 genes, 1.1%	2.55e-10	0	0	WBGene00001423, WBGene00003021, WBGene00004918, WBGene00006523, WBGene00000871, WBGene00020827, WBGene00003041, WBGene00016653, WBGene00004698, WBGene00004888, WBGene00023497, WBGene00005021, WBGene00006706, WBGene00012458, WBGene00004203, WBGene00007028, WBGene00004930, WBGene00000564, WBGene00004914, WBGene00003036, WBGene00011085, WBGene00003904, WBGene00003002, WBGene00003241, WBGene00001161,…
GO:0048285	organelle fission	29 of 1572 genes, 1.8%	86 of 22246 genes, 0.4%	2.96e-10	0	0	WBGene00001597, WBGene00006536, WBGene00004042, WBGene00004506, WBGene00001511, WBGene00000405, WBGene00004874, WBGene00008422, WBGene00001281, WBGene00000517, WBGene00013209, WBGene00004166, WBGene00017132, WBGene00001017, WBGene00006793, WBGene00001869, WBGene00001830, WBGene00006571, WBGene00004738, WBGene00009254, WBGene00001832, WBGene00001352, WBGene00004951, WBGene00004721, WBGene00000411,…
GO:0007369	gastrulation	32 of 1572 genes, 2.0%	106 of 22246 genes, 0.5%	5.87e-10	0	0	WBGene00003157, WBGene00013676, WBGene00001102, WBGene00001513, WBGene00009477, WBGene00021270, WBGene00004698, WBGene00004888, WBGene00003228, WBGene00003040, WBGene00006943, WBGene00004702, WBGene00000123, WBGene00003241, WBGene00000794, WBGene00004706, WBGene00019323, WBGene00016837, WBGene00006379, WBGene00004703, WBGene00004027, WBGene00002957, WBGene00007971, WBGene00000773, WBGene00018625,…
GO:0007067	mitosis	28 of 1572 genes, 1.8%	84 of 22246 genes, 0.4%	1.03e-09	0	0	WBGene00006536, WBGene00004042, WBGene00004506, WBGene00001511, WBGene00000405, WBGene00004874, WBGene00008422, WBGene00001281, WBGene00000517, WBGene00013209, WBGene00004166, WBGene00017132, WBGene00001017, WBGene00006793, WBGene00001869, WBGene00001830, WBGene00006571, WBGene00004738, WBGene00009254, WBGene00001832, WBGene00001352, WBGene00004951, WBGene00004721, WBGene00000411, WBGene00000549,…
GO:0007276	gamete generation	43 of 1572 genes, 2.7%	185 of 22246 genes, 0.8%	1.68e-09	0	0	WBGene00001597, WBGene00004775, WBGene00004887, WBGene00000405, WBGene00000871, WBGene00006734, WBGene00004392, WBGene00000585, WBGene00004698, WBGene00003392, WBGene00003975, WBGene00004302, WBGene00000865, WBGene00001303, WBGene00003821, WBGene00004702, WBGene00005026, WBGene00002064, WBGene00000366, WBGene00006940, WBGene00016045, WBGene00000479, WBGene00001161, WBGene00004980, WBGene00000868,…
GO:0009892	negative regulation of metabolic process	43 of 1572 genes, 2.7%	185 of 22246 genes, 0.8%	1.68e-09	0	0	WBGene00022021, WBGene00003222, WBGene00002079, WBGene00004704, WBGene00004888, WBGene00002994, WBGene00003504, WBGene00002076, WBGene00006706, WBGene00018967, WBGene00001827, WBGene00004745, WBGene00004152, WBGene00002210, WBGene00001161, WBGene00019680, WBGene00000939, WBGene00006626, WBGene00003508, WBGene00003499, WBGene00017313, WBGene00004027, WBGene00003335, WBGene00003795, WBGene00003406,…
GO:0010629	negative regulation of gene expression	41 of 1572 genes, 2.6%	174 of 22246 genes, 0.8%	3.38e-09	0	0	WBGene00022021, WBGene00003222, WBGene00002079, WBGene00004704, WBGene00004888, WBGene00002994, WBGene00003504, WBGene00002076, WBGene00006706, WBGene00018967, WBGene00001827, WBGene00004745, WBGene00004152, WBGene00001161, WBGene00019680, WBGene00000939, WBGene00006626, WBGene00003508, WBGene00003499, WBGene00017313, WBGene00004027, WBGene00003335, WBGene00003795, WBGene00003406, WBGene00004304,…
GO:0040029	regulation of gene expression, epigenetic	36 of 1572 genes, 2.3%	139 of 22246 genes, 0.6%	3.54e-09	0	0	WBGene00022021, WBGene00003222, WBGene00006523, WBGene00002079, WBGene00004704, WBGene00002994, WBGene00003504, WBGene00002076, WBGene00018967, WBGene00004745, WBGene00004152, WBGene00019680, WBGene00000939, WBGene00006626, WBGene00003508, WBGene00003499, WBGene00017313, WBGene00003795, WBGene00004304, WBGene00003335, WBGene00004188, WBGene00009668, WBGene00011323, WBGene00003289, WBGene00018625,…
GO:0010467	gene expression	68 of 1572 genes, 4.3%	396 of 22246 genes, 1.8%	4.89e-09	0	0	WBGene00001597, WBGene00001423, WBGene00000466, WBGene00000249, WBGene00002079, WBGene00004484, WBGene00004704, WBGene00002994, WBGene00006706, WBGene00002064, WBGene00001827, WBGene00004745, WBGene00000123, WBGene00004152, WBGene00006626, WBGene00003499, WBGene00017313, WBGene00004315, WBGene00004703, WBGene00004027, WBGene00008670, WBGene00003406, WBGene00009668, WBGene00011323, WBGene00003289,…
GO:0006928	cellular component movement	53 of 1572 genes, 3.4%	269 of 22246 genes, 1.2%	5.17e-09	0	0	WBGene00000204, WBGene00019481, WBGene00000249, WBGene00003136, WBGene00000377, WBGene00001513, WBGene00004918, WBGene00002079, WBGene00000229, WBGene00000063, WBGene00020094, WBGene00019820, WBGene00000585, WBGene00002994, WBGene00000064, WBGene00021934, WBGene00011275, WBGene00006958, WBGene00003831, WBGene00006816, WBGene00000366, WBGene00006604, WBGene00001325, WBGene00003241, WBGene00017830,…
GO:0010605	negative regulation of macromolecule metabolic process	42 of 1572 genes, 2.7%	184 of 22246 genes, 0.8%	5.68e-09	0	0	WBGene00022021, WBGene00003222, WBGene00002079, WBGene00004704, WBGene00004888, WBGene00002994, WBGene00003504, WBGene00002076, WBGene00006706, WBGene00018967, WBGene00001827, WBGene00004745, WBGene00004152, WBGene00001161, WBGene00019680, WBGene00000939, WBGene00006626, WBGene00003508, WBGene00003499, WBGene00017313, WBGene00004027, WBGene00003335, WBGene00003795, WBGene00003406, WBGene00004304,…
GO:0001703	gastrulation with mouth forming first	23 of 1572 genes, 1.5%	62 of 22246 genes, 0.3%	8.14e-09	0	0	WBGene00003157, WBGene00013676, WBGene00004706, WBGene00019323, WBGene00016837, WBGene00009477, WBGene00006379, WBGene00004703, WBGene00021270, WBGene00004698, WBGene00004888, WBGene00007971, WBGene00018625, WBGene00000773, WBGene00004702, WBGene00002077, WBGene00000158, WBGene00009287, WBGene00004077, WBGene00004699, WBGene00002694, WBGene00004700, WBGene00000794
GO:0040025	vulval development	48 of 1572 genes, 3.1%	236 of 22246 genes, 1.1%	1.55e-08	0	0	WBGene00001597, WBGene00004887, WBGene00003021, WBGene00004918, WBGene00006523, WBGene00000871, WBGene00003041, WBGene00016653, WBGene00004698, WBGene00004888, WBGene00023497, WBGene00005021, WBGene00006706, WBGene00012458, WBGene00004203, WBGene00007028, WBGene00004930, WBGene00000564, WBGene00005026, WBGene00004914, WBGene00003036, WBGene00006816, WBGene00011085, WBGene00016045, WBGene00003002,…
GO:0048569	post-embryonic organ development	48 of 1572 genes, 3.1%	239 of 22246 genes, 1.1%	2.48e-08	0	0	WBGene00001597, WBGene00004887, WBGene00003021, WBGene00004918, WBGene00006523, WBGene00000871, WBGene00003041, WBGene00016653, WBGene00004698, WBGene00004888, WBGene00023497, WBGene00005021, WBGene00006706, WBGene00012458, WBGene00004203, WBGene00007028, WBGene00004930, WBGene00000564, WBGene00005026, WBGene00004914, WBGene00003036, WBGene00006816, WBGene00011085, WBGene00016045, WBGene00003002,…
GO:0007097	nuclear migration	21 of 1572 genes, 1.3%	56 of 22246 genes, 0.3%	5.01e-08	0	0	WBGene00013168, WBGene00012936, WBGene00006536, WBGene00006381, WBGene00000405, WBGene00000838, WBGene00001005, WBGene00001017, WBGene00000293, WBGene00004320, WBGene00006816, WBGene00002368, WBGene00001007, WBGene00003920, WBGene00010015, WBGene00004955, WBGene00006994, WBGene00003210, WBGene00003829, WBGene00020112, WBGene00006515
GO:0016441	posttranscriptional gene silencing	32 of 1572 genes, 2.0%	125 of 22246 genes, 0.6%	7.39e-08	0	0	WBGene00022021, WBGene00003222, WBGene00002079, WBGene00004704, WBGene00002994, WBGene00003504, WBGene00002076, WBGene00018967, WBGene00004152, WBGene00019680, WBGene00000939, WBGene00006626, WBGene00003508, WBGene00003499, WBGene00017313, WBGene00003795, WBGene00004304, WBGene00003335, WBGene00004188, WBGene00009668, WBGene00011323, WBGene00003289, WBGene00018625, WBGene00000774, WBGene00001585,…
GO:0031047	gene silencing by RNA	32 of 1572 genes, 2.0%	125 of 22246 genes, 0.6%	7.39e-08	0	0	WBGene00022021, WBGene00003222, WBGene00002079, WBGene00004704, WBGene00002994, WBGene00003504, WBGene00002076, WBGene00018967, WBGene00004152, WBGene00019680, WBGene00000939, WBGene00006626, WBGene00003508, WBGene00003499, WBGene00017313, WBGene00003795, WBGene00004304, WBGene00003335, WBGene00004188, WBGene00009668, WBGene00011323, WBGene00003289, WBGene00018625, WBGene00000774, WBGene00001585,…
GO:0035194	posttranscriptional gene silencing by RNA	32 of 1572 genes, 2.0%	125 of 22246 genes, 0.6%	7.39e-08	0	0	WBGene00022021, WBGene00003222, WBGene00002079, WBGene00004704, WBGene00002994, WBGene00003504, WBGene00002076, WBGene00018967, WBGene00004152, WBGene00019680, WBGene00000939, WBGene00006626, WBGene00003508, WBGene00003499, WBGene00017313, WBGene00003795, WBGene00004304, WBGene00003335, WBGene00004188, WBGene00009668, WBGene00011323, WBGene00003289, WBGene00018625, WBGene00000774, WBGene00001585,…
GO:0009566	fertilization	21 of 1572 genes, 1.3%	57 of 22246 genes, 0.3%	7.41e-08	0	0	WBGene00013168, WBGene00012936, WBGene00006536, WBGene00006381, WBGene00000405, WBGene00012767, WBGene00000838, WBGene00001005, WBGene00001017, WBGene00000293, WBGene00004320, WBGene00002368, WBGene00001007, WBGene00003920, WBGene00010015, WBGene00004955, WBGene00006994, WBGene00003210, WBGene00003829, WBGene00020112, WBGene00006515
GO:0040023	establishment of nucleus localization	21 of 1572 genes, 1.3%	57 of 22246 genes, 0.3%	7.41e-08	0	0	WBGene00013168, WBGene00012936, WBGene00006536, WBGene00006381, WBGene00000405, WBGene00000838, WBGene00001005, WBGene00001017, WBGene00000293, WBGene00004320, WBGene00006816, WBGene00002368, WBGene00001007, WBGene00003920, WBGene00010015, WBGene00004955, WBGene00006994, WBGene00003210, WBGene00003829, WBGene00020112, WBGene00006515
GO:0051647	nucleus localization	21 of 1572 genes, 1.3%	57 of 22246 genes, 0.3%	7.41e-08	0	0	WBGene00013168, WBGene00012936, WBGene00006536, WBGene00006381, WBGene00000405, WBGene00000838, WBGene00001005, WBGene00001017, WBGene00000293, WBGene00004320, WBGene00006816, WBGene00002368, WBGene00001007, WBGene00003920, WBGene00010015, WBGene00004955, WBGene00006994, WBGene00003210, WBGene00003829, WBGene00020112, WBGene00006515
GO:0035046	pronuclear migration	20 of 1572 genes, 1.3%	52 of 22246 genes, 0.2%	8.29e-08	0	0	WBGene00013168, WBGene00012936, WBGene00006536, WBGene00006381, WBGene00000405, WBGene00000838, WBGene00001005, WBGene00001017, WBGene00000293, WBGene00004320, WBGene00002368, WBGene00001007, WBGene00003920, WBGene00010015, WBGene00004955, WBGene00006994, WBGene00003210, WBGene00003829, WBGene00020112, WBGene00006515
GO:0016458	gene silencing	32 of 1572 genes, 2.0%	127 of 22246 genes, 0.6%	1.15e-07	0	0	WBGene00022021, WBGene00003222, WBGene00002079, WBGene00004704, WBGene00002994, WBGene00003504, WBGene00002076, WBGene00018967, WBGene00004152, WBGene00019680, WBGene00000939, WBGene00006626, WBGene00003508, WBGene00003499, WBGene00017313, WBGene00003795, WBGene00004304, WBGene00003335, WBGene00004188, WBGene00009668, WBGene00011323, WBGene00003289, WBGene00018625, WBGene00000774, WBGene00001585,…
[truncated: 53 more rows]

## Sheet: genes bound in worm and fly
Supplementary Table S1 : Genes bound in worm and fly (326)
wb names	chr	common names	description	fly name
[truncated: 326 more rows]

## Sheet: genes bound in worm and human
Supplementary Table S1 : Genes bound in worm and human (62)
WB name	common name	description	human name
[truncated: 62 more rows]
