# Supplementary material for: Chromosome-Biased Binding and Gene Regulation by the Caenorhabditis elegans DRM Complex
Source: PLoS Genet. 2011 May 12;7(5):e1002074. doi: 10.1371/journal.pgen.1002074 (PMC3093354; doi:10.1371/journal.pgen.1002074)
Supplement: Table S2 — LIN-54 responsive genes and their GO terms. (Tab 1) Genes with changed expression in lin-54(n2990) embryos. (Tab 2) Genes with changed expression in lin-54(n3423) germlines. (Tab 3) Gene Ontology terms enriched in genes up-regulated or down-regulated in lin-54(n2990) embryos or lin-54(n3423) germline. (p-value<0.05). (Tab 4) Genes with both LIN-54 ChIP peaks in their promoters and changed expression in lin-54 mutants (“bound and regulated”). (Tab 5) Enriched Gene Ontology terms of LIN-54 “bound and regulated” gene set. FDR = False Discovery Rate. logFC = log fold change. For details see Materials and Methods. (XLS) [file pgen.1002074.s006.xls]

## Sheet: embryo microarray
		Supplementary Table S2: Genes with changed expression in lin-54(n2290) embryo
		ID	WormBaseID	Chr	Symbol	logFC	P.Value	adj.P.Val
I	39	183470_at	WBGene00000214	V	asp-1	-2.3997	0.00914913	0.123127
II	65	173036_s_at	WBGene00000219	V	asp-6	-2.25539	0.00221806	0.0986582
III	42	175115_at	WBGene00022024	X	Y64H9A.2	-2.23973	0.00763566	0.120248
IV	56	190139_s_at	WBGene00008477	I	clec-17	-1.89729	0.00134764	0.0927741
V	67	174352_s_at	WBGene00000218	V	asp-5	-1.80874	0.00559266	0.11379
X	62	178723_at	WBGene00010049	II	F54D5.3	-1.76853	0.00619425	0.115346
		173412_s_at	WBGene00013077	V	ttr-24	-1.71332	0.00839768	0.121496
		186492_s_at	WBGene00017500	V	F15E11.14	-1.69923	0.000664569	0.0790781
I	141	188035_at	WBGene00001990	I	hot-5	-1.62268	0.0085604	0.121789
II	159	172218_x_at	WBGene00011869	III	dod-6	-1.58891	0.00947341	0.124212
III	147	186138_s_at	WBGene00020242	V	phat-5	-1.5509	0.00626107	0.115723
IV	116	178724_s_at	WBGene00010049	II	F54D5.3	-1.53275	0.00774384	0.120529
V	119	187084_at	WBGene00001758	V	gst-10	-1.52781	0.00332084	0.10487
X	47	190978_at	WBGene00010790	V	sodh-1	-1.52393	0.00465313	0.111894
		173989_s_at	WBGene00000219	V	asp-6	-1.49931	0.00260826	0.101137
		175171_at	WBGene00022100	IV	Y69A2AR.31	-1.4885	5.9e-05	0.0371027
		181531_s_at	WBGene00008932	II	F18A11.5	-1.47935	0.00914632	0.123127
		174508_s_at	WBGene00010673	IV	K08E7.5	-1.47367	0.00846286	0.121789
		184091_at	WBGene00001719	V	grl-10	-1.46992	0.00819125	0.120646
		174646_at	WBGene00001410	III	feh-1	-1.45653	0.00375876	0.106987
		188037_at	WBGene00006952	X	wrt-6	-1.45257	0.00927992	0.123384
		176396_s_at	WBGene00002978	I	lev-11	-1.45214	0.00781508	0.120529
		174684_s_at	WBGene00020576	II	T19D12.1	-1.43188	0.00624434	0.115695
		184268_s_at	WBGene00016733	I	phat-2	-1.41691	0.00539991	0.113317
		187085_s_at	WBGene00001758	V	gst-10	-1.39834	0.00370658	0.106987
		174071_at	WBGene00004174	II	pqn-95	-1.39819	0.00691552	0.118011
		172962_at	WBGene00001681	X	gpc-1	-1.3826	0.00154232	0.0953754
		172753_x_at	WBGene00000727	V	col-154	-1.36392	0.00903982	0.123127
		179335_at	WBGene00010673	IV	K08E7.5	-1.35924	0.00949081	0.124337
		176202_at	WBGene00022100	IV	Y69A2AR.31	-1.35067	1.89e-06	0.00854257
		193561_at	WBGene00001444	IV	flp-1	-1.34815	0.00612236	0.115346
		184415_at	WBGene00019887	V	R05D8.11	-1.34654	0.0052445	0.113317
		191753_at	WBGene00010070	II	F54F11.2	-1.33831	0.00413281	0.108504
		183147_at	WBGene00015546	X	C06G1.2	-1.30009	0.00465282	0.111894
		177368_at	WBGene00019779	X	M60.2	-1.2948	0.00531525	0.113317
		179437_s_at	WBGene00004156	IV	pqn-74	-1.29339	0.00602025	0.115227
		182989_at	WBGene00003090	V	lys-1	-1.28507	0.0050093	0.113233
		182919_at	WBGene00019097	V	F59B1.2	-1.26964	0.00234881	0.0986582
		177401_at	WBGene00010268	II	F58G1.6	-1.25388	0.00303808	0.104045
		188390_at	WBGene00004225	I	ptr-11	-1.25324	0.00330145	0.104762
		171853_x_at	WBGene00009259	X	F29G6.3	-1.24228	0.00465873	0.111894
		187260_s_at	WBGene00014252	II	ZK1320.2	-1.23131	0.00269227	0.101137
		173626_s_at	WBGene00009259	X	F29G6.3	-1.22222	0.00509507	0.113317
		174166_at	WBGene00002266	II	lec-3	-1.22036	0.00998031	0.125363
		178343_s_at	WBGene00010267	II	lips-9	-1.2175	0.00734588	0.118796
		185183_s_at	WBGene00020678	IV	T22B11.4	-1.21166	0.00983091	0.125259
		173551_at	WBGene00017980	I	F32B5.7	-1.20316	0.00143688	0.0936813
		192256_at	WBGene00016134	X	C26B9.5	-1.19745	0.00991585	0.125333
		173919_s_at	WBGene00008341	V	ttr-44	-1.19732	0.00188821	0.0982784
		182573_at	WBGene00020237	V	phat-4	-1.18592	0.00267536	0.101137
		187353_s_at	WBGene00004210	II	ptc-3	-1.18178	0.00844968	0.121767
		189387_at	WBGene00000692	IV	col-118	-1.17508	0.00940372	0.123986
		193569_at	WBGene00004207	II	ptb-1	-1.17384	0.00932161	0.123479
		173482_s_at	WBGene00000034	II	abu-11	-1.16084	0.00277327	0.101694
		180227_at	WBGene00009032	V	F21H7.10	-1.15799	0.00592131	0.115094
		190244_s_at	WBGene00001189	IV	egl-21	-1.15488	0.00649349	0.116009
		189026_s_at	WBGene00009306	I	F32A7.5	-1.14547	0.00523183	0.113317
		175562_s_at	WBGene00002190	X	kin-2	-1.14327	0.00754262	0.119901
		183550_at	WBGene00016721	IV	C46G7.1	-1.13894	0.0095919	0.124651
		174378_at	WBGene00020281	I	carboxypeptidase	-1.13315	0.000410172	0.0729994
		172385_x_at	WBGene00018298	II	F41G3.1	-1.13079	0.00797105	0.120646
		174191_at	WBGene00009886	X	F49E2.2	-1.12918	0.00894478	0.122943
		178934_at	WBGene00003746	I	nlp-8	-1.12345	0.00879352	0.122081
		192555_s_at	WBGene00006915	II	vha-6	-1.11928	0.00457636	0.111602
		172974_s_at	WBGene00017591	IV	F19C7.1	-1.11609	0.00356059	0.106138
		182743_at	WBGene00012942	III	Y47D3B.6	-1.10552	0.005985	0.115227
		177004_s_at	WBGene00021879	IV	clec-83	-1.10504	0.00575798	0.115094
		190858_s_at	WBGene00010811	III	hmit-1.3	-1.09711	0.00243323	0.100242
		194006_at	WBGene00006762	III	unc-25	-1.08758	0.00805042	0.120646
		172070_x_at	WBGene00019435	X	K06A9.1	-1.08666	0.00324946	0.104334
		185643_s_at	WBGene00006587	X	tnt-2	-1.08561	0.00510333	0.113317
		179730_at	WBGene00017591	IV	F19C7.1	-1.08524	0.00630138	0.116009
		187644_at	WBGene00016631	II	C44B7.11	-1.08057	0.00720739	0.118236
		184427_s_at	WBGene00020732	X	T23E7.2	-1.07984	0.00831596	0.121308
		185238_at	WBGene00013457	IV	Y67A10A.8	-1.07439	0.00378961	0.106987
		175298_s_at	WBGene00044049	II	sfxn-5	-1.07136	0.00718487	0.118236
		182808_s_at	WBGene00010086	IV	F55B11.4	-1.06999	0.00265028	0.101137
		192033_s_at	WBGene00007041	II	tag-180	-1.05852	0.00489564	0.112909
		175561_s_at	WBGene00006780	IV	unc-44	-1.05365	0.00966549	0.124958
		184777_s_at	WBGene00019435	X	K06A9.1	-1.05308	0.00194602	0.0982784
		180760_at	WBGene00017149	X	EGAP4.1	-1.05153	0.00315611	0.104045
		191691_at	WBGene00008040	III	ttr-5	-1.04665	0.00951686	0.124465
		172958_s_at	WBGene00008741	II	F13D12.6	-1.0432	0.00303408	0.104045
		184600_s_at	WBGene00015280	IV	C01B10.6	-1.04269	0.000867077	0.0795326
		189041_s_at	WBGene00004000	X	pgp-6	-1.04085	8.94e-05	0.0459921
		174094_at	WBGene00004736	III	sca-1	-1.03844	0.00465668	0.111894
		194260_x_at	WBGene00022151	I	Y71G12B.11	-1.0342	0.00769135	0.120529
		179401_at	WBGene00014039	X	ZK662.2	-1.0298	0.00587784	0.115094
		172879_x_at	WBGene00000602	V	col-13	-1.02081	0.00951533	0.124465
		193822_at	WBGene00020576	II	T19D12.1	-1.01585	0.00126907	0.0917472
		189847_at	WBGene00020017	V	R12A1.3	-1.01094	0.00421778	0.108679
		184497_at	WBGene00003097	II	lys-8	-1.01042	0.00752011	0.119819
		184679_at	WBGene00013456	IV	Y67A10A.7	-0.978403	0.00638388	0.116009
		183594_at	WBGene00016216	III	C29F9.1	-0.973192	0.00181712	0.0982784
		182491_at	WBGene00009995	V	F53F4.13	-0.969277	0.00860796	0.121789
		188908_s_at	WBGene00001403	IV	fibrulin-1D	-0.965972	0.00813968	0.120646
		186360_at	WBGene00019480	V	K07C11.8	-0.965054	0.00590347	0.115094
		192199_at	WBGene00008711	IV	F11E6.8	-0.963979	0.00812923	0.120646
		180340_at	WBGene00003859	III	oig-1	-0.963771	0.00497371	0.113233
		189600_at	WBGene00000664	III	col-89	-0.963544	0.00661517	0.116175
		177868_s_at	WBGene00012134	IV	T28F3.8	-0.961432	0.00151703	0.0948141
		180841_at	WBGene00007868	IV	C32H11.5	-0.955776	0.00540468	0.113317
		179424_at	WBGene00005003	IV	spp-18	-0.952279	0.00118253	0.0900836
		173431_at	WBGene00001172	V	egl-3	-0.949455	0.00207339	0.0986582
		189114_at	WBGene00016415	II	C34F11.3	-0.948302	0.00768148	0.120529
		183963_at	WBGene00016217	III	C29F9.2	-0.947482	0.00594696	0.115098
		191633_s_at	WBGene00000068	III	acy-1	-0.946492	0.00589737	0.115094
		187428_at	WBGene00020803	II	T25E4.1	-0.946442	0.00450067	0.110682
		190301_s_at	WBGene00000136	X	amt-4	-0.946418	0.00084171	0.0795326
		183320_at	WBGene00018470	IV	F45E4.5	-0.946139	0.0042888	0.109211
		173811_at	WBGene00010012	V	F53H10.2	-0.941626	0.00325567	0.104334
		186801_s_at	WBGene00018461	II	F45D11.16	-0.940467	0.000984664	0.0838083
		172248_x_at	WBGene00011870	III	T20G5.8	-0.927995	0.000490122	0.0729994
		184254_at	WBGene00016731	I	C46H11.7	-0.927471	0.00988794	0.125259
		193564_s_at	WBGene00006921	X	vha-12	-0.924751	0.00676241	0.116992
		174366_s_at	WBGene00021950	IV	cutl-26	-0.920513	0.00850462	0.121789
		190619_at	WBGene00007605	V	C15C8.3	-0.917948	0.00265882	0.101137
		182942_at	WBGene00014207	III	ZK1058.9	-0.917539	0.00294581	0.103332
		181230_at	WBGene00019327	III	zip-2	-0.917117	0.00262623	0.101137
		185356_at	WBGene00004122	II	pqn-35	-0.916875	0.00600815	0.115227
		175770_s_at	WBGene00001454	X	flp-11	-0.9154	0.00939692	0.123968
		179206_at	WBGene00010236	V	F58B4.3	-0.912385	0.00450585	0.110689
		177224_at	WBGene00008439	I	mfb-1	-0.908671	0.00512709	0.113317
		183970_at	WBGene00011428	V	T04C12.3	-0.907948	0.00242974	0.100242
		171788_x_at	WBGene00000832	I	ctn-1	-0.904939	0.00469003	0.112168
		173434_at	WBGene00004310	II	ras-1	-0.903022	0.00916184	0.123127
		184183_s_at	WBGene00019868	X	R04B3.3	-0.901405	0.0055436	0.113609
		189544_at	WBGene00010204	V	F57F5.1	-0.901224	0.00184857	0.0982784
		172101_x_at	WBGene00004212	III	ptl-1	-0.897215	0.00604109	0.115227
		172292_x_at	WBGene00017068	I	D2092.8	-0.895419	0.00185345	0.0982784
		176384_at	WBGene00019160	X	H05L03.3	-0.893709	0.00540517	0.113317
		174251_s_at	WBGene00021870	IV	Y54G2A.4	-0.892464	0.00915767	0.123127
		192888_s_at	WBGene00011474	III	T05D4.1	-0.887863	0.00386609	0.107009
		176311_at	WBGene00019538	IV	K08D12.4	-0.887759	0.00408486	0.108504
		176961_at	WBGene00001147	I	eat-18	-0.887638	0.00890316	0.122901
		188953_s_at	WBGene00000225	II	atgp-2	-0.884515	0.00864801	0.121817
		182283_at	WBGene00017569	X	F18E9.3	-0.883476	0.00641901	0.116009
		183689_at	WBGene00016921	V	C54F6.3	-0.882447	0.00308223	0.104045
		190864_at	WBGene00004346	II	rgs-3	-0.87943	0.0061177	0.115346
		186443_at	WBGene00018343	III	F42A10.7	-0.879261	0.0035909	0.10648
		184218_at	WBGene00021059	X	W06B11.1	-0.87783	0.00385308	0.107009
		183582_at	WBGene00008150	IV	C47E12.6	-0.870271	0.00614108	0.115346
		190598_at	WBGene00006636	II	tsp-10	-0.870051	0.00777825	0.120529
		183103_at	WBGene00017783	V	F25E5.2	-0.86802	0.00664688	0.116397
		191541_at	WBGene00008296	V	cdr-2	-0.86777	0.00656302	0.116037
		176425_s_at	WBGene00002978	I	lev-11	-0.867008	0.00839165	0.121496
		174633_at	WBGene00004130	V	ketn-1	-0.865015	0.00836775	0.121496
		178539_at	WBGene00010873	I	M05B5.6	-0.861998	0.00912479	0.123127
		187858_at	WBGene00000832	I	ctn-1	-0.861309	0.00775379	0.120529
		175000_at	WBGene00017979	I	F32B5.6	-0.858987	0.00795251	0.120646
		190359_at	WBGene00007228	II	C01G6.7	-0.858356	0.000610095	0.0779853
		187523_s_at	WBGene00019166	IV	tat-2	-0.854584	0.0059324	0.115098
		188068_at	WBGene00003748	III	nlp-10	-0.854581	0.00816591	0.120646
		184319_at	WBGene00000780	I	cpn-4	-0.854389	0.00727909	0.118482
		171725_x_at	WBGene00000733	V	col-160	-0.851379	0.00553137	0.113609
		193087_s_at	WBGene00002048	III	ida-1	-0.848667	0.00714145	0.118236
		193477_s_at	WBGene00008449	X	E01G6.1	-0.845209	0.00590984	0.115094
		174741_at	WBGene00001490	X	frm-3	-0.843294	0.0027816	0.101834
		172243_x_at	WBGene00011289	IV	R102.2	-0.841962	0.00271175	0.101137
		178652_at	WBGene00022649	II	ZK84.1	-0.840749	0.00663442	0.116269
		178510_at	WBGene00010987	II	R03C1.1	-0.835814	0.00513796	0.113317
		188365_at	WBGene00000705	IV	col-131	-0.834974	0.00776585	0.120529
		176595_at	WBGene00022397	V	Y97E10AR.2	-0.832506	0.00361861	0.106751
		184335_at	WBGene00001063	III	dpy-1	-0.821293	0.00045539	0.0729994
		185765_at	WBGene00019188	X	H11E01.3	-0.819417	0.00902891	0.123127
		180212_at	WBGene00016628	II	C44B7.6	-0.819353	0.00895904	0.122943
		174388_at	WBGene00018533	X	F47B7.2	-0.818633	0.00427465	0.109158
		180853_at	WBGene00019324	I	K02F2.5	-0.811994	0.00223691	0.0986582
		193365_at	WBGene00009326	V	F32D8.1	-0.811035	0.00496772	0.113233
		182754_at	WBGene00015823	X	C16B8.3	-0.81087	0.00165189	0.0967377
		189929_at	WBGene00016806	II	C50D2.2	-0.807538	0.00349561	0.105479
		181152_at	WBGene00004988	X	spp-3	-0.806433	0.00858338	0.121789
		189230_s_at	WBGene00022519	I	ZC123.4	-0.805176	0.00477397	0.112168
		184734_at	WBGene00021087	IV	W08E12.6	-0.803981	0.00648715	0.116009
		180048_at	WBGene00011531	I	T06D10.1	-0.803749	0.00537205	0.113317
		179830_at	WBGene00008500	II	F01D5.10	-0.801143	0.00790121	0.120646
		176966_at	WBGene00013672	I	catp-1	-0.797367	0.0090327	0.123127
		175960_s_at	WBGene00020051	III	R13A5.9	-0.795255	0.00382146	0.106987
		173117_at	WBGene00019184	III	H10E21.4	-0.79387	0.00599222	0.115227
		175745_at	WBGene00002084	IV	ins-1	-0.79382	0.00323654	0.104334
		191891_at	WBGene00004184	X	prl-1	-0.793502	0.00668381	0.116503
		183884_at	WBGene00009325	V	F32D8.15	-0.792749	0.00752873	0.119866
		174081_at	WBGene00017129	II	E04F6.10	-0.79081	0.00820743	0.120646
		182420_at	WBGene00008820	II	F14F11.2	-0.788469	0.00865236	0.121817
		175294_s_at	WBGene00020551	III	T17H7.7	-0.782306	0.00656581	0.116037
		192749_at	WBGene00006527	IV	tax-6	-0.780636	0.00198068	0.0986582
		192893_at	WBGene00020114	II	pde-4	-0.778487	0.00603439	0.115227
		189565_at	WBGene00004924	I	snt-4	-0.778371	0.00292923	0.103269
		189207_at	WBGene00016197	III	pxl-1	-0.776381	0.00288987	0.102804
		190616_at	WBGene00020022	II	R12C12.1	-0.775113	0.00461104	0.111883
		174256_at	WBGene00002983	X	lgx-1	-0.773033	0.00821178	0.120646
		175758_at	WBGene00002264	II	lec-1	-0.771589	0.0053996	0.113317
		184411_at	WBGene00015713	X	C12D12.1	-0.768825	0.00619366	0.115346
		186937_at	WBGene00013856	IV	ZC168.2	-0.767242	0.00411294	0.108504
		181793_at	WBGene00015646	II	mlt-10	-0.766608	0.00853665	0.121789
		192420_at	WBGene00003980	I	pes-7	-0.763885	0.00944325	0.124212
		180116_at	WBGene00003741	X	nlp-3	-0.762758	0.00533836	0.113317
		193009_at	WBGene00001993	III	hpd-1	-0.760584	0.00539185	0.113317
		171916_s_at	WBGene00013934	II	ZK131.11	-0.758664	0.00644523	0.116009
		175705_s_at	WBGene00002274	IV	lec-11	-0.75849	0.00688601	0.118011
		179554_at	WBGene00009700	II	F44F4.1	-0.757886	0.00599574	0.115227
		193312_at	WBGene00012100	V	T27F2.2	-0.756758	0.00252727	0.101137
		185051_at	WBGene00017297	X	F09E10.7	-0.756697	0.00416639	0.108679
		182439_at	WBGene00012452	V	Y17D7B.4	-0.756458	0.00296431	0.103659
		193593_s_at	WBGene00001196	I	egl-30	-0.754933	0.00340405	0.105479
		189803_at	WBGene00000745	X	col-172	-0.752697	0.00585934	0.115094
		190375_at	WBGene00001691	V	grd-2	-0.752478	0.00720539	0.118236
		175469_s_at	WBGene00004412	I	rpl-1	-0.751539	0.00534587	0.113317
		192678_s_at	WBGene00002974	IV	lev-1	-0.74417	0.00901174	0.123127
		193801_s_at	WBGene00007565	V	clec-48	-0.740033	0.00144093	0.0936813
		188058_at	WBGene00004999	X	spp-14	-0.737737	0.00854755	0.121789
		177880_at	WBGene00009760	V	F46B3.7	-0.737702	0.000897877	0.0804054
		184855_at	WBGene00020722	V	T23B12.8	-0.737358	0.00697363	0.118011
		190523_s_at	WBGene00010012	V	F53H10.2	-0.732127	0.00910631	0.123127
		189221_at	WBGene00009226	V	cyp-37B1	-0.731697	2.42e-05	0.0273634
		189110_at	WBGene00017950	III	F31E3.2	-0.731293	0.00523191	0.113317
		193298_s_at	WBGene00001137	V	eat-6	-0.730369	0.00625642	0.115723
		178078_at	WBGene00011736	III	T12D8.9	-0.72918	0.00367555	0.106987
		189259_s_at	WBGene00004061	IV	pmp-4	-0.727711	0.00196897	0.0985576
		177365_at	WBGene00011289	IV	R102.2	-0.727314	0.0037783	0.106987
		182467_at	WBGene00004764	X	sel-7	-0.723582	0.00509985	0.113317
		189318_at	WBGene00001240	IV	elo-2	-0.723554	0.0060146	0.115227
		192059_at	WBGene00013073	V	hmit-1.1	-0.720546	0.00303045	0.104045
		181665_at	WBGene00012548	III	Y37D8A.6	-0.715918	0.00211623	0.0986582
		174997_at	WBGene00006412	X	nlg-1	-0.715706	0.00458653	0.111602
		190075_at	WBGene00003943	X	pbo-4	-0.713437	0.00838173	0.121496
		172321_x_at	WBGene00000031	V	abu-8	-0.712872	0.00794139	0.120646
		186811_s_at	WBGene00014000	IV	ZK550.6	-0.712203	0.000602392	0.077543
		192249_at	WBGene00017687	X	ets-4	-0.711751	0.00825571	0.120975
		192312_s_at	WBGene00006784	III	unc-49	-0.708947	0.000971323	0.0833298
		187780_at	WBGene00021071	V	W07B8.3	-0.707973	0.00911976	0.123127
		192362_at	WBGene00002210	X	kin-29	-0.706992	0.00721801	0.118236
		193836_s_at	WBGene00012253	V	clec-50	-0.70581	0.00268661	0.101137
		183764_at	WBGene00006505	I	lagr-1	-0.704747	0.00413295	0.108504
		191331_at	WBGene00001776	II	gst-28	-0.704346	0.000468102	0.0729994
		174694_at	WBGene00006781	III	unc-45	-0.70393	0.0082686	0.121056
		194001_s_at	WBGene00002264	II	lec-1	-0.702161	0.00189538	0.0982784
		173661_s_at	WBGene00002983	X	lgx-1	-0.699441	0.00884848	0.12252
		192341_s_at	WBGene00002348	I	let-75	-0.695576	0.00605145	0.115227
		178755_s_at	WBGene00007725	V	C25F9.5	-0.692826	0.0024942	0.101137
		183252_at	WBGene00019324	I	K02F2.5	-0.691405	0.00748504	0.119681
		180664_s_at	WBGene00022680	IV	ZK180.6	-0.69002	0.00201769	0.0986582
		179194_at	WBGene00012339	V	W07G4.5	-0.688922	0.00264289	0.101137
		186814_at	WBGene00011078	X	R07B1.6	-0.68787	0.00192387	0.0982784
		187891_at	WBGene00022201	X	Y71H10B.1	-0.687385	0.000674649	0.0790878
		185407_at	WBGene00001987	V	hot-2	-0.687117	0.00532495	0.113317
		178017_s_at	WBGene00008492	II	F01D5.1	-0.68325	0.00206122	0.0986582
		174261_at	WBGene00022201	X	Y71H10B.1	-0.67841	0.00512843	0.113317
		192230_at	WBGene00013851	II	ZC101.1	-0.676778	0.00286906	0.102547
		187666_at	WBGene00018560	III	F47D12.3	-0.676207	0.00892972	0.122943
		185630_at	WBGene00016533	X	C39D10.6	-0.675302	0.00848524	0.121789
		183178_at	WBGene00020690	X	T22E5.1	-0.674948	0.00696632	0.118011
		175911_at	WBGene00016240	III	C30A5.6	-0.674216	0.00906489	0.123127
		191102_at	WBGene00002987	X	lim-4	-0.673865	0.00723021	0.118236
		174347_s_at	WBGene00016769	IV	C49C8.5	-0.673335	0.00464555	0.111894
		177375_at	WBGene00019779	X	M60.2	-0.673265	0.000835304	0.0795326
		184266_at	WBGene00013111	IV	sta-1	-0.673149	0.0052825	0.113317
		177352_at	WBGene00019756	V	M03E7.4	-0.671988	0.00342754	0.105479
		191274_s_at	WBGene00003958	IV	pcp-3	-0.671969	0.0011988	0.0905061
		175439_at	WBGene00020756	V	T24A6.20	-0.669315	0.00327247	0.104334
		175700_s_at	WBGene00009920	I	abts-1	-0.669037	0.00126007	0.0916692
		188078_at	WBGene00009773	V	lipase	-0.667594	0.00636947	0.116009
		171773_x_at	WBGene00001502	X	ftt-2	-0.667072	0.00606054	0.115227
		172360_x_at	WBGene00004099	V	pqn-5	-0.666418	0.00222107	0.0986582
		174187_s_at	WBGene00010558	IV	K04D7.4	-0.665379	0.00905013	0.123127
		193148_at	WBGene00006923	II	vhp-1	-0.664793	0.00273259	0.101352
		180717_at	WBGene00018521	X	F46H5.5	-0.663377	0.00532584	0.113317
		186009_at	WBGene00019261	III	H34I24.2	-0.662934	0.000757542	0.0795326
		175867_at	WBGene00000241	I	bbs-1	-0.662278	0.00421661	0.108679
		175423_at	WBGene00011531	I	T06D10.1	-0.662055	0.00123364	0.0915116
		176157_at	WBGene00001129	II	dyf-13	-0.66191	0.00999029	0.125363
		193987_s_at	WBGene00013025	V	vha-13	-0.66108	0.00711772	0.118236
		178849_at	WBGene00005832	V	srw-85	-0.659929	0.000668677	0.0790781
		184599_at	WBGene00015280	IV	C01B10.6	-0.659655	0.0020442	0.0986582
		182292_at	WBGene00000089	I	aex-6	-0.659252	0.00645998	0.116009
		175818_s_at	WBGene00001638	X	gly-13	-0.658086	0.00986756	0.125259
		193729_at	WBGene00004265	IV	qui-1	-0.657453	0.00386675	0.107009
		194191_x_at	WBGene00001137	V	eat-6	-0.656073	0.0040784	0.108504
		175648_at	WBGene00003182	I	mef-2	-0.652726	0.00190587	0.0982784
		193989_at	WBGene00010813	III	M01F1.7	-0.652623	0.00935947	0.123781
		174471_at	WBGene00022073	IV	Y67D8C.9	-0.652105	0.00719882	0.118236
		193133_s_at	WBGene00013969	I	ZK337.1	-0.651944	0.00468668	0.112168
		192911_at	WBGene00011719	IV	T11G6.4	-0.64779	0.00317116	0.104112
		174639_at	WBGene00004719	X	sad-1	-0.647598	0.00791902	0.120646
		175581_at	WBGene00020229	II	T05A8.3	-0.646817	0.00199439	0.0986582
		182192_s_at	WBGene00016030	III	C24A1.3	-0.64672	0.00699971	0.118011
		180953_at	WBGene00013934	II	ZK131.11	-0.645501	0.000834802	0.0795326
		178294_at	WBGene00011732	III	T12D8.4	-0.645233	0.00543268	0.113317
		192571_s_at	WBGene00001172	V	egl-3	-0.644201	0.00803827	0.120646
		175576_s_at	WBGene00022287	V	Y75B7AR.1	-0.643751	0.00586927	0.115094
		190955_s_at	WBGene00007142	II	ttr-18	-0.642618	0.00759772	0.120224
		177707_at	WBGene00009617	X	F41E7.1	-0.642163	0.00603285	0.115227
		187493_at	WBGene00020895	II	T28D9.3	-0.638313	0.00874057	0.122081
		179937_s_at	WBGene00004130	V	ketn-1	-0.637711	0.00774746	0.120529
		179858_at	WBGene00016769	IV	C49C8.5	-0.637432	0.0058918	0.115094
		192086_s_at	WBGene00013083	V	Y51A2D.18	-0.635744	0.00964375	0.124958
		179782_s_at	WBGene00012184	V	W01F3.1	-0.634511	0.00989888	0.125259
		189861_at	WBGene00019605	II	Carboxypeptidase	-0.63384	0.00219613	0.0986582
		190486_s_at	WBGene00000914	II	daf-19	-0.633625	0.00576877	0.115094
		181900_at	WBGene00020229	II	T05A8.3	-0.632056	0.00768278	0.120529
		174542_at	WBGene00007877	X	C33A11.1	-0.631274	0.00449626	0.110682
		177245_at	WBGene00045481	X	M153.5	-0.630152	0.00838009	0.121496
		189681_at	WBGene00009729	II	F45E10.2	-0.629469	0.000582193	0.0765821
		192215_s_at	WBGene00004310	II	ras-1	-0.627603	0.0073614	0.118796
		180389_s_at	WBGene00015632	I	C09D4.1	-0.626489	0.00178678	0.0982784
		193978_at	WBGene00004719	X	sad-1	-0.625689	0.00641007	0.116009
		187047_at	WBGene00002269	III	lec-6	-0.624751	0.0087718	0.122081
		176271_at	WBGene00016875	IV	C52D10.1	-0.624009	0.00475657	0.112168
		185522_at	WBGene00013716	I	Y106G6H.1	-0.622763	0.00410375	0.108504
		171798_x_at	WBGene00004430	IV	rpl-18	-0.618331	0.00508158	0.113317
		189083_at	WBGene00001368	II	exc-7	-0.616192	0.00811969	0.120646
		188758_at	WBGene00008559	II	F07H5.8	-0.615813	0.00292468	0.103269
		177060_s_at	WBGene00021583	IV	clec-72	-0.614948	0.0011022	0.0874988
		185815_at	WBGene00019636	III	gsto-3	-0.614583	0.00110052	0.0874988
		172942_x_at	WBGene00005647	V	srp-6	-0.614114	0.00947295	0.124212
		175503_at	WBGene00001679	II	gpb-1	-0.610004	0.00184346	0.0982784
		172061_x_at	WBGene00006784	III	unc-49	-0.608647	0.00215526	0.0986582
		176616_s_at	WBGene00003243	III	mig-10	-0.60848	0.00300558	0.104045
		193581_at	WBGene00006744	II	unc-4	-0.605026	0.00103985	0.0850926
		181872_at	WBGene00004764	X	sel-7	-0.604449	0.00622168	0.115581
		173887_s_at	WBGene00004473	IV	rps-4	-0.603467	0.00982877	0.125259
		178180_at	WBGene00009030	V	clec-233	-0.598587	0.00510475	0.113317
		175811_s_at	WBGene00000914	II	daf-19	-0.598449	0.00332341	0.10487
		177139_s_at	WBGene00006920	IV	vha-11	-0.598423	0.00976016	0.125181
		182172_at	WBGene00006955	X	wrt-9	-0.596142	0.00164499	0.0967377
		173608_s_at	WBGene00001685	X	gpd-3	-0.595721	0.000899119	0.0804054
		171945_x_at	WBGene00015646	II	mlt-10	-0.595334	0.00820001	0.120646
		194067_at	WBGene00009397	II	clec-66	-0.595069	0.00611188	0.115346
		188020_s_at	WBGene00002177	X	jkk-1	-0.594788	0.00656659	0.116037
		175979_at	WBGene00003688	V	nhr-98	-0.594157	0.00502981	0.113233
		191757_at	WBGene00000768	III	cor-1	-0.594063	0.00524064	0.113317
		172305_x_at	WBGene00012739	I	Y40B1B.7	0.585935	0.00621797	0.115581
		187249_s_at	WBGene00000799	III	crn-6	0.586657	0.000414288	0.0729994
		189730_at	WBGene00013018	I	Y48G10A.1	0.586727	0.00233218	0.0986582
		190253_at	WBGene00016367	V	nhr-162	0.586795	0.00109301	0.0874988
		178429_at	WBGene00009011	IV	F21D5.6	0.587358	0.00681506	0.117523
		187603_s_at	WBGene00022599	III	ZC395.10	0.588403	0.00456335	0.111559
		173168_s_at	WBGene00001808	V	gut-2	0.58904	0.0095808	0.124651
		189643_at	WBGene00008591	V	F08H9.3	0.58945	0.0031639	0.104045
		178807_at	WBGene00010105	V	fbxb-62	0.589663	0.00614343	0.115346
		176979_at	WBGene00021677	I	Y48G1C.4	0.589889	0.0022577	0.0986582
		183993_at	WBGene00015829	II	math-15	0.590815	0.00926355	0.123322
		191304_s_at	WBGene00023497	X	lin-15B	0.591025	0.00809726	0.120646
		171742_x_at	WBGene00004814	IV	skr-8	0.591354	0.000500391	0.0729994
		173878_at	WBGene00003601	I	nhr-2	0.592919	0.00371666	0.106987
		189411_at	WBGene00003081	IV	lsm-7	0.593134	0.00379096	0.106987
		187193_at	WBGene00011509	II	T05H10.4	0.595148	0.0022914	0.0986582
		177347_at	WBGene00007029	V	mys-1	0.595462	0.00333444	0.104903
		174225_s_at	WBGene00019923	II	fbxc-29	0.596087	0.00244569	0.100242
		187633_s_at	WBGene00019402	III	K04G7.11	0.596503	0.00614204	0.115346
		184862_at	WBGene00017532	X	F16H11.3	0.596953	0.00985553	0.125259
		187340_s_at	WBGene00001688	III	gpr-1	0.597283	0.00383011	0.106987
		178786_s_at	WBGene00008385	I	D1081.7	0.598611	0.00648851	0.116009
		180815_at	WBGene00010484	IV	K01H12.1	0.59902	0.00831043	0.121306
		172973_at	WBGene00004050	II	pme-2	0.600533	0.00879522	0.122081
		178870_s_at	WBGene00011528	II	T06D8.7	0.60088	0.00483099	0.112218
		177086_at	WBGene00010903	X	M79.3	0.602251	0.00820508	0.120646
		181699_at	WBGene00019035	II	fbxb-26	0.603248	0.00161403	0.0963518
		182204_at	WBGene00018740	X	tra-4	0.603493	0.00186545	0.0982784
		192564_at	WBGene00012494	V	nhr-232	0.605209	0.00878788	0.122081
		175339_at	WBGene00022278	I	Y74C9A.4	0.605286	0.00416509	0.108679
		184325_s_at	WBGene00015746	V	C13F10.7	0.606283	0.00284248	0.1025
		175071_s_at	WBGene00018606	X	F48E3.6	0.606974	0.00063961	0.0786477
		177684_s_at	WBGene00002046	IV	icl-1	0.608195	0.00228452	0.0986582
		180197_at	WBGene00017207	II	fbxb-6	0.609006	0.00574602	0.115094
		188256_at	WBGene00004885	IV	smg-7	0.611237	0.00595546	0.115164
		173557_s_at	WBGene00017810	III	clec-157	0.611417	0.00969873	0.125071
		185066_s_at	WBGene00007013	II	mdt-8	0.612047	0.00189714	0.0982784
		174631_at	WBGene00000913	IV	daf-18	0.612658	0.00707833	0.118236
		176992_at	WBGene00013669	I	Y105E8A.8	0.612904	0.0065801	0.116037
		192097_s_at	WBGene00011226	X	R11.1	0.613097	0.00417142	0.108679
		182390_at	WBGene00017002	I	D1007.4	0.616604	0.00124815	0.09162
		192435_at	WBGene00012867	IV	seld-1	0.617382	0.00639671	0.116009
		178460_at	WBGene00010293	V	fbxa-108	0.617826	0.00994805	0.125363
		187962_at	WBGene00002118	V	ins-35	0.617961	0.00164439	0.0967377
		178371_at	WBGene00009728	X	sdz-19	0.618104	0.00343941	0.105479
		190936_s_at	WBGene00009004	I	pfd-6	0.61842	0.00194506	0.0982784
		187601_at	WBGene00001661	III	gop-2	0.619063	0.000767779	0.0795326
		192852_s_at	WBGene00010476	III	rnf-113	0.619686	0.00438107	0.109768
		176484_s_at	WBGene00000408	I	cdk-7	0.620567	0.000307035	0.0708223
		184066_at	WBGene00017293	II	bmy-1	0.621314	0.00239616	0.0997639
		185445_s_at	WBGene00016156	I	C27A12.6	0.622214	0.00483482	0.112218
		181552_at	WBGene00020672	X	T22B7.3	0.62229	0.000377507	0.0729994
		192918_at	WBGene00000145	III	apc-11	0.622467	0.00430337	0.109211
		189094_at	WBGene00019295	IV	6-phosphofructo-2-kinase	0.62263	0.00180878	0.0982784
		173128_s_at	WBGene00010685	V	tag-216	0.623439	0.00552391	0.113609
		173780_at	WBGene00010553	X	K04C1.3	0.624112	0.00549227	0.113405
		189316_at	WBGene00000515	X	ckc-1	0.6253	0.0007124	0.0791813
		177136_at	WBGene00000815	IV	csn-3	0.625551	0.000883793	0.0799833
		191951_at	WBGene00020593	V	ugt-11	0.627096	0.00989271	0.125259
		186986_at	WBGene00010132	III	F55H2.7	0.627343	0.00367522	0.106987
		178970_at	WBGene00011375	I	T02E1.2	0.627995	0.0041204	0.108504
		185550_at	WBGene00020286	IV	T06A10.3	0.628074	0.00644081	0.116009
		179595_at	WBGene00009289	V	exos-7	0.628428	0.000187536	0.062774
		177427_at	WBGene00007813	X	C29F7.6	0.628472	0.000393064	0.0729994
		179964_s_at	WBGene00016808	II	C50D2.5	0.628482	0.00425945	0.109139
		192796_at	WBGene00011967	II	pir-1	0.628579	0.00132217	0.0926965
		192669_at	WBGene00009054	I	F22D6.9	0.628656	0.00259577	0.101137
		187087_at	WBGene00008398	I	D2005.3	0.630279	0.00478939	0.112168
		184096_at	WBGene00021174	II	fbxb-99	0.630323	0.00820913	0.120646
		187613_at	WBGene00043279	I	F22D6.8	0.63088	0.00390188	0.107096
		193880_at	WBGene00012094	III	T27E9.2	0.632293	0.00186107	0.0982784
		182982_at	WBGene00008768	I	F13G3.10	0.633258	0.00740153	0.119019
		186508_at	WBGene00008457	II	E02H1.5	0.6336	0.0032939	0.104669
		184992_at	WBGene00016345	X	C33E10.1	0.634554	0.00246317	0.100367
		186514_at	WBGene00013725	I	Y106G6H.15	0.637274	0.00497033	0.113233
		193605_at	WBGene00008877	I	F16A11.2	0.637947	0.00983836	0.125259
		194193_x_at	WBGene00010807	I	M01E5.4	0.638915	0.00542192	0.113317
		173528_at	WBGene00014124	V	ZK863.4	0.638998	0.00763078	0.120248
		181513_at	WBGene00021092	II	fbxb-34	0.640816	0.00219538	0.0986582
		180404_at	WBGene00007501	II	C09H10.7	0.64189	0.00538167	0.113317
		173570_s_at	WBGene00003558	III	nca-2	0.642001	0.00896705	0.122943
		186969_at	WBGene00013806	IV	Y116A8C.29	0.642299	0.00399583	0.1084
		176690_at	WBGene00022704	III	ZK353.9	0.643079	0.00339576	0.105479
		187045_at	WBGene00013310	IV	Y57G11C.14	0.643812	0.0087726	0.122081
		175360_at	WBGene00000462	X	ceh-41	0.643973	0.00166521	0.0968516
		192774_s_at	WBGene00001336	IV	ers-1	0.644341	0.00033016	0.0711416
		181691_at	WBGene00016113	II	C25H3.4	0.645007	0.00257453	0.101137
		185633_at	WBGene00018071	IV	F35H10.6	0.645438	0.00807111	0.120646
		189388_at	WBGene00011637	II	T09A5.9	0.64564	0.00447043	0.11066
		184586_s_at	WBGene00000500	I	chn-1	0.646089	0.00770273	0.120529
		184984_s_at	WBGene00019525	V	K08D9.4	0.647219	0.00347014	0.105479
		174882_s_at	WBGene00019457	III	K06H7.3	0.6475	0.00555532	0.113614
		186951_s_at	WBGene00013766	V	Y113G7B.17	0.647934	0.000623508	0.0786477
		183657_at	WBGene00005011	III	F26F4.8	0.647948	0.00750421	0.119819
		190452_at	WBGene00015353	III	C02F5.13	0.648752	0.00807395	0.120646
		186704_s_at	WBGene00000236	I	bag-1	0.648762	0.000369396	0.0729994
		181090_at	WBGene00011809	III	T16G12.8	0.648971	0.00336956	0.105444
		184338_s_at	WBGene00021053	II	W06A11.2	0.649047	0.0048913	0.112909
		184653_at	WBGene00016602	I	mus-81	0.649163	0.00723264	0.118236
		184928_at	WBGene00016307	II	fbxc-18	0.649918	0.00327873	0.104334
		190827_at	WBGene00009320	IV	F32B6.3	0.650976	0.00893484	0.122943
		193234_at	WBGene00010872	I	M05B5.4	0.652296	5.05e-05	0.0336168
		175435_s_at	WBGene00022277	I	Y74C9A.3	0.652927	0.000544325	0.0760207
		175255_s_at	WBGene00015479	III	wht-1	0.65402	0.00379	0.106987
		176455_at	WBGene00018679	IV	F52C12.2	0.654109	0.00895777	0.122943
		177498_at	WBGene00008418	I	D2030.8	0.654943	0.00277096	0.101694
		192104_at	WBGene00000211	II	asm-1	0.655141	0.000688159	0.0791813
		177417_at	WBGene00008838	II	F15A4.2	0.656761	0.00119285	0.0905061
		171757_x_at	WBGene00001996	III	hpl-2	0.657685	0.00502857	0.113233
		187511_s_at	WBGene00015207	II	B0495.8	0.657842	0.00458352	0.111602
		193706_s_at	WBGene00001112	I	duo-3	0.658419	0.00349578	0.105479
		183247_at	WBGene00016148	V	C26F1.3	0.659966	0.00189371	0.0982784
		179257_at	WBGene00009861	I	fbxb-8	0.660449	0.00572515	0.115037
		185488_at	WBGene00012666	V	Y39B6A.3	0.66089	0.000847348	0.0795326
		183368_at	WBGene00015405	II	C03H5.3	0.661088	0.00541456	0.113317
		187812_s_at	WBGene00003601	I	nhr-2	0.661092	0.00148148	0.0948141
		176532_at	WBGene00021913	III	Y55B1BR.3	0.663661	0.00961586	0.124747
		189092_s_at	WBGene00007508	IV	aminoacylase-1	0.663962	0.000950208	0.0823749
		188743_s_at	WBGene00007099	V	trx-2	0.664374	0.00191365	0.0982784
		187776_s_at	WBGene00004803	I	sir-2.4	0.66598	0.00287481	0.102591
		174292_at	WBGene00011890	V	T21C9.1	0.668308	0.00648927	0.116009
		192180_s_at	WBGene00006704	III	ubc-7	0.668418	0.00405705	0.108504
		188233_at	WBGene00006388	X	taf-7.1	0.669343	0.00516784	0.113317
		193060_at	WBGene00014163	II	rnh-1.2	0.669375	0.00763093	0.120248
		183996_s_at	WBGene00019082	I	pup-3	0.670237	0.00476245	0.112168
		194081_at	WBGene00001110	V	duo-1	0.671671	0.00192368	0.0982784
		190833_at	WBGene00009444	III	F35G12.11	0.672	0.00212607	0.0986582
		186314_s_at	WBGene00015191	II	B0432.10	0.675343	0.00298702	0.104045
		187458_at	WBGene00001046	I	dnj-28	0.676207	0.00714201	0.118236
		190881_s_at	WBGene00013694	I	Y106G6A.1	0.676731	0.00140464	0.0936813
		179024_at	WBGene00005517	I	sri-5	0.676897	0.00226958	0.0986582
		183681_s_at	WBGene00010844	III	M03C11.7	0.677799	0.00409723	0.108504
		177316_at	WBGene00020073	II	sdz-28	0.678036	0.00071572	0.0791813
		172657_x_at	WBGene00015385	III	C03B8.2	0.678063	0.00501112	0.113233
		186728_s_at	WBGene00017589	II	F19B10.10	0.678225	0.00751363	0.119819
		171755_x_at	WBGene00001996	III	hpl-2	0.679611	0.00293491	0.103269
		175531_s_at	WBGene00021374	IV	Y37E11B.1	0.679736	0.000748325	0.0795326
		186479_s_at	WBGene00001161	V	efl-1	0.679886	0.00790885	0.120646
		188887_s_at	WBGene00017083	V	kin-33	0.680482	0.00116402	0.0892746
		181599_at	WBGene00019040	II	fbxb-19	0.680776	0.00653753	0.116009
		174315_at	WBGene00022039	I	Y65B4BL.7	0.682425	0.00353241	0.105715
		185834_at	WBGene00022850	II	ZK1127.3	0.682621	0.00351985	0.105479
		192371_s_at	WBGene00004326	III	rde-4	0.682948	0.00532138	0.113317
		177810_s_at	WBGene00009212	IV	F28D1.2	0.683063	0.000578057	0.0765821
		182335_at	WBGene00008904	X	F17A2.13	0.683178	0.00585852	0.115094
		190442_at	WBGene00015611	II	C08F1.8	0.684024	0.00095027	0.0823749
		176777_at	WBGene00017011	I	D1007.16	0.685115	0.00850259	0.121789
		178162_at	WBGene00012065	V	fbxb-2	0.68524	8.74e-05	0.0459617
		189779_at	WBGene00004279	II	rab-21	0.686051	0.0081449	0.120646
		179894_at	WBGene00009820	X	F47B10.9	0.686105	0.00380956	0.106987
		186629_at	WBGene00018444	II	fbxb-48	0.686449	0.00350427	0.105479
		183263_s_at	WBGene00019100	V	F59B1.8	0.687171	0.00539133	0.113317
		177624_at	WBGene00008371	V	D1054.3	0.687373	0.00717154	0.118236
		175314_s_at	WBGene00000799	III	crn-6	0.68855	0.00280319	0.102129
		174872_s_at	WBGene00003022	III	lin-37	0.689882	0.00401945	0.108504
		176988_at	WBGene00013669	I	Y105E8A.8	0.690273	0.0022132	0.0986582
		187354_at	WBGene00016623	II	C44B7.1	0.691025	0.00171307	0.0982784
		179082_s_at	WBGene00011625	V	vps-39	0.691792	0.00265832	0.101137
		192355_s_at	WBGene00009177	I	F26H9.5	0.694157	0.00189859	0.0982784
		184306_at	WBGene00013109	IV	Y51H4A.15	0.694348	0.00173017	0.0982784
		181169_at	WBGene00011805	III	T16G12.4	0.694415	0.000405925	0.0729994
		175842_s_at	WBGene00004383	II	rnh-2	0.694659	0.0085527	0.121789
		178271_at	WBGene00010807	I	M01E5.4	0.694924	0.00548556	0.113405
		180099_s_at	WBGene00013200	I	Y54E5A.5	0.695825	0.00556978	0.113631
		184973_at	WBGene00016404	IV	C34D4.13	0.697095	0.00848538	0.121789
		191790_at	WBGene00010240	IV	F58D2.1	0.69825	0.00801499	0.120646
		189685_at	WBGene00016443	III	C35D10.6	0.699007	0.00258768	0.101137
		188696_at	WBGene00011038	II	thioredoxin	0.699876	0.00857574	0.121789
		186307_at	WBGene00012650	III	Y39A1A.12	0.700201	0.00827196	0.121056
		193152_s_at	WBGene00003422	I	msh-6	0.700834	0.00477916	0.112168
		178665_at	WBGene00012238	I	W04A8.3	0.700887	0.000482014	0.0729994
		180284_at	WBGene00010421	I	H32K16.1	0.702748	0.002844	0.1025
		182786_s_at	WBGene00019418	II	fbxb-54	0.703522	0.000779435	0.0795326
		173703_s_at	WBGene00009128	I	F25H5.6	0.706232	0.000915691	0.080487
		193351_s_at	WBGene00006446	V	atx-3	0.706521	0.000734227	0.0795326
		192205_s_at	WBGene00020911	V	cpt-6	0.708379	0.000480887	0.0729994
		176084_at	WBGene00018923	I	F56A6.4	0.708549	0.00532923	0.113317
		172539_x_at	WBGene00009880	IV	F49C12.11	0.708607	0.00812451	0.120646
		189069_at	WBGene00007507	IV	aminoacylase-1	0.709476	0.00259696	0.101137
		178841_at	WBGene00011930	V	T22G5.3	0.709484	0.00980548	0.125259
		184169_s_at	WBGene00007244	II	C01G12.3	0.71035	0.00982737	0.125259
		172757_x_at	WBGene00014069	X	ZK678.3	0.710384	0.00280128	0.102129
		180654_at	WBGene00001332	IV	eri-1	0.712344	0.00636465	0.116009
		182824_at	WBGene00016323	I	C32E8.5	0.713467	0.00193247	0.0982784
		175482_at	WBGene00016411	III	C34E10.10	0.714999	0.00496704	0.113233
		173914_s_at	WBGene00009007	IV	F21D5.2	0.716366	0.005657	0.114297
		174428_s_at	WBGene00009731	III	F45G2.3	0.717073	0.00550358	0.113405
		178267_at	WBGene00003975	III	pen-2	0.718338	0.00897566	0.122943
		174154_at	WBGene00016045	V	spas-1	0.718747	0.00701431	0.118011
		183157_s_at	WBGene00003022	III	lin-37	0.718879	0.00473336	0.112168
		174935_at	WBGene00007711	I	C25A1.12	0.7207	0.000810243	0.0795326
		179367_at	WBGene00008066	V	fbxb-65	0.721271	0.000241708	0.0666907
		176970_at	WBGene00013669	I	Y105E8A.8	0.721748	0.00515112	0.113317
		185036_at	WBGene00022277	I	Y74C9A.3	0.721832	0.00361219	0.106751
		186347_at	WBGene00018754	II	F53C3.11	0.721944	0.00301258	0.104045
		184789_at	WBGene00013253	II	Y57A10A.8	0.723023	0.00684213	0.117542
		186602_at	WBGene00017253	II	sdz-9	0.723427	0.00975647	0.125181
		183935_at	WBGene00019922	II	fbxc-28	0.723941	0.0010418	0.0850926
		174585_at	WBGene00017801	III	F26A1.1	0.723999	0.00141239	0.0936813
		179624_at	WBGene00008611	I	fbxb-68	0.724866	0.00333835	0.104903
		175111_at	WBGene00015582	III	C07H6.9	0.725606	0.000192267	0.062774
		186378_at	WBGene00018247	III	F40G9.12	0.727202	0.000165407	0.0619417
		188143_at	WBGene00004824	IV	F56B3.4	0.727287	0.000447102	0.0729994
		181387_at	WBGene00020866	II	T27F7.1	0.728246	0.00152829	0.0951158
		183893_s_at	WBGene00015610	II	C08F1.6	0.729383	0.0005609	0.0765821
		172692_x_at	WBGene00001915	V	his-41	0.73004	0.000568834	0.0765821
		192191_s_at	WBGene00015538	IV	C06E7.1	0.731719	0.00607021	0.115286
		189158_at	WBGene00006448	III	glod-4	0.733053	0.00392192	0.107197
		190911_at	WBGene00017770	V	F25B4.7	0.733133	0.00817809	0.120646
		179571_at	WBGene00007780	IV	C27D8.4	0.734716	0.00246649	0.100367
		181309_s_at	WBGene00018290	V	F41E6.9	0.736113	0.00175206	0.0982784
		181911_at	WBGene00009182	II	F26H11.4	0.737128	0.00902979	0.123127
		181571_s_at	WBGene00013150	II	Y53F4B.3	0.739675	0.00709207	0.118236
		193956_at	WBGene00013319	IV	ccch-5	0.739731	0.00944427	0.124212
		173489_at	WBGene00008782	I	sdz-14	0.740049	0.00972242	0.125181
		184896_at	WBGene00016309	II	sdz-4	0.74017	3.33e-05	0.0313305
		179921_s_at	WBGene00019704	II	fbxb-40	0.740809	0.0020109	0.0986582
		185924_at	WBGene00020624	V	T20D4.19	0.74087	0.00311113	0.104045
		191043_s_at	WBGene00008722	IV	F12F6.7	0.742592	0.00682403	0.117536
		188179_at	WBGene00003417	III	mrt-2	0.744168	0.00652421	0.116009
		183443_s_at	WBGene00016129	IV	C26B2.7	0.744196	0.00710805	0.118236
		177875_at	WBGene00000467	I	cep-1	0.746055	0.00584106	0.115094
		185747_s_at	WBGene00012888	IV	sas-6	0.747365	0.0016547	0.0967377
		186399_at	WBGene00011562	III	T07C4.10	0.747843	0.00634116	0.116009
		182173_at	WBGene00009736	III	F45G2.10	0.74843	0.00229038	0.0986582
		188273_at	WBGene00003976	IV	pes-1	0.748452	0.00870944	0.122081
		186168_at	WBGene00020287	IV	T06A10.4	0.748543	0.00980164	0.125259
		183782_at	WBGene00014205	III	ZK1058.5	0.748991	0.000480735	0.0729994
		176097_at	WBGene00022802	III	ZK688.7	0.749263	0.000235429	0.0666907
		183059_s_at	WBGene00015587	X	sdz-2	0.74975	0.00591172	0.115094
		186775_at	WBGene00018458	II	fbxb-30	0.750385	0.00631503	0.116009
		186700_at	WBGene00017254	II	fbxb-111	0.750998	0.00325149	0.104334
		184858_at	WBGene00013553	III	Y75B8A.18	0.751446	0.000368402	0.0729994
		191253_at	WBGene00007974	I	dhfr-1	0.752177	0.00976644	0.125181
		172416_x_at	WBGene00007165	V	B0391.10	0.752654	0.00052412	0.0737184
		187348_at	WBGene00007623	III	C16C10.2	0.753527	0.00233668	0.0986582
		175494_at	WBGene00022618	IV	ZC477.3	0.753876	0.00256901	0.101137
		186269_s_at	WBGene00001048	I	dnj-30	0.754313	0.0015719	0.0954708
		187739_at	WBGene00015156	III	B0361.2	0.754815	0.00327754	0.104334
		173997_s_at	WBGene00006061	I	stl-1	0.755343	0.00190433	0.0982784
		190735_at	WBGene00009565	I	F39H11.1	0.757042	0.00349752	0.105479
		182189_at	WBGene00019412	II	fbxb-49	0.757281	0.000173743	0.0623959
		182007_at	WBGene00019687	II	K12H6.7	0.757313	0.000320057	0.0708223
		174532_s_at	WBGene00000886	II	cyn-10	0.758856	0.00960614	0.124692
		185151_s_at	WBGene00015815	II	C16A11.2	0.75897	0.00528189	0.113317
		179664_s_at	WBGene00008488	IV	F01D4.5	0.759036	0.00981262	0.125259
		172659_x_at	WBGene00020738	X	T23F2.5	0.759247	0.00175941	0.0982784
		187564_at	WBGene00022579	III	ZC262.2	0.760054	0.0043	0.109211
		184593_at	WBGene00013561	III	Y75B8A.31	0.760902	0.000483459	0.0729994
		175362_at	WBGene00022669	II	ZK177.1	0.762711	0.00716721	0.118236
		184299_at	WBGene00016561	I	C41D11.1	0.763243	0.00477283	0.112168
		183516_at	WBGene00018240	III	F40G9.2	0.766372	0.00591831	0.115094
		182310_at	WBGene00010495	I	K02B12.2	0.767226	0.000513161	0.0730205
		186947_s_at	WBGene00011142	III	R08D7.1	0.767761	0.00336538	0.105444
		192396_at	WBGene00012385	IV	Y5F2A.4	0.768067	0.00928177	0.123384
		193091_at	WBGene00011365	III	T02C1.1	0.769692	4.57e-05	0.0313305
		184739_at	WBGene00016337	II	fbxb-38	0.770269	0.00498344	0.113233
		182495_at	WBGene00012565	V	fbxa-210	0.77039	0.00520966	0.113317
		176048_at	WBGene00021516	IV	Y41D4B.14	0.770537	0.00158777	0.0960517
		191433_s_at	WBGene00008502	IV	F01G4.3	0.770677	0.00985237	0.125259
		179228_at	WBGene00011124	IV	sdz-27	0.771289	0.000266972	0.068385
		183797_at	WBGene00015607	II	fbxb-13	0.771635	0.00157395	0.0954708
		185010_at	WBGene00020361	II	fbxc-19	0.772344	0.00312362	0.104045
		180565_at	WBGene00012003	II	T24H10.5	0.772497	0.000482056	0.0729994
		192179_s_at	WBGene00015132	III	B0303.14	0.772509	0.00922821	0.123229
		185206_s_at	WBGene00013224	IV	Y55D9A.2	0.772969	0.00357434	0.106292
		191082_at	WBGene00009165	I	F26E4.12	0.774108	0.000119728	0.0492519
		186296_s_at	WBGene00018014	II	F33G12.2	0.774775	0.00569947	0.114725
		176456_s_at	WBGene00018679	IV	F52C12.2	0.774967	0.00115621	0.0890186
		177461_at	WBGene00009015	V	F21D9.1	0.775264	0.00523277	0.113317
		194219_x_at	WBGene00015974	I	C18E3.5	0.775807	0.00987166	0.125259
		186719_s_at	WBGene00022881	II	ZK1248.11	0.775812	0.00942538	0.124179
		175841_at	WBGene00004383	II	rnh-2	0.77615	0.00221046	0.0986582
		178667_at	WBGene00012345	I	W08E3.4	0.777837	0.00585343	0.115094
		184720_at	WBGene00022851	II	ZK1127.4	0.779079	0.00346262	0.105479
		179683_at	WBGene00008080	III	C44B9.3	0.780051	0.00647854	0.116009
		180772_at	WBGene00011542	V	fbxa-104	0.78093	0.0074788	0.119666
		177229_at	WBGene00021557	V	Y45G5AM.5	0.783133	0.000115626	0.0492519
		184250_s_at	WBGene00006558	IV	tbx-39	0.783888	0.00850479	0.121789
		192707_at	WBGene00001981	X	hnd-1	0.784195	0.000111372	0.0492519
		189571_at	WBGene00000023	I	abt-5	0.78441	3.68e-05	0.0313305
		193015_s_at	WBGene00003601	I	nhr-2	0.787762	0.000228631	0.0666907
		177726_at	WBGene00010480	III	K01G5.9	0.790095	0.000477621	0.0729994
		188135_s_at	WBGene00006962	X	xol-1	0.790616	0.00596759	0.115227
		178003_at	WBGene00007960	IV	C35D6.3	0.79079	0.00735744	0.118796
		189968_s_at	WBGene00000615	II	col-38	0.791527	0.0058549	0.115094
		174495_at	WBGene00010519	X	K03A11.1	0.793728	0.00642425	0.116009
		192022_at	WBGene00000461	X	ceh-40	0.795292	0.00245229	0.100304
		175689_s_at	WBGene00002072	V	ima-1	0.796129	0.00226373	0.0986582
		173279_s_at	WBGene00001150	V	ech-1	0.796585	0.0020292	0.0986582
		171931_s_at	WBGene00007787	V	C27H6.8	0.797241	0.000250823	0.0667632
		180465_at	WBGene00015460	V	C05C8.1	0.798061	0.00199167	0.0986582
		177264_at	WBGene00010913	II	M110.3	0.798593	0.00708794	0.118236
		174604_at	WBGene00007624	III	C16C10.3	0.799255	0.00564371	0.114297
		173000_s_at	WBGene00010435	IV	JC8.2	0.799347	0.00347868	0.105479
		181763_at	WBGene00010568	I	K04G2.10	0.800885	0.00355188	0.106017
		177029_at	WBGene00022357	III	kbp-4	0.801863	0.00103912	0.0850926
		187395_s_at	WBGene00015160	III	B0361.6	0.802773	0.0053097	0.113317
		186630_at	WBGene00018442	II	sdz-18	0.802808	0.000817395	0.0795326
		181355_s_at	WBGene00008380	V	D1054.14	0.805166	0.000713262	0.0791813
		193707_s_at	WBGene00007631	III	wht-3	0.805827	0.000319689	0.0708223
		180984_at	WBGene00019591	II	fbxc-25	0.807133	0.00731442	0.118559
		179475_s_at	WBGene00009223	V	F28F8.5	0.808852	0.00286679	0.102547
		174921_s_at	WBGene00020287	IV	T06A10.4	0.809715	0.00420648	0.108679
		192954_at	WBGene00011411	III	sel-13	0.810059	0.00320331	0.104112
		183012_at	WBGene00015941	II	C18A3.3	0.811561	0.000671071	0.0790781
		190678_s_at	WBGene00019433	I	acdh-3	0.811594	0.00193027	0.0982784
		184774_at	WBGene00021180	IV	Y9C9A.13	0.812267	0.00456591	0.111559
		184364_at	WBGene00013234	III	fbxb-24	0.812418	0.000352901	0.0725853
		185338_at	WBGene00018436	II	fbxb-11	0.812745	0.00317873	0.104112
		177705_at	WBGene00012063	V	fbxb-1	0.812819	0.000761077	0.0795326
		183670_at	WBGene00015939	II	C18A3.1	0.813417	0.00491898	0.113233
		180216_at	WBGene00077495	V	Y20C6A.4	0.814266	0.00145155	0.0938326
		185272_at	WBGene00001033	IV	dnj-15	0.814332	0.000913325	0.080487
		187581_at	WBGene00015105	III	B0280.10	0.816808	0.00133211	0.0927741
		175196_s_at	WBGene00010341	X	F59F5.2	0.817968	0.00808013	0.120646
		173891_s_at	WBGene00021552	I	zip-4	0.819011	0.00645197	0.116009
		184340_at	WBGene00013230	III	fbxb-22	0.823325	0.00972338	0.125181
		187285_at	WBGene00015349	III	C02F5.6	0.823822	0.00351823	0.105479
		179637_at	WBGene00008197	IV	C49C3.7	0.824028	0.00780151	0.120529
		192731_at	WBGene00011399	III	T03F6.3	0.825003	0.00487804	0.112848
		183776_at	WBGene00017159	III	F01F1.2	0.825657	0.00285118	0.1025
		183817_at	WBGene00019400	III	K04G7.1	0.826438	0.00132336	0.0926965
		176337_at	WBGene00021741	V	Y50D4B.2	0.82849	0.00371136	0.106987
		173953_at	WBGene00016182	IV	C28C12.12	0.828908	0.00221005	0.0986582
		186582_s_at	WBGene00021648	I	mis-12	0.829381	0.0076064	0.120224
		175514_at	WBGene00016421	I	C34G6.5	0.831109	0.00349694	0.105479
		186907_at	WBGene00007022	II	mdt-22	0.832057	0.00316388	0.104045
		191919_at	WBGene00009202	II	F28C6.1	0.833544	0.00171054	0.0982784
		192534_at	WBGene00003926	I	pas-5	0.834024	0.00206022	0.0986582
		179456_at	WBGene00008196	IV	C49C3.6	0.836089	0.00357516	0.106292
		192720_at	WBGene00006963	I	xpa-1	0.836636	0.00282099	0.102254
		188735_at	WBGene00013816	V	helicase	0.836681	0.00155973	0.0953754
		191739_at	WBGene00015807	III	C16A3.2	0.837067	0.00609618	0.115346
		187482_at	WBGene00019630	III	K10D2.4	0.837469	0.00485247	0.112372
		185940_at	WBGene00018149	III	F37C12.1	0.837554	0.00350006	0.105479
		182047_at	WBGene00009179	II	kbp-3	0.837762	0.000694006	0.0791813
		189817_at	WBGene00009009	IV	F21D5.4	0.838922	0.00903964	0.123127
		185620_at	WBGene00017251	II	fbxb-105	0.838961	0.00142979	0.0936813
		180865_at	WBGene00016298	II	fbxc-14	0.839127	0.00160652	0.0962793
		172404_x_at	WBGene00011591	V	T07F10.5	0.839366	0.00225479	0.0986582
		181676_at	WBGene00015112	II	B0281.5	0.839606	3.6e-05	0.0313305
		177673_s_at	WBGene00009733	III	F45G2.7	0.842922	0.00100154	0.0838083
		178222_at	WBGene00007187	III	tag-342	0.843286	0.00285415	0.1025
		192856_at	WBGene00004320	V	rbx-1	0.843763	0.00922903	0.123229
		183068_at	WBGene00020543	III	fbxb-83	0.847244	0.000335811	0.0712142
		189774_at	WBGene00015565	X	C07D8.6	0.847941	0.00759879	0.120224
		180444_s_at	WBGene00022620	IV	ZC477.5	0.848911	0.00235035	0.0986582
		174755_s_at	WBGene00012395	II	Y6D1A.1	0.851233	0.00529594	0.113317
		180012_at	WBGene00022559	II	fbxb-20	0.851701	0.00269934	0.101137
		176756_s_at	WBGene00018921	I	sago-2	0.854851	0.00726253	0.118389
		190915_at	WBGene00004680	II	rrt-2	0.855328	0.00799773	0.120646
		185673_s_at	WBGene00018920	V	F56A4.12	0.855542	0.00576702	0.115094
		191983_s_at	WBGene00001150	V	ech-1	0.855666	0.000926127	0.080902
		179179_at	WBGene00010836	X	M03B6.4	0.856433	0.000492493	0.0729994
		181924_at	WBGene00019037	II	fbxb-17	0.856618	7.65e-05	0.0425785
		186787_s_at	WBGene00006389	III	taf-7.2	0.856791	0.00513274	0.113317
		188936_at	WBGene00010038	III	rheb-1	0.858411	0.00207176	0.0986582
		176535_at	WBGene00021471	I	Y39G10AR.15	0.85959	0.00409203	0.108504
		174472_at	WBGene00018830	III	F54E7.8	0.860256	0.00134494	0.0927741
		173638_s_at	WBGene00022673	II	ZK177.8	0.860372	0.00730629	0.118559
		171872_s_at	WBGene00013434	III	Y66D12A.8	0.860394	0.00862405	0.121789
		177088_at	WBGene00010439	IV	JC8.7	0.860725	0.000236272	0.0666907
		179910_s_at	WBGene00017911	II	fbxb-106	0.861897	0.00449539	0.110682
		191587_at	WBGene00006732	I	uev-3	0.861965	0.00729689	0.118516
		183920_s_at	WBGene00019313	II	btb-10	0.862583	0.0014091	0.0936813
		181454_s_at	WBGene00007195	IV	B0513.2	0.86298	0.00149289	0.0948141
		186103_at	WBGene00022265	V	Y73C8C.8	0.8636	0.00837243	0.121496
		177230_at	WBGene00011267	III	fbxb-85	0.865205	0.00434164	0.109509
		184574_at	WBGene00013222	II	Y54G11B.1	0.865245	0.00198695	0.0986582
		176670_at	WBGene00018423	III	F44E2.10	0.865339	0.00871629	0.122081
		181348_at	WBGene00017801	III	F26A1.1	0.865862	0.00253807	0.101137
		187213_at	WBGene00017134	II	EEED8.3	0.866155	0.0046274	0.111894
		177293_s_at	WBGene00021359	IV	Y37E11AL.3	0.867011	0.00818783	0.120646
		183155_at	WBGene00017069	IV	D2096.1	0.867794	0.00369892	0.106987
		176919_at	WBGene00021676	I	Y48G1C.1	0.869805	0.00386876	0.107009
		172161_x_at	WBGene00009510	I	F37D6.4	0.870071	0.00280073	0.102129
		186345_at	WBGene00019239	V	H24K24.2	0.87028	0.00745616	0.119473
		180246_s_at	WBGene00012715	III	Y39E4B.2	0.871516	0.00209663	0.0986582
		179501_at	WBGene00007182	V	fbxb-119	0.871876	0.000802422	0.0795326
		184396_at	WBGene00016728	I	C46H11.2	0.872929	0.00543922	0.113317
		184487_at	WBGene00044326	IV	tag-322	0.873362	0.000617956	0.0785464
		176553_s_at	WBGene00022434	V	Y108G3AL.2	0.873927	0.00431052	0.109211
		179374_at	WBGene00011770	X	T14G8.2	0.873968	0.000351881	0.0725853
		190873_at	WBGene00000886	II	cyn-10	0.874155	0.00674834	0.116919
		186402_at	WBGene00019690	II	set-13	0.874279	0.00711501	0.118236
		183680_at	WBGene00020411	I	T10E9.1	0.876004	0.00216738	0.0986582
		181022_s_at	WBGene00017101	III	E02H9.3	0.876332	0.00695089	0.118011
		185813_at	WBGene00019042	II	fbxc-21	0.880175	0.00109654	0.0874988
		182711_at	WBGene00005965	V	srx-74	0.880797	0.00649579	0.116009
		175220_s_at	WBGene00019815	V	kin-34	0.882382	0.00440907	0.109984
		175205_s_at	WBGene00008488	IV	F01D4.5	0.882821	0.00270834	0.101137
		177649_s_at	WBGene00008569	I	fbxa-101	0.884062	0.00236674	0.0990432
		178585_s_at	WBGene00019797	II	fbxb-31	0.887214	0.00220402	0.0986582
		186925_at	WBGene00013383	IV	Y62E10A.17	0.889092	0.00388382	0.10703
		181576_at	WBGene00018746	II	fbxb-103	0.890994	0.00528553	0.113317
		185115_s_at	WBGene00021719	II	fbxb-104	0.892315	0.00106476	0.0863446
		176694_at	WBGene00016885	II	fbxb-97	0.895289	7.5e-05	0.0425785
		177984_at	WBGene00010846	IV	M04B2.2	0.895397	0.000638168	0.0786477
		182400_at	WBGene00011035	I	R05D11.7	0.899727	0.001606	0.0962793
		184397_s_at	WBGene00016728	I	C46H11.2	0.899987	0.00374128	0.106987
		181978_at	WBGene00017343	II	F10E7.1	0.900115	0.00124338	0.09162
		187274_at	WBGene00007270	III	C03C10.4	0.901097	0.00149856	0.0948141
		175351_at	WBGene00013436	III	Y66D12A.10	0.902385	0.00938082	0.123846
		186540_at	WBGene00016449	III	C35D10.13	0.902408	0.00105407	0.0857854
		172156_x_at	WBGene00021898	IV	Y54G2A.36	0.903801	0.00204784	0.0986582
		179419_at	WBGene00010140	III	F56A8.4	0.904266	0.000955121	0.0824794
		173406_at	WBGene00022348	III	Y82E9BR.16	0.905252	0.0089455	0.122943
		175183_at	WBGene00010132	III	F55H2.7	0.906014	0.00251999	0.101137
		184436_at	WBGene00019043	II	fbxc-26	0.90755	0.000851723	0.0795326
		180043_at	WBGene00018795	III	F54C4.4	0.90824	0.00988554	0.125259
		172864_x_at	WBGene00002241	V	kup-1	0.90842	0.000780699	0.0795326
		177529_at	WBGene00077500	V	C27H6.9	0.909383	0.00989798	0.125259
		177653_s_at	WBGene00011237	IV	R11A8.2	0.909799	0.00241297	0.100171
		177652_at	WBGene00011237	IV	R11A8.2	0.913027	0.00762526	0.120248
		179895_at	WBGene00019420	II	fbxb-46	0.914733	0.000117061	0.0492519
		184914_at	WBGene00020362	II	fbxb-10	0.915391	0.00302662	0.104045
		176569_s_at	WBGene00022399	V	Y97E10AR.4	0.915669	0.00696042	0.118011
		174341_at	WBGene00015595	II	bath-33	0.91666	0.00604003	0.115227
		184544_at	WBGene00018437	II	btb-8	0.917361	0.00101325	0.084282
		193516_at	WBGene00007697	IV	C24F3.2	0.919802	0.0077559	0.120529
		185671_s_at	WBGene00019136	II	F59H6.5	0.920101	0.00170061	0.0982784
		184837_at	WBGene00013756	V	ftr-1	0.920447	0.000667368	0.0790781
		178558_at	WBGene00010219	II	F57G9.3	0.922024	0.000322199	0.0708223
		173077_s_at	WBGene00009507	I	mus-101	0.923154	0.000602046	0.077543
		178560_at	WBGene00010120	X	F55G7.2	0.923359	0.000470652	0.0729994
		190791_at	WBGene00002064	III	iff-1	0.925073	0.00165458	0.0967377
		173383_s_at	WBGene00011311	II	T01B7.5	0.925265	0.00566309	0.114297
		193002_at	WBGene00006938	II	wee-1.1	0.925729	0.00787192	0.120646
		180466_s_at	WBGene00015460	V	C05C8.1	0.926967	0.000573612	0.0765821
		187899_s_at	WBGene00006377	I	syp-3	0.928245	0.00666449	0.116471
		187639_at	WBGene00017752	III	sdz-15	0.928415	0.00878205	0.122081
		176773_at	WBGene00018452	II	F45D11.5	0.929164	0.00323114	0.104334
		180616_at	WBGene00020672	X	T22B7.3	0.930601	5.75e-05	0.0371027
		179516_at	WBGene00003133	II	mat-2	0.931214	0.00206405	0.0986582
		183931_at	WBGene00008138	II	C47D12.4	0.931498	0.00320733	0.104112
		188041_s_at	WBGene00003835	V	nxf-2	0.931624	0.00193808	0.0982784
		173761_at	WBGene00006311	V	sun-1	0.931656	0.00926615	0.123322
		189372_s_at	WBGene00000973	III	dhs-9	0.933011	0.00190599	0.0982784
		178765_at	WBGene00011319	V	T01C3.2	0.934733	0.000972335	0.0833298
		183105_at	WBGene00012527	V	set-22	0.936323	0.00275108	0.101442
		190918_at	WBGene00003581	I	ndx-4	0.93637	0.00619383	0.115346
		176759_s_at	WBGene00001104	IV	dsl-2	0.937798	0.000127101	0.0505199
		187453_at	WBGene00019458	III	K06H7.7	0.939188	0.00250186	0.101137
		173167_s_at	WBGene00001607	IV	gln-6	0.939331	0.0041761	0.108679
		175522_s_at	WBGene00017165	III	F01F1.11	0.941059	0.00162182	0.096562
		179436_at	WBGene00011410	III	T04A8.8	0.941093	0.00139266	0.0936813
		180515_at	WBGene00016880	II	fbxb-95	0.942343	4.52e-05	0.0313305
		177575_at	WBGene00011432	I	sdz-30	0.943247	0.00478263	0.112168
		174332_s_at	WBGene00007623	III	C16C10.2	0.944719	0.00578708	0.115094
		178066_at	WBGene00009546	IV	fbxb-3	0.945097	4.51e-05	0.0313305
		178288_at	WBGene00011704	V	sdz-31	0.949198	0.00176911	0.0982784
		178793_s_at	WBGene00012240	I	W04A8.5	0.950889	0.000297025	0.0707388
		177265_s_at	WBGene00021846	I	ztf-23	0.95132	0.00233091	0.0986582
		176882_at	WBGene00021542	IV	Y43B11AL.1	0.951507	0.000118928	0.0492519
		189213_at	WBGene00016980	III	C56G2.5	0.952182	0.00661881	0.116175
		175688_at	WBGene00002072	V	ima-1	0.954058	0.00900056	0.123127
		192172_s_at	WBGene00017135	II	EEED8.4	0.954168	0.000287159	0.0707388
		190752_at	WBGene00007500	II	nasp-1	0.955685	0.000487071	0.0729994
		178734_at	WBGene00007447	IV	fbxb-9	0.956815	0.000196706	0.062774
		184577_at	WBGene00006558	IV	tbx-39	0.957175	0.00799666	0.120646
		176679_s_at	WBGene00016886	II	fbxb-96	0.959619	7.34e-05	0.0425785
		178824_at	WBGene00077663	V	F55C9.14	0.960211	0.00122568	0.0913014
		187607_at	WBGene00022803	III	ZK688.9	0.960481	0.00635269	0.116009
		184706_at	WBGene00019045	II	fbxb-47	0.961421	0.00196364	0.0985083
		188742_at	WBGene00007099	V	trx-2	0.962378	0.00313199	0.104045
		176061_at	WBGene00022794	III	ZK686.4	0.962775	0.00177479	0.0982784
		193287_s_at	WBGene00009507	I	mus-101	0.962816	0.00370863	0.106987
		188625_at	WBGene00008316	I	dod-18	0.964446	0.00151659	0.0948141
		181506_at	WBGene00019757	V	gosr-2.2	0.965285	0.00408307	0.108504
		193407_at	WBGene00009563	I	F39H2.3	0.966793	0.00469705	0.112168
		183011_at	WBGene00020544	III	fbxb-84	0.967743	7.59e-05	0.0425785
		189225_s_at	WBGene00019814	V	R02C2.1	0.968811	0.00125535	0.09162
		183587_at	WBGene00009588	IV	F40F11.3	0.970625	0.00862889	0.121789
		187672_s_at	WBGene00003983	II	pes-10	0.97295	0.00046018	0.0729994
		189438_s_at	WBGene00008802	II	F14E5.4	0.974349	0.0006901	0.0791813
		179603_at	WBGene00010195	II	F57C2.3	0.980525	0.00371983	0.106987
		174284_s_at	WBGene00017405	II	bath-31	0.980701	0.00211167	0.0986582
		173663_at	WBGene00012128	IV	T28F3.1	0.987543	0.000636298	0.0786477
		182809_at	WBGene00016373	IV	C33H5.6	0.989963	0.00446521	0.110652
		179645_s_at	WBGene00010142	III	F56A8.8	0.992913	0.00525032	0.113317
		179577_at	WBGene00010101	V	fbxb-57	0.993097	0.000204738	0.0633226
		184598_at	WBGene00019041	II	fbxc-22	0.993483	0.000850325	0.0795326
		178313_at	WBGene00011389	I	T02G6.6	0.997716	4.03e-05	0.0313305
		185577_s_at	WBGene00004750	II	sea-1	1.00231	0.00351352	0.105479
		183620_at	WBGene00021056	II	W06B4.1	1.00755	0.00449581	0.110682
		184261_at	WBGene00015852	II	C16C8.14	1.00831	0.00615567	0.115346
		178095_at	WBGene00013857	IV	ZC168.3	1.01139	0.000758241	0.0795326
		173019_s_at	WBGene00002241	V	kup-1	1.01189	0.00304949	0.104045
		179085_at	WBGene00010099	V	fbxb-117	1.01436	0.00887944	0.122798
		187565_at	WBGene00022669	II	ZK177.1	1.01457	0.00386886	0.107009
		178438_s_at	WBGene00020091	I	rnp-8	1.015	0.00362989	0.106935
		189269_at	WBGene00016939	X	C55B6.1	1.01655	0.00261358	0.101137
		178367_at	WBGene00010689	X	K08H2.2	1.01894	0.00271965	0.101204
		178897_s_at	WBGene00012041	I	T26E3.8	1.02083	0.00215807	0.0986582
		183019_at	WBGene00020542	III	fbxb-82	1.02342	0.000699994	0.0791813
		187039_at	WBGene00002032	IV	htp-1	1.02386	0.00611856	0.115346
		178627_s_at	WBGene00008403	II	D2013.3	1.02438	0.000144513	0.0563725
		178410_s_at	WBGene00011012	X	R04D3.4	1.02465	0.00527846	0.113317
		186914_s_at	WBGene00013796	IV	Y116A8C.19	1.02494	0.00140651	0.0936813
		183220_at	WBGene00016891	V	C53A3.1	1.02719	0.00214201	0.0986582
		185351_at	WBGene00016550	II	C40A11.7	1.02793	0.000292381	0.0707388
		185943_at	WBGene00019002	I	F57B10.4	1.02933	0.00593343	0.115098
		180352_at	WBGene00009093	V	F23H12.3	1.02993	9.39e-05	0.0463623
		177194_at	WBGene00011229	X	R11.4	1.0305	0.0020662	0.0986582
		193389_at	WBGene00007887	IV	C33A12.12	1.03099	0.000508236	0.0729994
		192150_at	WBGene00006463	III	nduf-2.2	1.03258	0.00811795	0.120646
		182810_at	WBGene00015898	V	sre-9	1.03374	0.00407076	0.108504
		179143_at	WBGene00008157	I	C47F8.1	1.03545	0.00830366	0.121306
		183295_at	WBGene00015624	X	C09B8.5	1.0359	0.00072514	0.0792575
		177382_at	WBGene00007083	V	AH10.2	1.03964	0.00796151	0.120646
		177311_at	WBGene00016993	V	CD4.8	1.03965	0.000167003	0.0619417
		187001_at	WBGene00013508	I	Y71A12B.11	1.04435	7.86e-05	0.0425785
		190157_at	WBGene00014256	II	ZK1320.7	1.04512	0.00845553	0.121774
		188954_s_at	WBGene00013816	V	helicase	1.04553	0.00953913	0.124465
		182037_at	WBGene00018690	X	fbxa-46	1.04726	0.000796471	0.0795326
		186608_s_at	WBGene00000383	II	cdc-14	1.04975	0.00547393	0.113405
		175920_at	WBGene00044694	II	fbxb-90	1.05668	5.52e-06	0.0133076
		173336_s_at	WBGene00011155	I	R09B3.2	1.05698	0.00494846	0.113233
		172251_x_at	WBGene00015414	IV	C04C3.4	1.05764	0.00155894	0.0953754
		193950_s_at	WBGene00001433	I	fkb-8	1.0602	0.000451083	0.0729994
		189530_s_at	WBGene00021535	III	wht-7	1.06041	0.00150288	0.0948141
		179099_at	WBGene00044314	II	fbxb-33	1.06269	0.00746209	0.119483
		172380_x_at	WBGene00018531	I	F47B3.7	1.06308	0.00222821	0.0986582
		189626_s_at	WBGene00001607	IV	gln-6	1.06343	0.0089681	0.122943
		174110_at	WBGene00018021	II	F34D6.1	1.06587	0.00555589	0.113614
		174148_at	WBGene00077500	V	C27H6.9	1.06772	0.00982123	0.125259
		175070_at	WBGene00013433	III	Y66D12A.7	1.06988	0.00532666	0.113317
		180018_at	WBGene00045498	I	F56F4.8	1.07011	0.000481255	0.0729994
		184961_s_at	WBGene00001964	II	hlh-25	1.07022	0.000476482	0.0729994
		187168_s_at	WBGene00015321	X	fbxc-38	1.0713	0.00244052	0.100242
		175430_s_at	WBGene00001598	I	glh-1	1.07229	0.000736167	0.0795326
		182272_at	WBGene00018471	IV	F45E4.6	1.07371	0.00154735	0.0953754
		176940_at	WBGene00021541	IV	Y42H9B.3	1.07461	0.00384584	0.107009
		180433_at	WBGene00010637	IV	K07F5.12	1.0756	0.00348777	0.105479
		184588_at	WBGene00013278	II	Y57A10B.6	1.07758	0.00531388	0.113317
		194079_at	WBGene00000974	III	dhs-11	1.0797	0.00255714	0.101137
		172898_x_at	WBGene00017140	II	EEED8.12	1.08074	0.000183311	0.062774
		190045_at	WBGene00021153	IV	Y4C6A.3	1.08174	0.00594325	0.115098
		173792_s_at	WBGene00007791	III	C28A5.6	1.08512	0.00175586	0.0982784
		182956_at	WBGene00018021	II	F34D6.1	1.08537	0.00228422	0.0986582
		186384_s_at	WBGene00012841	II	Y43F11A.1	1.08575	0.000248043	0.0667632
		179721_at	WBGene00018236	X	fbxb-71	1.09127	0.000246847	0.0667632
		179405_at	WBGene00009067	X	F23A7.1	1.09328	0.00117177	0.0895651
		183581_at	WBGene00018598	I	F48C1.5	1.09371	0.00282469	0.102254
		187257_s_at	WBGene00004049	I	pme-1	1.09596	0.00160827	0.0962793
		177405_at	WBGene00009410	I	F35E2.2	1.09961	0.000380271	0.0729994
		182828_at	WBGene00017365	V	F10G2.4	1.10016	0.00234398	0.0986582
		183765_s_at	WBGene00009374	III	F34D10.4	1.10265	0.00371807	0.106987
		172877_x_at	WBGene00001435	X	fkh-3	1.10804	0.00127205	0.0917472
		183690_at	WBGene00007454	IV	C08F11.7	1.10885	0.00111632	0.0879371
		188889_at	WBGene00011145	III	caltractin	1.11254	0.00674899	0.116919
		178782_at	WBGene00008384	I	D1081.6	1.11307	0.00660196	0.116175
		183635_s_at	WBGene00015310	IV	C01G5.8	1.11425	0.000399215	0.0729994
		175301_at	WBGene00020548	III	T17A3.12	1.11755	0.000653286	0.0790781
		178706_s_at	WBGene00008782	I	sdz-14	1.1184	0.00103195	0.0850926
		174053_s_at	WBGene00016501	V	C37C3.9	1.11995	0.0086019	0.121789
		185215_at	WBGene00012916	II	Y46G5A.28	1.12065	0.00020711	0.0633226
		186466_s_at	WBGene00012879	IV	fbxa-215	1.12231	0.00323665	0.104334
		190711_at	WBGene00001598	I	glh-1	1.12467	0.000127277	0.0505199
		175549_s_at	WBGene00011066	I	ztf-15	1.12625	0.0033955	0.105479
		189206_at	WBGene00010606	X	cyp-13B2	1.12909	0.000112196	0.0492519
		178300_at	WBGene00008755	IV	sdz-13	1.13092	0.00553266	0.113609
		183414_at	WBGene00009088	X	F23D12.4	1.13093	0.00514915	0.113317
		178156_at	WBGene00011451	V	T04H1.5	1.13337	0.00281301	0.102254
		184738_at	WBGene00013248	II	Y57A10A.3	1.13399	4.15e-05	0.0313305
		189659_s_at	WBGene00013894	I	ZC434.8	1.13449	0.00836666	0.121496
		179644_at	WBGene00010142	III	F56A8.8	1.13458	0.00216146	0.0986582
		180011_at	WBGene00012247	V	W04E12.2	1.13791	0.00312853	0.104045
		189546_s_at	WBGene00017538	V	ceh-49	1.14167	0.00225152	0.0986582
		173697_s_at	WBGene00017358	III	F10E9.7	1.1423	0.00299739	0.104045
		187415_at	WBGene00015129	III	sdz-1	1.14275	0.00133641	0.0927741
		178096_s_at	WBGene00013857	IV	ZC168.3	1.14347	0.000768184	0.0795326
		189756_s_at	WBGene00009658	II	F43G6.5	1.14544	0.000911017	0.080487
		194172_s_at	WBGene00022025	I	Y65B4A.1	1.14733	0.00613407	0.115346
		187177_at	WBGene00015747	III	C13G5.2	1.14748	0.00557998	0.113634
		184641_at	WBGene00013699	I	Y106G6D.2	1.14886	0.000563469	0.0765821
		193922_at	WBGene00009537	IV	ccch-2	1.14972	0.001033	0.0850926
		175202_at	WBGene00017696	III	polk-1	1.15122	0.00131333	0.0926965
		177359_at	WBGene00022395	V	Y97E10AM.1	1.15369	0.00130512	0.0926965
		180916_at	WBGene00015633	I	C09D4.2	1.15693	0.00863979	0.121791
		179649_s_at	WBGene00007545	II	C13B4.1	1.16258	0.00122601	0.0913014
		182209_s_at	WBGene00020261	I	T05E7.5	1.16266	0.00155482	0.0953754
		184104_at	WBGene00008844	II	F15A4.10	1.16372	0.00889145	0.122889
		193775_at	WBGene00004808	I	skr-2	1.16469	0.00820615	0.120646
		172490_at	WBGene00018204	X	F39F10.4	1.1649	0.000373207	0.0729994
		190569_at	WBGene00020757	III	ucr-2.3	1.16805	0.000857775	0.0795326
		179429_at	WBGene00009297	V	sdz-16	1.1715	0.00222532	0.0986582
		185127_s_at	WBGene00016303	II	fbxc-32	1.17183	0.000847407	0.0795326
		188777_s_at	WBGene00012128	IV	T28F3.1	1.17397	0.000472649	0.0729994
		175276_at	WBGene00044762	III	ZK688.11	1.17425	0.00432938	0.109377
		184570_s_at	WBGene00001103	IV	dsl-1	1.17765	0.000632883	0.0786477
		188842_at	WBGene00006374	IV	syn-4	1.17766	0.00681379	0.117523
		179568_at	WBGene00009862	I	fbxb-67	1.17782	0.000503671	0.0729994
		179988_s_at	WBGene00009643	II	F42G4.6	1.17866	0.00514401	0.113317
		176077_at	WBGene00021514	IV	Y41D4B.11	1.18083	0.000387523	0.0729994
		177326_at	WBGene00021364	IV	Y37E11AL.9	1.18103	0.00324194	0.104334
		190724_s_at	WBGene00001435	X	fkh-3	1.18506	0.00166359	0.0968516
		179004_at	WBGene00012111	III	T28A8.5	1.18936	0.000199943	0.0628293
		190112_s_at	WBGene00022817	III	upp-1	1.18964	0.000504142	0.0729994
		182138_at	WBGene00007342	II	C05D12.5	1.19291	0.000880991	0.0799833
		175418_s_at	WBGene00009182	II	F26H11.4	1.19693	0.00376282	0.106987
		184736_at	WBGene00021535	III	wht-7	1.19862	0.00489546	0.112909
		175471_s_at	WBGene00011988	I	T24D1.5	1.20796	0.00789419	0.120646
		183330_s_at	WBGene00015623	X	C09B8.4	1.21001	0.000841315	0.0795326
		179712_at	WBGene00020064	III	kbp-1	1.21076	0.00080547	0.0795326
		174877_at	WBGene00013443	III	such-1	1.21383	0.00728972	0.118484
		182154_at	WBGene00020466	I	T12F5.1	1.21498	0.000111043	0.0492519
		180270_at	WBGene00020433	IV	T11F8.1	1.21561	0.000429233	0.0729994
		186368_at	WBGene00012654	III	Y39A1A.16	1.21656	0.000262122	0.068385
		192790_s_at	WBGene00010000	V	F53F8.3	1.2173	0.00114527	0.0887389
		188650_at	WBGene00004985	IV	spo-11	1.21732	0.00532751	0.113317
		174135_at	WBGene00002033	IV	htp-2	1.22028	0.00222164	0.0986582
		189610_at	WBGene00011791	II	T15H9.6	1.22386	0.00267538	0.101137
		176893_at	WBGene00021282	IV	set-21	1.2259	0.000696306	0.0791813
		183290_at	WBGene00011117	III	R07E5.11	1.2267	0.00706495	0.118236
		186520_at	WBGene00013797	IV	Y116A8C.20	1.22836	0.005757	0.115094
		177881_at	WBGene00009415	I	F35E2.8	1.22943	0.00131672	0.0926965
		178955_at	WBGene00009721	V	F45D3.1	1.23135	0.000239706	0.0666907
		186518_s_at	WBGene00013794	IV	dct-13	1.23291	0.00140794	0.0936813
		175878_s_at	WBGene00009224	V	F28F8.7	1.23438	4.47e-05	0.0313305
		180755_at	WBGene00020351	IV	T08B6.1	1.23725	0.00183145	0.0982784
		185453_at	WBGene00019197	III	H14A12.5	1.23798	0.00815826	0.120646
		182668_s_at	WBGene00018721	III	polh-1	1.23865	0.000405274	0.0729994
		179146_at	WBGene00012110	III	T28A8.4	1.23953	0.00111185	0.0879371
		187457_at	WBGene00015180	X	B0416.4	1.24027	0.00535158	0.113317
		174131_s_at	WBGene00015747	III	C13G5.2	1.241	0.00817917	0.120646
		175832_s_at	WBGene00001214	I	ego-1	1.24326	0.00763741	0.120248
		184073_at	WBGene00006623	V	try-5	1.26089	0.00419993	0.108679
		190705_s_at	WBGene00015894	II	acdh-2	1.26442	0.00381215	0.106987
		192742_s_at	WBGene00001372	I	exo-3	1.26515	0.00143882	0.0936813
		183904_at	WBGene00020438	III	T12A2.3	1.26659	0.00600542	0.115227
		186945_s_at	WBGene00013799	IV	Y116A8C.22	1.26801	0.00370929	0.106987
		178957_s_at	WBGene00008503	IV	F01G4.4	1.27944	0.000177634	0.062774
		181364_s_at	WBGene00017450	II	bath-27	1.27974	0.00607818	0.115286
		176089_at	WBGene00021165	V	Y5H2B.3	1.28396	0.00995749	0.125363
		182188_s_at	WBGene00022532	III	ZC155.4	1.29267	0.000435903	0.0729994
		181898_at	WBGene00018245	III	F40G9.9	1.29802	0.000321358	0.0708223
		184631_at	WBGene00013698	I	Y106G6D.1	1.30421	0.00186557	0.0982784
		178059_s_at	WBGene00012220	II	W03C9.2	1.30426	0.00856047	0.121789
		176710_at	WBGene00015156	III	B0361.2	1.30701	0.00350059	0.105479
		184609_at	WBGene00002143	I	inx-21	1.31106	0.000307087	0.0708223
		182337_at	WBGene00012851	V	Y44A6C.2	1.31989	0.000170939	0.062379
		179826_s_at	WBGene00017738	I	F23C8.9	1.32117	0.00542002	0.113317
		178480_at	WBGene00008016	V	C38D9.8	1.32147	0.00229886	0.0986582
		180649_at	WBGene00016455	I	C35E7.3	1.32341	0.00200519	0.0986582
		175061_s_at	WBGene00020354	IV	T08B6.5	1.32379	0.00143617	0.0936813
		193646_s_at	WBGene00011376	I	gla-3	1.32555	0.00343645	0.105479
		178397_s_at	WBGene00014143	X	ZK899.5	1.32659	9.58e-05	0.0463623
		177963_at	WBGene00011915	I	T22C1.4	1.32687	0.00907028	0.123127
		182411_at	WBGene00012564	V	fbxa-107	1.32955	0.0036544	0.106987
		188679_s_at	WBGene00018698	V	vha-18	1.33415	0.00397523	0.1081
		178748_at	WBGene00008784	I	F14B6.3	1.33587	0.000295384	0.0707388
		185257_at	WBGene00013556	III	Y75B8A.23	1.3382	2.68e-05	0.0288798
		176268_at	WBGene00022320	III	Y82E9BL.3	1.3418	0.000557242	0.0765821
		179017_at	WBGene00007278	I	C03D6.6	1.36907	0.00308041	0.104045
		184568_at	WBGene00013019	I	Y48G10A.2	1.38673	8.23e-06	0.0133076
		191858_s_at	WBGene00022737	III	ZK418.8	1.40211	0.0039297	0.107197
		190820_s_at	WBGene00013881	IV	Man(9)-alpha-mannosidase	1.41003	0.00351483	0.105479
		177698_s_at	WBGene00011959	IV	T23G4.3	1.41227	7.65e-06	0.0133076
		183261_at	WBGene00010361	X	H03G16.5	1.41237	0.00339956	0.105479
		185335_at	WBGene00017335	V	F10D2.10	1.41464	7.69e-06	0.0133076
		180268_at	WBGene00007850	V	C31G12.1	1.4152	0.000447698	0.0729994
		185458_s_at	WBGene00017584	II	F19B10.2	1.41663	0.00230615	0.0986582
		192848_s_at	WBGene00008417	I	D2030.7	1.41764	0.00344277	0.105479
		183214_at	WBGene00016150	V	hint-3	1.42156	0.00205345	0.0986582
		175417_s_at	WBGene00017269	III	F08F8.4	1.42437	0.0019018	0.0982784
		184794_s_at	WBGene00009606	V	F40G12.11	1.42586	0.00701023	0.118011
		190765_at	WBGene00011600	IV	zim-2	1.42714	0.00384299	0.107009
		173373_s_at	WBGene00013019	I	Y48G10A.2	1.43149	2.29e-05	0.0273175
		187411_at	WBGene00001437	III	fkh-5	1.43715	0.000386759	0.0729994
		180892_at	WBGene00020175	II	T02H6.5	1.44096	0.000792105	0.0795326
		183830_at	WBGene00004380	I	rnf-1	1.44146	0.000230536	0.0666907
		181962_at	WBGene00017160	III	F01F1.3	1.44258	0.00044864	0.0729994
		188930_at	WBGene00020394	V	T10B5.8	1.45833	0.000336792	0.0712142
		176251_at	WBGene00022322	III	Y82E9BL.5	1.46301	0.00262643	0.101137
		185336_s_at	WBGene00017335	V	F10D2.10	1.46532	9.85e-05	0.0464065
		183772_at	WBGene00009063	I	F22G12.3	1.466	0.00776254	0.120529
		172682_x_at	WBGene00022532	III	ZC155.4	1.46756	0.00112095	0.0879371
		185289_at	WBGene00016056	IV	C24D10.5	1.48869	0.000269006	0.068385
		193543_at	WBGene00000972	II	dhs-8	1.49446	0.00308678	0.104045
		186743_at	WBGene00007489	II	C09G5.7	1.50119	0.000866744	0.0795326
		193484_s_at	WBGene00001973	I	hmg-3	1.54416	0.00210288	0.0986582
		184780_s_at	WBGene00013610	V	fbxa-206	1.54578	0.00134007	0.0927741
		173719_s_at	WBGene00021721	II	Y49F6B.9	1.57067	0.000654791	0.0790781
		174540_s_at	WBGene00018531	I	F47B3.7	1.58059	9.63e-05	0.0463623
		175091_at	WBGene00022140	I	Y71G12A.4	1.58222	0.0012525	0.09162
		186566_s_at	WBGene00010227	III	F58A4.2	1.5857	0.00275294	0.101442
		178011_s_at	WBGene00007580	III	C14B1.9	1.59655	0.00172985	0.0982784
		185404_s_at	WBGene00012581	II	Y38E10A.3	1.63438	0.000196993	0.062774
		181812_at	WBGene00013208	II	Y54G9A.5	1.63521	0.00909331	0.123127
		193413_at	WBGene00000056	V	acr-17	1.64141	3.18e-05	0.0312521
		173080_s_at	WBGene00014172	II	clpp-1	1.64761	0.000224675	0.0666907
		184702_at	WBGene00002144	I	inx-22	1.64862	0.000587201	0.0767943
		178911_at	WBGene00012109	III	T28A8.3	1.65952	0.000447778	0.0729994
		186310_at	WBGene00021966	II	Y57G7A.2	1.66059	4.02e-05	0.0313305
		191833_s_at	WBGene00010678	IV	K08F4.3	1.68825	0.00320482	0.104112
		185790_at	WBGene00013250	II	Y57A10A.5	1.6941	0.0012225	0.0913014
		175499_s_at	WBGene00002143	I	inx-21	1.69664	0.000268461	0.068385
		189288_at	WBGene00007419	II	C07E3.9	1.70471	1.72e-05	0.0228515
		186311_s_at	WBGene00021966	II	Y57G7A.2	1.70544	0.000195712	0.062774
		172952_s_at	WBGene00007797	V	C29A12.1	1.70926	0.000835148	0.0795326
		173717_s_at	WBGene00006916	IV	vha-7	1.7556	1.66e-07	0.00184816
		186633_s_at	WBGene00021649	I	Y47G6A.25	1.76675	7.7e-06	0.0133076
		176978_at	WBGene00021701	III	Y48G9A.7	1.77211	0.00379189	0.106987
		178144_s_at	WBGene00010149	IV	F56D5.5	1.78203	7.9e-05	0.0425785
		181813_s_at	WBGene00013208	II	Y54G9A.5	1.79457	0.00953393	0.124465
		181542_at	WBGene00007341	II	C05D12.4	1.80185	0.000509786	0.0729994
		185867_s_at	WBGene00013054	V	Y50E8A.11	1.81828	0.00445356	0.110606
		184432_at	WBGene00013349	V	Y59A8B.12	1.86224	0.00142148	0.0936813
		184486_at	WBGene00019141	II	bath-5	1.88878	0.0012539	0.09162
		183366_at	WBGene00012698	V	Y39B6A.40	1.89248	0.000494251	0.0729994
		182043_s_at	WBGene00015313	I	C01G8.6	1.94349	0.000291966	0.0707388
		184895_at	WBGene00021633	I	Y47G6A.3	1.95109	3.12e-05	0.0312521
		179385_s_at	WBGene00008822	V	F14H3.3	1.95793	0.00134907	0.0927741
		182788_s_at	WBGene00007797	V	C29A12.1	2.065	0.00140956	0.0936813
		187525_s_at	WBGene00015102	III	cpg-2	2.11146	0.00771259	0.120529
		178358_at	WBGene00009437	IV	F35G2.3	2.1493	2.49e-06	0.00937483
		194163_s_at	WBGene00015102	III	cpg-2	2.19768	0.00862072	0.121789
		179300_at	WBGene00012112	III	T28A8.6	2.27642	1.08e-05	0.0152625
		187982_at	WBGene00006375	V	syp-1	2.34735	1.05e-05	0.0152625
		177626_at	WBGene00005241	V	srh-16	2.41936	2.72e-07	0.00184816
		193202_at	WBGene00005082	V	srd-4	2.42736	4.41e-06	0.0133076
		184601_at	WBGene00001044	IV	dnj-26	2.6008	0.000319092	0.0708223
		191485_at	WBGene00008304	V	C54D10.10	2.65632	3.27e-07	0.00184816
		185158_s_at	WBGene00016336	II	C33C12.4	2.67483	1.86e-05	0.0233449
		177742_at	WBGene00009509	I	F37D6.3	2.71395	7.37e-06	0.0133076
		184160_at	WBGene00007303	I	rnh-1.3	2.95987	5.42e-06	0.0133076
		194156_s_at	WBGene00012965	III	fipr-17	3.47874	2.43e-07	0.00184816

## Sheet: germline microarray
Supplementary Table S2: Genes with changed expression in lin-54(n3423) germline
ID	WormBaseID	Chr	Symbol	logFC	P.Value	adj.P.Val
171741_x_at	WBGene00016638	IV	C44B12.5	-1.8371	0.000707341	0.140382
179900_s_at	WBGene00016627	II	C44B7.5	-3.65589	0.00023769	0.0927866
190312_at	WBGene00017648	III	F20H11.5	-3.63153	1.81126e-05	0.0372544
191775_s_at	WBGene00012530	V	Y32F6A.5	-2.9159	0.000604298	0.134832
185619_s_at	WBGene00016027	IV	C23H5.8	-2.82319	0.00427538	0.255225
191462_at	WBGene00018271	II	F41C3.5	-2.75007	0.000407016	0.113688
173276_s_at	WBGene00004995	IV	spp-10	-2.71051	0.00554301	0.279062
190835_at	WBGene00002130	IV	inx-8	-2.66687	3.48324e-06	0.0197021
182415_s_at	WBGene00018605	X	F48E3.4	-2.54759	7.14286e-05	0.0584247
188691_s_at	WBGene00009897	II	peroxidase	-2.46893	0.000121781	0.072508
193713_s_at	WBGene00006541	X	tbh-1	-2.46069	0.000553052	0.133115
191401_at	WBGene00005552	II	sri-40	-2.40114	2.02483e-05	0.0381764
185106_at	WBGene00013647	IV	Y105C5B.5	-2.31969	0.00686421	0.297927
179354_s_at	WBGene00007196	IV	B0513.4	-2.22822	0.000137865	0.0742665
181509_at	WBGene00015803	X	C15H9.9	-2.1808	0.000189029	0.0838586
177366_s_at	WBGene00003037	IV	lin-54	-2.17163	0.0024756	0.212622
186023_s_at	WBGene00016638	IV	C44B12.5	-2.17006	0.000266378	0.0972064
179026_at	WBGene00007649	X	C17G1.2	-2.15145	0.000135917	0.0742665
184500_s_at	WBGene00016027	IV	C23H5.8	-2.10266	0.00437059	0.256959
178236_s_at	WBGene00003093	IV	lys-4	-2.09994	0.00179509	0.194081
179805_s_at	WBGene00020218	X	T04G9.7	-2.09747	3.84373e-05	0.0511556
180783_at	WBGene00016084	IV	C25A8.4	-2.04876	0.000115973	0.0725071
173245_s_at	WBGene00016638	IV	C44B12.5	-2.00111	0.000280071	0.100581
185898_at	WBGene00004995	IV	spp-10	-1.99499	0.00380123	0.240904
193947_s_at	WBGene00016534	X	C39D10.7	-1.96149	0.000450541	0.122813
180551_at	WBGene00018335	IV	F42A9.6	-1.92915	0.000793725	0.146
186232_s_at	WBGene00016636	IV	C44B12.1	-1.80497	0.0021371	0.205753
171986_x_at	WBGene00020862	V	fip-2	-1.78084	0.00777881	0.306205
179228_at	WBGene00011124	IV	sdz-27	-1.77957	1.45915e-06	0.0165067
173341_at	WBGene00001816	I	haf-6	-1.74181	0.000990568	0.158886
178323_s_at	WBGene00011139	X	R08B4.3	-1.67943	0.00357516	0.236037
186231_at	WBGene00016636	IV	C44B12.1	-1.59835	0.00149926	0.181878
172758_x_at	WBGene00001922	IV	his-48	-1.52735	2.59323e-05	0.0451322
188963_at	WBGene00001941	I	his-67	-1.49958	0.000381588	0.112122
173898_at	WBGene00015168	X	tag-320	-1.47863	0.000107069	0.071248
173151_s_at	WBGene00015887	II	C17C3.1	-1.47558	0.00358616	0.236037
172891_x_at	WBGene00001922	IV	his-48	-1.44493	8.87153e-06	0.0250898
182653_at	WBGene00019937	X	R07E4.3	-1.41006	0.00831162	0.312328
172156_x_at	WBGene00021898	IV	Y54G2A.36	-1.36898	5.64528e-05	0.0537487
173475_s_at	WBGene00014030	III	glb-1	-1.3682	0.00217362	0.20607
173487_at	WBGene00011010	X	R04D3.2	-1.36501	5.78734e-05	0.0537487
172787_x_at	WBGene00001938	IV	his-64	-1.35037	0.00140388	0.17793
172947_at	WBGene00003963	X	pdi-2	-1.34495	0.00116743	0.16612
172702_x_at	WBGene00001936	IV	his-62	-1.3319	1.32731e-05	0.0329811
175231_s_at	WBGene00015903	V	C17E7.9	-1.32661	3.57198e-05	0.0505101
183208_at	WBGene00009373	III	F34D10.3	-1.29367	0.00454415	0.261709
172650_x_at	WBGene00001879	V	his-5	-1.24456	0.00345608	0.235451
182163_s_at	WBGene00018427	V	F44E7.5	-1.23973	3.05214e-05	0.0472264
180014_s_at	WBGene00010617	I	K07A1.13	-1.22037	0.00151203	0.181878
180626_at	WBGene00017177	X	F02E8.4	-1.21871	5.68758e-06	0.0214469
188978_s_at	WBGene00010759	II	beta-synthase	-1.21204	0.000682121	0.137998
190996_at	WBGene00008628	V	ttr-21	-1.18867	0.00033664	0.112122
189807_at	WBGene00000175	X	aqp-7	-1.18628	0.00248099	0.212622
186320_at	WBGene00021730	II	Y49F6C.8	-1.1777	0.000328161	0.112122
192948_at	WBGene00001755	II	gst-7	-1.1772	5.27638e-05	0.0537487
180268_at	WBGene00007850	V	C31G12.1	-1.17671	0.00504179	0.271426
172679_x_at	WBGene00001920	IV	his-46	-1.15913	0.000550795	0.133115
174107_at	WBGene00016902	I	C53D5.1	-1.15163	0.00203773	0.203763
189460_at	WBGene00000512	III	ckb-2	-1.15089	6.74613e-05	0.0584247
185458_s_at	WBGene00017584	II	F19B10.2	-1.14716	0.00201205	0.203763
186925_at	WBGene00013383	IV	Y62E10A.17	-1.14077	0.00139915	0.17793
179741_at	WBGene00020434	IV	T11F8.2	-1.14068	0.00109108	0.160297
177830_at	WBGene00009659	II	F43G6.7	-1.13913	0.00113386	0.164446
174568_s_at	WBGene00015912	II	fbxc-50	-1.13841	0.00330249	0.234467
180433_at	WBGene00010637	IV	K07F5.12	-1.12896	7.68164e-05	0.0584247
189248_at	WBGene00012074	X	T27A8.2	-1.12713	0.000402603	0.113688
192044_at	WBGene00000157	X	aps-2	-1.12375	0.00291183	0.222307
179502_at	WBGene00012123	III	T28D6.3	-1.12102	0.00691322	0.297927
171923_x_at	WBGene00012608	II	Y38F1A.6	-1.12074	0.00222343	0.207017
172661_x_at	WBGene00001905	IV	his-31	-1.11945	0.00288045	0.222307
188031_s_at	WBGene00006890	X	vem-1	-1.11921	0.00114355	0.164795
193179_s_at	WBGene00014031	III	ZK637.14	-1.10712	0.000607906	0.134832
189517_at	WBGene00020471	II	T13B5.3	-1.08703	0.0042974	0.255865
187338_at	WBGene00016678	III	C45G9.7	-1.07997	0.00130999	0.175969
186975_at	WBGene00011501	III	rmd-1	-1.05032	0.000852315	0.146897
172851_x_at	WBGene00001903	IV	his-29	-1.04593	4.80936e-05	0.0537487
174149_at	WBGene00017712	II	F22E5.17	-1.04026	0.000476023	0.128214
182182_at	WBGene00020901	I	T28F2.2	-1.03708	0.00183804	0.194446
180270_at	WBGene00020433	IV	T11F8.1	-1.03568	0.000657809	0.137998
183527_s_at	WBGene00015759	V	C14C6.5	-1.03532	0.00986427	0.334716
172823_x_at	WBGene00001921	IV	his-47	-1.03349	1.45773e-05	0.0329811
189019_at	WBGene00007848	X	C31E10.7	-1.03184	0.00957163	0.329555
175572_s_at	WBGene00010370	I	ctg-1	-1.02599	7.74692e-05	0.0584247
191683_at	WBGene00015778	X	C14F11.1	-1.02579	0.0026078	0.214551
173312_s_at	WBGene00019511	II	K08A2.1	-1.01571	0.00059897	0.134832
174764_at	WBGene00008311	I	rskn-2	-1.01487	0.00259817	0.214538
172649_x_at	WBGene00001935	IV	his-61	-1.01014	3.13103e-05	0.0472264
188165_at	WBGene00004822	IV	skr-16	-1.00828	0.00211806	0.205753
172660_s_at	WBGene00012602	II	Y38E10A.24	-1.00203	0.000186838	0.0838586
183375_at	WBGene00004151	V	pqn-68	-0.993811	0.000713549	0.140383
181722_s_at	WBGene00020149	II	T01D1.4	-0.960977	0.000849126	0.146897
189819_s_at	WBGene00014097	IV	ZK829.9	-0.957921	0.00472693	0.266037
183066_at	WBGene00001425	X	fis-2	-0.955601	0.00218796	0.20607
178915_at	WBGene00008207	X	C49F5.3	-0.95364	0.000137764	0.0742665
185210_s_at	WBGene00019645	V	K11D12.5	-0.952133	0.00067168	0.137998
176472_s_at	WBGene00021853	III	Y54F10AM.11	-0.937786	0.000773495	0.143445
175021_at	WBGene00018657	X	acl-4	-0.936316	0.0017011	0.191426
181090_at	WBGene00011809	III	T16G12.8	-0.935525	0.00924795	0.325911
191605_at	WBGene00001792	V	gst-44	-0.935147	0.00127435	0.175969
180084_s_at	WBGene00017369	II	F10G7.5	-0.935146	9.81296e-05	0.0672783
172248_x_at	WBGene00011870	III	T20G5.8	-0.93478	0.000880209	0.147516
173895_at	WBGene00020216	X	trap-2	-0.922021	0.00624684	0.291108
178717_at	WBGene00011063	I	cpg-3	-0.920087	0.000506429	0.133115
173309_at	WBGene00021763	I	Y51F10.2	-0.918574	0.00272634	0.216433
173679_s_at	WBGene00007786	V	rmd-2	-0.91815	4.16752e-05	0.0523835
184862_at	WBGene00017532	X	F16H11.3	-0.915209	0.000824938	0.146897
173896_s_at	WBGene00020216	X	trap-2	-0.911775	0.0038272	0.241873
183330_s_at	WBGene00015623	X	C09B8.4	-0.909575	0.000285063	0.100774
186148_s_at	WBGene00018808	II	F54D10.7	-0.90797	0.00264371	0.215934
186071_at	WBGene00018455	II	fbxc-42	-0.906938	0.00177229	0.193988
172733_x_at	WBGene00001879	V	his-5	-0.90648	0.00322085	0.233592
172270_x_at	WBGene00011292	IV	R102.5	-0.904718	0.0038514	0.24205
172671_x_at	WBGene00001912	X	his-38	-0.902035	0.00233079	0.2083
173525_at	WBGene00016469	X	C36B7.6	-0.896845	0.00459571	0.261709
176305_at	WBGene00021264	III	fbxa-13	-0.896001	0.000592573	0.134832
187265_at	WBGene00017934	IV	F30B5.4	-0.892124	0.000565722	0.134731
174048_at	WBGene00003185	X	mek-1	-0.889205	0.000877837	0.147516
183519_at	WBGene00017767	V	F25B4.4	-0.888578	0.000862725	0.146897
192469_at	WBGene00007363	V	stdh-1	-0.886575	0.00019759	0.0859705
191695_at	WBGene00008415	I	mce-1	-0.885674	0.000899775	0.149687
179568_at	WBGene00009862	I	fbxb-67	-0.87781	0.000174044	0.0838586
178353_s_at	WBGene00011011	X	R04D3.3	-0.875089	0.00655002	0.295129
172218_x_at	WBGene00011869	III	dod-6	-0.87419	0.00127644	0.175969
192421_s_at	WBGene00017166	III	F01F1.12	-0.873137	0.00268343	0.215941
172618_x_at	WBGene00001924	V	his-50	-0.872884	0.00280456	0.218804
172860_x_at	WBGene00001904	IV	his-30	-0.872317	5.48492e-05	0.0537487
185313_at	WBGene00013127	I	Y52B11A.8	-0.86698	0.000734308	0.140794
175673_s_at	WBGene00001130	X	dyn-1	-0.864895	0.00762693	0.304871
190988_at	WBGene00013882	IV	ZC410.5	-0.860324	0.00595462	0.287487
187144_at	WBGene00006739	II	ulp-4	-0.859746	0.0068914	0.297927
175106_at	WBGene00018422	III	F44E2.9	-0.853793	0.000131427	0.0742665
172778_x_at	WBGene00001942	I	his-68	-0.851996	0.000255719	0.0948467
177953_s_at	WBGene00010701	X	ent-2	-0.847546	0.00400673	0.248373
178653_at	WBGene00012295	X	W06B3.1	-0.846174	0.000613822	0.134832
185314_s_at	WBGene00013127	I	Y52B11A.8	-0.843071	0.000759515	0.142017
174139_at	WBGene00006959	III	xbp-1	-0.839909	5.14975e-05	0.0537487
174749_s_at	WBGene00021596	II	Y46E12BL.3	-0.834772	0.0033393	0.234467
183843_at	WBGene00010981	X	R03A10.1	-0.83426	0.005114	0.271426
173418_at	WBGene00004788	X	sft-4	-0.83223	0.00945872	0.328601
173340_at	WBGene00016638	IV	C44B12.5	-0.83181	0.00988477	0.334716
174760_at	WBGene00022037	I	acs-13	-0.831009	0.000846731	0.146897
173996_at	WBGene00015894	II	acdh-2	-0.822812	0.000117382	0.0725071
186247_at	WBGene00019153	IV	H04M03.3	-0.822696	0.00193423	0.197564
184714_s_at	WBGene00021818	III	Y53G8B.2	-0.82249	0.000694248	0.139003
175306_at	WBGene00001335	X	erp-1	-0.819171	0.000721735	0.140456
187213_at	WBGene00017134	II	EEED8.3	-0.81806	0.00649315	0.295129
185289_at	WBGene00016056	IV	C24D10.5	-0.816282	0.00369773	0.237844
177900_s_at	WBGene00006714	V	ubc-19	-0.809446	0.00156789	0.184758
192491_at	WBGene00007129	X	B0272.3	-0.808785	0.000118575	0.0725071
182423_s_at	WBGene00012193	I	W02A11.2	-0.807763	0.00173561	0.192491
173218_s_at	WBGene00020366	X	acdh-10	-0.800562	0.00237757	0.208498
189828_s_at	WBGene00002007	X	hsp-3	-0.798482	0.00815245	0.311044
189774_at	WBGene00015565	X	C07D8.6	-0.795218	0.00107782	0.160297
188959_at	WBGene00006619	II	try-1	-0.794763	0.00099086	0.158886
180443_at	WBGene00017239	I	F08B6.1	-0.791966	0.000181987	0.0838586
175073_s_at	WBGene00001167	I	eft-2	-0.790013	0.00347724	0.235451
171814_x_at	WBGene00006529	I	tba-2	-0.786773	0.00333845	0.234467
171773_x_at	WBGene00001502	X	ftt-2	-0.786498	0.00727318	0.299192
177423_at	WBGene00004352	X	rgs-9	-0.785791	0.000534742	0.133115
190539_s_at	WBGene00006546	III	tbx-9	-0.785595	0.00727292	0.299192
175445_at	WBGene00011962	III	T23G5.2	-0.777523	0.00227443	0.20775
175551_at	WBGene00012512	X	ekl-5	-0.775789	0.0059081	0.287464
194024_s_at	WBGene00001167	I	eft-2	-0.774714	0.00476104	0.2672
175017_s_at	WBGene00020784	II	tat-4	-0.768907	0.00786238	0.307205
179489_s_at	WBGene00011292	IV	R102.5	-0.764276	0.00268141	0.215941
182644_s_at	WBGene00016576	II	C41H7.6	-0.758968	0.00705439	0.299192
181646_at	WBGene00020783	II	T24H7.4	-0.757582	0.00099145	0.158886
190863_at	WBGene00006959	III	xbp-1	-0.756241	0.0015506	0.184644
190307_s_at	WBGene00001888	II	his-14	-0.753715	0.00348624	0.235451
185282_s_at	WBGene00018925	IV	F56A11.5	-0.751031	0.000363853	0.112122
183457_s_at	WBGene00012672	V	Y39B6A.10	-0.750553	0.00339148	0.234467
181156_at	WBGene00004989	X	spp-4	-0.747543	0.000176199	0.0838586
173544_at	WBGene00007668	X	C18B12.6	-0.74637	0.00872778	0.316954
181413_at	WBGene00017954	II	F31E8.4	-0.744794	0.00825702	0.311583
173058_s_at	WBGene00011282	III	R74.8	-0.744074	0.00812404	0.311044
178340_at	WBGene00010690	X	K08H2.3	-0.743025	0.00189167	0.195429
184970_s_at	WBGene00019158	III	H05C05.2	-0.74195	0.00025423	0.0948467
193124_s_at	WBGene00003963	X	pdi-2	-0.740204	0.00692784	0.297989
175018_at	WBGene00016485	X	C36C9.1	-0.739768	0.00726649	0.299192
174982_at	WBGene00018769	II	mnat-1	-0.732513	0.00291163	0.222307
194199_x_at	WBGene00006494	X	hke-4.2	-0.727584	0.0023608	0.2083
182605_s_at	WBGene00015200	II	B0454.9	-0.725853	0.00450366	0.260602
188289_s_at	WBGene00020784	II	tat-4	-0.724593	0.00626605	0.291108
178366_at	WBGene00011388	I	T02G6.5	-0.722164	0.00108742	0.160297
175364_at	WBGene00020142	X	aak-2	-0.720448	0.00946953	0.328601
187825_s_at	WBGene00015887	II	C17C3.1	-0.720423	0.00823064	0.311583
173186_s_at	WBGene00012606	II	Y38F1A.2	-0.718171	0.00707779	0.299192
191082_at	WBGene00009165	I	F26E4.12	-0.714527	0.00997955	0.336113
178737_at	WBGene00010648	IV	K08C7.6	-0.713201	0.00769807	0.304871
179273_at	WBGene00007290	X	C04B4.2	-0.705226	0.000818597	0.146897
193944_at	WBGene00001303	V	emo-1	-0.702482	0.000175055	0.0838586
176597_at	WBGene00010436	IV	JC8.4	-0.70137	0.000247477	0.0948467
182318_s_at	WBGene00016485	X	C36C9.1	-0.698656	0.00433865	0.256959
183594_at	WBGene00016216	III	C29F9.1	-0.697136	8.94105e-05	0.0652552
172514_x_at	WBGene00006726	I	ubl-5	-0.696985	0.00630635	0.291186
183683_at	WBGene00003861	V	oig-3	-0.696023	0.00910993	0.325098
181829_at	WBGene00015232	I	helicase	-0.693077	0.00847503	0.314682
194210_x_at	WBGene00018533	X	F47B7.2	-0.689232	0.00365023	0.237318
193020_at	WBGene00009176	I	F26H9.4	-0.689157	0.00672949	0.296153
189287_at	WBGene00017240	I	F08B6.3	-0.688493	0.00826991	0.311583
175310_s_at	WBGene00014213	X	ZK1073.1	-0.684716	0.009597	0.329555
191894_at	WBGene00006707	I	ubc-12	-0.682424	0.000572085	0.134827
173804_s_at	WBGene00012020	V	glycogenin	-0.682146	0.00576877	0.284975
192547_s_at	WBGene00015540	IV	C06E7.3	-0.680993	0.000348863	0.112122
178211_at	WBGene00008580	IV	F08G5.1	-0.67896	0.00690519	0.297927
182696_s_at	WBGene00019357	V	cpg-8	-0.678052	0.00158793	0.184858
178940_at	WBGene00001164	X	efn-3	-0.677446	0.00183918	0.194446
181861_at	WBGene00017413	V	F13A2.4	-0.676298	0.000373041	0.112122
171785_x_at	WBGene00016496	V	C37C3.2	-0.675777	0.00337242	0.234467
191955_at	WBGene00009656	II	F43G6.3	-0.674678	0.00227086	0.20775
186549_at	WBGene00014016	III	ZK632.9	-0.673979	0.00323157	0.233592
180842_s_at	WBGene00007886	IV	C33A12.7	-0.672564	0.00449755	0.260602
192191_s_at	WBGene00015538	IV	C06E7.1	-0.671444	0.00100815	0.159388
187154_at	WBGene00013380	IV	Y62E10A.14	-0.668045	0.00269151	0.215941
193639_at	WBGene00010339	X	acl-1	-0.667375	0.000163348	0.0838586
183074_at	WBGene00012301	X	W06D11.3	-0.666726	0.00678415	0.297464
175138_s_at	WBGene00018013	V	F33E11.6	-0.664506	0.00145862	0.180522
173724_at	WBGene00015676	X	C10E2.6	-0.661422	0.00102761	0.159388
193697_s_at	WBGene00006910	III	vha-1	-0.659028	0.00538171	0.277143
194241_x_at	WBGene00022292	X	Y75D11A.3	-0.658049	0.000655439	0.137998
173824_at	WBGene00022788	V	ZK682.2	-0.657284	0.00284866	0.221481
181966_s_at	WBGene00019341	II	K02F6.7	-0.652852	0.00339062	0.234467
179315_at	WBGene00008232	V	C50F4.4	-0.651806	0.000743575	0.140958
187409_s_at	WBGene00016062	V	C24G6.8	-0.651302	0.000322321	0.112122
187450_at	WBGene00007068	X	cTel55X.1	-0.650906	0.00669767	0.295966
180083_at	WBGene00017369	II	F10G7.5	-0.650471	0.00355945	0.236037
175852_at	WBGene00019905	II	R05G9.3	-0.64889	0.000427647	0.117994
189792_s_at	WBGene00011481	IV	imp-2	-0.645355	0.0045882	0.261709
193860_s_at	WBGene00001686	II	gpd-4	-0.6405	0.00582454	0.285136
178022_s_at	WBGene00008806	X	tag-289	-0.639824	0.000488771	0.130099
172761_x_at	WBGene00001875	V	his-1	-0.636958	0.00514184	0.271426
184450_at	WBGene00015885	V	fbxa-65	-0.63523	0.000223999	0.0921451
178568_s_at	WBGene00008210	X	C49F5.6	-0.63366	0.000839601	0.146897
187945_at	WBGene00002002	IV	hsb-1	-0.633444	0.00333901	0.234467
177620_s_at	WBGene00011986	I	T24D1.3	-0.629374	0.00961353	0.329555
176876_at	WBGene00016987	IV	CC8.2	-0.629087	0.00697551	0.298903
187471_at	WBGene00014938	IV	Y62E10A.11	-0.627199	0.00506141	0.271426
191142_s_at	WBGene00013924	II	rad-23	-0.625734	0.000997205	0.158886
186312_at	WBGene00000804	II	csc-1	-0.623471	0.00825198	0.311583
192894_at	WBGene00009635	X	F42F12.3	-0.621846	0.00578475	0.285136
186940_at	WBGene00007128	X	gosr-2.1	-0.621014	0.00107907	0.160297
191512_at	WBGene00011932	V	sptl-3	-0.619943	0.00871484	0.316954
175245_at	WBGene00001479	V	fmo-4	-0.619502	0.000343325	0.112122
175599_s_at	WBGene00003229	I	mex-3	-0.618139	0.00740704	0.301003
175729_at	WBGene00001093	IV	drp-1	-0.618054	0.00860261	0.315452
175631_s_at	WBGene00003394	X	mom-1	-0.61795	0.00082591	0.146897
173702_at	WBGene00011481	IV	imp-2	-0.61739	0.000361397	0.112122
180137_s_at	WBGene00020392	V	knl-3	-0.615716	0.00203967	0.203763
183138_at	WBGene00015510	IV	C06A6.5	-0.615189	0.00250635	0.212923
181169_at	WBGene00011805	III	T16G12.4	-0.615027	0.00559226	0.279304
181312_at	WBGene00019811	III	egg-2	-0.612795	0.000669286	0.137998
193656_s_at	WBGene00001430	I	fkb-5	-0.612321	0.00400691	0.248373
184976_s_at	WBGene00022259	V	Y73C8B.2	-0.61213	0.00445365	0.259033
187340_s_at	WBGene00001688	III	gpr-1	-0.608861	0.000636587	0.137998
174876_at	WBGene00022078	IV	Y69A2AR.7	-0.608162	0.00982912	0.334412
172994_at	WBGene00014095	IV	ZK829.4	-0.606295	0.00163061	0.186326
173115_s_at	WBGene00010941	II	M176.2	-0.605277	0.000540911	0.133115
192869_at	WBGene00011342	V	T01G5.7	-0.60421	0.00998311	0.336113
171984_at	WBGene00013025	V	vha-13	-0.602733	0.0032762	0.234467
181723_at	WBGene00019466	V	K07B1.6	-0.600719	0.00187705	0.194809
171822_x_at	WBGene00001686	II	gpd-4	-0.600184	0.00149236	0.181878
192042_s_at	WBGene00010725	X	erv-46	-0.596578	0.00767676	0.304871
190757_s_at	WBGene00018491	V	F46E10.10	-0.596163	0.000673583	0.137998
174150_at	WBGene00000393	X	cdf-1	-0.593646	0.00875564	0.316954
173167_s_at	WBGene00001607	IV	gln-6	-0.592761	0.00307299	0.227955
173906_at	WBGene00044989	IV	Y37A1B.17	-0.591665	0.000376662	0.112122
179198_at	WBGene00009137	V	bath-39	-0.591662	0.000235288	0.0927866
192301_at	WBGene00012405	V	ztf-25	-0.590677	0.00618923	0.290522
183116_s_at	WBGene00021046	X	sedl-1	-0.590191	0.00629943	0.291186
175573_s_at	WBGene00004242	II	puf-6	-0.588226	0.00293667	0.222307
175518_s_at	WBGene00044794	V	Y59A8B.25	-0.586692	0.00859845	0.315452
193523_at	WBGene00011398	III	qdpr-1	0.585446	0.00273712	0.216529
176491_at	WBGene00001232	I	eif-3.I	0.587127	0.00958517	0.329555
194118_s_at	WBGene00003902	I	pab-1	0.590702	0.0055504	0.279062
185416_at	WBGene00018045	II	F35D11.4	0.590949	0.00272345	0.216433
172147_x_at	WBGene00019792	IV	M116.5	0.596427	0.00856936	0.315452
171921_x_at	WBGene00001858	IV	hil-7	0.599572	0.00358876	0.236037
188713_at	WBGene00021201	IV	isomerase	0.61507	0.0034561	0.235451
180352_at	WBGene00009093	V	F23H12.3	0.623695	0.00296997	0.223136
191313_at	WBGene00010732	I	K10C3.5	0.626018	0.00109915	0.16044
177057_s_at	WBGene00011274	II	R53.5	0.627265	0.00584442	0.285136
172772_x_at	WBGene00004819	IV	skr-13	0.627626	0.00249113	0.212686
177041_at	WBGene00021919	III	cutl-25	0.628216	0.00656132	0.295129
191396_s_at	WBGene00004040	II	pld-1	0.630947	0.000551414	0.133115
184945_at	WBGene00021899	III	Y54H5A.1	0.631761	0.00253538	0.212923
189028_s_at	WBGene00006406	IV	srgp-1	0.635154	0.000206242	0.0870968
192582_at	WBGene00007227	II	C01G6.5	0.638673	0.00988356	0.334716
188027_s_at	WBGene00000520	III	cku-80	0.641001	0.00293424	0.222307
179893_s_at	WBGene00019430	I	K06A5.2	0.648252	0.00544566	0.277236
178963_at	WBGene00009962	I	F53B6.7	0.649267	0.00233663	0.2083
179029_s_at	WBGene00008504	IV	F01G4.5	0.658602	0.000545221	0.133115
194221_x_at	WBGene00011498	III	T05G5.1	0.661271	0.0058271	0.285136
184895_at	WBGene00021633	I	Y47G6A.3	0.662023	0.000535635	0.133115
183562_s_at	WBGene00002129	IV	inx-7	0.668848	0.00959674	0.329555
186995_at	WBGene00002393	I	lpr-1	0.671726	0.000237862	0.0927866
193035_at	WBGene00009084	V	F23B12.7	0.67413	0.00427495	0.255225
177626_at	WBGene00005241	V	srh-16	0.679927	0.000207877	0.0870968
190914_at	WBGene00009440	III	F35G12.2	0.692201	0.000366865	0.112122
176437_at	WBGene00016262	I	C30F12.3	0.695025	0.000958071	0.157372
187289_at	WBGene00015136	II	B0304.4	0.700649	0.000347443	0.112122
179720_at	WBGene00021131	II	W10D9.3	0.707708	0.00874403	0.316954
186167_at	WBGene00020273	V	T05H4.10	0.714462	0.00607711	0.288386
176403_at	WBGene00003063	III	lpd-7	0.71581	0.000683129	0.137998
187181_at	WBGene00003580	II	ndx-3	0.717095	0.000726337	0.140456
181474_at	WBGene00016654	I	C44E4.5	0.725208	0.0049406	0.270657
186836_at	WBGene00013129	I	Y52B11A.10	0.744867	0.000404231	0.113688
191944_at	WBGene00010459	II	K01C8.7	0.756045	0.00160959	0.184858
190569_at	WBGene00020757	III	ucr-2.3	0.765224	0.00370132	0.237844
194187_x_at	WBGene00012186	V	mlt-11	0.770015	0.000863528	0.146897
189331_s_at	WBGene00012059	III	T26G10.1	0.789551	0.0010443	0.160297
190790_at	WBGene00001337	I	ers-2	0.792766	0.00668475	0.295966
173488_at	WBGene00020261	I	T05E7.5	0.808032	0.0036687	0.237835
178667_at	WBGene00012345	I	W08E3.4	0.811387	0.00119273	0.168659
190409_at	WBGene00006935	V	vrs-1	0.829542	0.0077039	0.304871
186838_at	WBGene00022113	I	Y71F9AL.8	0.830734	0.000959884	0.157372
174479_at	WBGene00007017	V	mdt-17	0.854569	0.00604346	0.288386
176492_s_at	WBGene00001232	I	eif-3.I	0.856714	0.00937964	0.327491
192950_at	WBGene00013569	V	bath-36	0.864997	0.00370888	0.237844
173680_at	WBGene00020160	X	igcm-3	0.868669	0.00537239	0.277143
190471_at	WBGene00017219	II	F07F6.7	0.873582	0.00132855	0.175969
187926_s_at	WBGene00003977	I	pes-2.1	0.87619	0.00991746	0.334899
190980_at	WBGene00014066	II	rev-1	0.876717	0.00594205	0.287487
190956_at	WBGene00014028	III	trxr-2	0.893576	0.0023661	0.2083
181807_at	WBGene00004721	I	san-1	0.894545	0.00255037	0.212923
184965_s_at	WBGene00017993	IV	F32E10.6	0.897418	0.00317356	0.233122
178483_at	WBGene00007555	II	tag-242	0.919098	0.000747621	0.140958
182196_s_at	WBGene00014243	IV	ZK1251.9	0.94675	0.00636645	0.293362
193707_s_at	WBGene00007631	III	wht-3	0.969146	0.000353916	0.112122
193420_s_at	WBGene00000421	III	ced-7	0.977045	0.00806893	0.310475
185449_s_at	WBGene00020349	I	T08B2.11	1.00635	0.00701833	0.299192
189211_s_at	WBGene00013983	III	ZK512.2	1.00891	0.00180999	0.194081
173490_s_at	WBGene00017304	III	F09F7.7	1.02277	0.00479933	0.268111
191632_at	WBGene00012142	V	T28H10.1	1.03795	0.00213439	0.205753
193600_s_at	WBGene00004064	V	pms-2	1.08466	0.00374627	0.238758
189012_s_at	WBGene00004204	IV	psa-4	1.09428	0.00487704	0.26913
177018_s_at	WBGene00022378	IV	Y94H6A.5	1.10238	0.00855719	0.315452
193462_at	WBGene00001663	V	gpa-1	1.16538	0.00150342	0.181878
173080_s_at	WBGene00014172	II	clpp-1	1.18684	9.33934e-05	0.0660321
186418_at	WBGene00012759	III	Y41C4A.13	1.2345	0.000164907	0.0838586
187982_at	WBGene00006375	V	syp-1	1.29653	0.00457303	0.261709
175124_at	WBGene00013448	III	Y66D12A.24	1.42098	0.00484898	0.268893
191768_at	WBGene00014165	II	puf-12	1.54824	0.00341938	0.234895
191871_s_at	WBGene00010470	V	cdr-4	1.58855	0.0012459	0.175084
193730_at	WBGene00006618	I	trt-1	1.70805	0.00484224	0.268893
189288_at	WBGene00007419	II	C07E3.9	2.1925	5.93908e-05	0.0537487
180205_at	WBGene00010184	V	F57A10.2	2.25265	0.000185251	0.0838586
180284_at	WBGene00010421	I	H32K16.1	2.29403	3.25994e-06	0.0197021
191485_at	WBGene00008304	V	C54D10.10	3.46253	1.17503e-06	0.0165067
194156_s_at	WBGene00012965	III	fipr-17	3.5175	5.12451e-06	0.0214469

## Sheet: Go of mis-regulated genes
Supplementary Table S2: Gene Ontology of LIN-54 responsive genes (p-value <0.05)
Up in embryos (678)
Gene Ontology term	Cluster frequency	Genome frequency	Corrected P-value	FDR	FALSE Positives	Genes annotated to the term
embryonic development ending in birth or egg hatching	143 of 678 genes, 21.1%	3065 of 22246 genes, 13.8%	2.52e-05	0	0	WBGene00021677, WBGene00018149, WBGene00022348, WBGene00019630, WBGene00011967, WBGene00003975, WBGene00023497, WBGene00007022, WBGene00019402, WBGene00004320, WBGene00015941, WBGene00012888, WBGene00008838, WBGene00002064, WBGene00000145, WBGene00010484, WBGene00018923, WBGene00015385, WBGene00007187, WBGene00008371, WBGene00013109, WBGene00004808, WBGene00003835, WBGene00012650, WBGene00010637,…
embryonic development	143 of 678 genes, 21.1%	3165 of 22246 genes, 14.2%	0.00017	0	0	WBGene00021677, WBGene00018149, WBGene00022348, WBGene00019630, WBGene00011967, WBGene00003975, WBGene00023497, WBGene00007022, WBGene00019402, WBGene00004320, WBGene00015941, WBGene00012888, WBGene00008838, WBGene00002064, WBGene00000145, WBGene00010484, WBGene00018923, WBGene00015385, WBGene00007187, WBGene00008371, WBGene00013109, WBGene00004808, WBGene00003835, WBGene00012650, WBGene00010637,…
meiotic chromosome segregation	16 of 678 genes, 2.4%	135 of 22246 genes, 0.6%	0.00118	0	0	WBGene00001110, WBGene00000467, WBGene00006377, WBGene00002032, WBGene00003601, WBGene00011142, WBGene00010293, WBGene00006375, WBGene00020466, WBGene00001332, WBGene00004320, WBGene00008380, WBGene00001688, WBGene00000145, WBGene00004808, WBGene00003417
chromosome segregation	16 of 678 genes, 2.4%	168 of 22246 genes, 0.8%	0.0187	0.025	0.1	WBGene00001110, WBGene00000467, WBGene00006377, WBGene00002032, WBGene00003601, WBGene00011142, WBGene00010293, WBGene00006375, WBGene00020466, WBGene00001332, WBGene00004320, WBGene00008380, WBGene00001688, WBGene00000145, WBGene00004808, WBGene00003417
meiosis	18 of 678 genes, 2.7%	216 of 22246 genes, 1.0%	0.03788	0.024	0.12	WBGene00001110, WBGene00000467, WBGene00006377, WBGene00002032, WBGene00003601, WBGene00011142, WBGene00004985, WBGene00003133, WBGene00010293, WBGene00006375, WBGene00020466, WBGene00001332, WBGene00004320, WBGene00008380, WBGene00001688, WBGene00000145, WBGene00004808, WBGene00003417
M phase of meiotic cell cycle	18 of 678 genes, 2.7%	217 of 22246 genes, 1.0%	0.04016	0.02	0.12	WBGene00001110, WBGene00000467, WBGene00006377, WBGene00002032, WBGene00003601, WBGene00011142, WBGene00004985, WBGene00003133, WBGene00010293, WBGene00006375, WBGene00020466, WBGene00001332, WBGene00004320, WBGene00008380, WBGene00001688, WBGene00000145, WBGene00004808, WBGene0000
Down in embryos (299)
Gene Ontology term	Cluster frequency	Genome frequency	Corrected P-value	FDR	FALSE Positives	Genes annotated to the term
system process	14 of 299 genes, 4.7%	184 of 22246 genes, 0.8%	6.48e-05	0	0	WBGene00006527, WBGene00003943, WBGene00001147, WBGene00004265, WBGene00001137, WBGene00006762, WBGene00001681, WBGene00002084, WBGene00001189, WBGene00002048, WBGene00002348, WBGene00006744, WBGene00002210, WBGene00002177
regulation of response to stimulus	10 of 299 genes, 3.3%	94 of 22246 genes, 0.4%	0.00016	0	0	WBGene00001147, WBGene00006923, WBGene00002974, WBGene00001196, WBGene00001172, WBGene00002084, WBGene00019327, WBGene00002177, WBGene00001444, WBGene00001679
signaling	18 of 299 genes, 6.0%	333 of 22246 genes, 1.5%	0.0002	0	0	WBGene00001147, WBGene00001681, WBGene00004764, WBGene00002084, WBGene00002348, WBGene00020114, WBGene00006762, WBGene00006923, WBGene00000068, WBGene00001196, WBGene00006784, WBGene00004736, WBGene00002048, WBGene00001189, WBGene00006744, WBGene00002210, WBGene00002177, WBGene00001444
neurological system process	11 of 299 genes, 3.7%	129 of 22246 genes, 0.6%	0.00043	0	0	WBGene00006527, WBGene00001147, WBGene00004265, WBGene00006762, WBGene00001681, WBGene00002084, WBGene00001189, WBGene00002048, WBGene00006744, WBGene00002210, WBGene00002177
regulation of locomotion	14 of 299 genes, 4.7%	245 of 22246 genes, 1.1%	0.00195	0	0	WBGene00002978, WBGene00003243, WBGene00006923, WBGene00002974, WBGene00006784, WBGene00001196, WBGene00000068, WBGene00002084, WBGene00018533, WBGene00006587, WBGene00006780, WBGene00020114, WBGene00006781, WBGene00001679
dauer larval development	8 of 299 genes, 2.7%	82 of 22246 genes, 0.4%	0.00448	0	0	WBGene00001502, WBGene00013111, WBGene00006527, WBGene00008439, WBGene00000914, WBGene00002210, WBGene00013672, WBGene00004736
signaling pathway	13 of 299 genes, 4.3%	241 of 22246 genes, 1.1%	0.00769	0	0	WBGene00006923, WBGene00001681, WBGene00006784, WBGene00004764, WBGene00001196, WBGene00000068, WBGene00002084, WBGene00004736, WBGene00002348, WBGene00002210, WBGene00020114, WBGene00002177, WBGene00001444
dauer entry	4 of 299 genes, 1.3%	15 of 22246 genes, 0.1%	0.01192	0	0	WBGene00001502, WBGene00008439, WBGene00000914, WBGene00002210
regulation of behavior	7 of 299 genes, 2.3%	75 of 22246 genes, 0.3%	0.0206	0	0	WBGene00001147, WBGene00002974, WBGene00001196, WBGene00001172, WBGene00002084, WBGene00001444, WBGene00001679
cellular ion homeostasis	4 of 299 genes, 1.3%	18 of 22246 genes, 0.1%	0.02589	0	0	WBGene00006921, WBGene00003943, WBGene00001137, WBGene00004736
cell communication	10 of 299 genes, 3.3%	169 of 22246 genes, 0.8%	0.03098	0	0	WBGene00001147, WBGene00006923, WBGene00006762, WBGene00004764, WBGene00002084, WBGene00001189, WBGene00002048, WBGene00006744, WBGene00020114, WBGene00002177
cellular chemical homeostasis	4 of 299 genes, 1.3%	19 of 22246 genes, 0.1%	0.03245	0	0	WBGene00006921, WBGene00003943, WBGene00001137, WBGene00004736
signal transmission	10 of 299 genes, 3.3%	172 of 22246 genes, 0.8%	0.03583	0	0	WBGene00001147, WBGene00006923, WBGene00006762, WBGene00000068, WBGene00001189, WBGene00002048, WBGene00002348, WBGene00006744, WBGene00020114, WBGene00002177
signaling process	10 of 299 genes, 3.3%	173 of 22246 genes, 0.8%	0.03759	0	0	WBGene00001147, WBGene00006923, WBGene00006762, WBGene00000068, WBGene00001189, WBGene00002048, WBGene00002348, WBGene00006744, WBGene00020114, WBGene00002177
regulation of biological quality	10 of 299 genes, 3.3%	175 of 22246 genes, 0.8%	0.04132	0	0	WBGene00006921, WBGene00002978, WBGene00001368, WBGene00003943, WBGene00001137, WBGene00004736, WBGene00004719, WBGene00001189, WBGene00002048, WBGene00006744
Up in gemline (76)
Gene Ontology term	Cluster frequency	Genome frequency	Corrected P-value	FDR	FALSE Positives	Genes annotated to the term
embryonic development ending in birth or egg hatching	26 of 76 genes, 34.2%	3065 of 22246 genes, 13.8%	0.00047	0	0	WBGene00017304, WBGene00014066, WBGene00009084, WBGene00004204, WBGene00012059, WBGene00020349, WBGene00014243, WBGene00003063, WBGene00009440, WBGene00007555, WBGene00001232, WBGene00017993, WBGene00001337, WBGene00020757, WBGene00003902, WBGene00004064, WBGene00012186, WBGene00006375, WBGene00021899, WBGene00007017, WBGene00004721, WBGene00001858, WBGene00019430, WBGene00006935, WBGene00007227,…
multicellular organismal development	32 of 76 genes, 42.1%	4394 of 22246 genes, 19.8%	0.00062	0	0	WBGene00017304, WBGene00013983, WBGene00012059, WBGene00014243, WBGene00003063, WBGene00009440, WBGene00007555, WBGene00013129, WBGene00001232, WBGene00001337, WBGene00003902, WBGene00007017, WBGene00019430, WBGene00003977, WBGene00014172, WBGene00014066, WBGene00009084, WBGene00004204, WBGene00020349, WBGene00007631, WBGene00017993, WBGene00010470, WBGene00020757, WBGene00012186, WBGene00004064,…
embryonic development	26 of 76 genes, 34.2%	3165 of 22246 genes, 14.2%	0.00085	0	0	WBGene00017304, WBGene00014066, WBGene00009084, WBGene00004204, WBGene00012059, WBGene00020349, WBGene00014243, WBGene00003063, WBGene00009440, WBGene00007555, WBGene00001232, WBGene00017993, WBGene00001337, WBGene00020757, WBGene00003902, WBGene00004064, WBGene00012186, WBGene00006375, WBGene00021899, WBGene00007017, WBGene00004721, WBGene00001858, WBGene00019430, WBGene00006935, WBGene00007227,…
multicellular organismal process	33 of 76 genes, 43.4%	4740 of 22246 genes, 21.3%	0.0011	0	0	WBGene00017304, WBGene00013983, WBGene00012059, WBGene00014165, WBGene00014243, WBGene00003063, WBGene00009440, WBGene00007555, WBGene00013129, WBGene00001232, WBGene00001337, WBGene00003902, WBGene00007017, WBGene00019430, WBGene00003977, WBGene00014172, WBGene00014066, WBGene00009084, WBGene00004204, WBGene00020349, WBGene00007631, WBGene00010470, WBGene00017993, WBGene00020757, WBGene00012186,…
developmental process	32 of 76 genes, 42.1%	4555 of 22246 genes, 20.5%	0.00135	0	0	WBGene00017304, WBGene00013983, WBGene00012059, WBGene00014243, WBGene00003063, WBGene00009440, WBGene00007555, WBGene00013129, WBGene00001232, WBGene00001337, WBGene00003902, WBGene00007017, WBGene00019430, WBGene00003977, WBGene00014172, WBGene00014066, WBGene00009084, WBGene00004204, WBGene00020349, WBGene00007631, WBGene00017993, WBGene00010470, WBGene00020757, WBGene00012186, WBGene00004064,…
positive regulation of biological process	18 of 76 genes, 23.7%	2252 of 22246 genes, 10.1%	0.04259	0.0233	0.14	WBGene00014066, WBGene00013983, WBGene00009084, WBGene00022378, WBGene00004204, WBGene00012059, WBGene00014243, WBGene00003063, WBGene00007555, WBGene00013129, WBGene00010470, WBGene00020757, WBGene00003902, WBGene00006375, WBGene00010459, WBGene00007017, WBGene00006935, WBGene00014172
Down in gemline (251)
Gene Ontology term	Cluster frequency	Genome frequency	Corrected P-value	FDR	FALSE Positives	Genes annotated to the term
multicellular organismal development	93 of 251 genes, 37.1%	4394 of 22246 genes, 19.8%	3e-08	0	0	WBGene00008806, WBGene00006726, WBGene00007363, WBGene00015168, WBGene00015538, WBGene00002007, WBGene00018769, WBGene00001938, WBGene00010701, WBGene00001130, WBGene00011501, WBGene00020142, WBGene00010941, WBGene00001303, WBGene00011869, WBGene00007848, WBGene00001941, WBGene00010637, WBGene00001607, WBGene00012301, WBGene00001935, WBGene00006619, WBGene00009373, WBGene00002130, WBGene00011292,…
developmental process	95 of 251 genes, 37.8%	4555 of 22246 genes, 20.5%	3.8e-08	0	0	WBGene00008806, WBGene00006726, WBGene00007363, WBGene00015168, WBGene00015538, WBGene00002007, WBGene00018769, WBGene00001938, WBGene00010701, WBGene00001130, WBGene00011501, WBGene00003185, WBGene00020142, WBGene00010941, WBGene00001303, WBGene00011869, WBGene00007848, WBGene00001941, WBGene00010637, WBGene00001607, WBGene00012301, WBGene00001935, WBGene00006619, WBGene00009373, WBGene00002130,…
embryonic development ending in birth or egg hatching	72 of 251 genes, 28.7%	3065 of 22246 genes, 13.8%	1.15e-07	0	0	WBGene00018769, WBGene00001938, WBGene00001130, WBGene00011501, WBGene00010941, WBGene00001303, WBGene00007848, WBGene00001941, WBGene00010637, WBGene00001607, WBGene00012301, WBGene00001935, WBGene00006619, WBGene00009373, WBGene00002130, WBGene00011292, WBGene00001942, WBGene00000157, WBGene00006546, WBGene00004788, WBGene00006739, WBGene00001924, WBGene00016638, WBGene00020149, WBGene00006910,…
multicellular organismal process	96 of 251 genes, 38.2%	4740 of 22246 genes, 21.3%	1.48e-07	0	0	WBGene00008806, WBGene00006726, WBGene00007363, WBGene00015168, WBGene00015538, WBGene00002007, WBGene00018769, WBGene00001938, WBGene00010701, WBGene00001130, WBGene00011501, WBGene00003185, WBGene00020142, WBGene00010941, WBGene00001303, WBGene00011869, WBGene00007848, WBGene00001941, WBGene00010637, WBGene00001607, WBGene00012301, WBGene00001935, WBGene00006619, WBGene00009373, WBGene00002130,…
embryonic development	72 of 251 genes, 28.7%	3165 of 22246 genes, 14.2%	4.8e-07	0	0	WBGene00018769, WBGene00001938, WBGene00001130, WBGene00011501, WBGene00010941, WBGene00001303, WBGene00007848, WBGene00001941, WBGene00010637, WBGene00001607, WBGene00012301, WBGene00001935, WBGene00006619, WBGene00009373, WBGene00002130, WBGene00011292, WBGene00001942, WBGene00000157, WBGene00006546, WBGene00004788, WBGene00006739, WBGene00001924, WBGene00016638, WBGene00020149, WBGene00006910,…
reproduction	57 of 251 genes, 22.7%	2574 of 22246 genes, 11.6%	9.87e-05	0	0	WBGene00008806, WBGene00006726, WBGene00001093, WBGene00014938, WBGene00001686, WBGene00015538, WBGene00002007, WBGene00014095, WBGene00018769, WBGene00001938, WBGene00010701, WBGene00001130, WBGene00016496, WBGene00003185, WBGene00001875, WBGene00001303, WBGene00001922, WBGene00006529, WBGene00001164, WBGene00001904, WBGene00013924, WBGene00001941, WBGene00017934, WBGene00006707, WBGene00016636,…
growth	60 of 251 genes, 23.9%	2848 of 22246 genes, 12.8%	0.00024	0	0	WBGene00008806, WBGene00006726, WBGene00003963, WBGene00014938, WBGene00008311, WBGene00001686, WBGene00020901, WBGene00015168, WBGene00015538, WBGene00002007, WBGene00014095, WBGene00001938, WBGene00003394, WBGene00001130, WBGene00003229, WBGene00016496, WBGene00003185, WBGene00001875, WBGene00010941, WBGene00001303, WBGene00001922, WBGene00006529, WBGene00001164, WBGene00018533, WBGene00001904,…
nematode larval development	45 of 251 genes, 17.9%	2111 of 22246 genes, 9.5%	0.00563	0	0	WBGene00008806, WBGene00006726, WBGene00003963, WBGene00008311, WBGene00001686, WBGene00015168, WBGene00015538, WBGene00002007, WBGene00001130, WBGene00016496, WBGene00001875, WBGene00010941, WBGene00001303, WBGene00001922, WBGene00006529, WBGene00001904, WBGene00007848, WBGene00000393, WBGene00001941, WBGene00006707, WBGene00001936, WBGene00001912, WBGene00011481, WBGene00002130, WBGene00000157,…
larval development	45 of 251 genes, 17.9%	2112 of 22246 genes, 9.5%	0.0057	0	0	WBGene00008806, WBGene00006726, WBGene00003963, WBGene00008311, WBGene00001686, WBGene00015168, WBGene00015538, WBGene00002007, WBGene00001130, WBGene00016496, WBGene00001875, WBGene00010941, WBGene00001303, WBGene00001922, WBGene00006529, WBGene00001904, WBGene00007848, WBGene00000393, WBGene00001941, WBGene00006707, WBGene00001936, WBGene00001912, WBGene00011481, WBGene00002130, WBGene00000157,…
post-embryonic development	45 of 251 genes, 17.9%	2127 of 22246 genes, 9.6%	0.00679	0	0	WBGene00008806, WBGene00006726, WBGene00003963, WBGene00008311, WBGene00001686, WBGene00015168, WBGene00015538, WBGene00002007, WBGene00001130, WBGene00016496, WBGene00001875, WBGene00010941, WBGene00001303, WBGene00001922, WBGene00006529, WBGene00001904, WBGene00007848, WBGene00000393, WBGene00001941, WBGene00006707, WBGene00001936, WBGene00001912, WBGene00011481, WBGene00002130, WBGene00000157,…
positive regulation of growth	43 of 251 genes, 17.1%	2071 of 22246 genes, 9.3%	0.01633	0.0036	0.04	WBGene00006726, WBGene00003963, WBGene00014938, WBGene00001686, WBGene00020901, WBGene00015538, WBGene00014095, WBGene00001938, WBGene00003394, WBGene00003229, WBGene00016496, WBGene00001875, WBGene00010941, WBGene00001922, WBGene00001164, WBGene00018533, WBGene00001904, WBGene00007848, WBGene00000393, WBGene00015912, WBGene00001941, WBGene00006707, WBGene00001912, WBGene00000512, WBGene00001935,…
regulation of growth	44 of 251 genes, 17.5%	2143 of 22246 genes, 9.6%	0.01719	0.0033	0.04	WBGene00006726, WBGene00003963, WBGene00014938, WBGene00001686, WBGene00020901, WBGene00015538, WBGene00014095, WBGene00001938, WBGene00003394, WBGene00003229, WBGene00016496, WBGene00003185, WBGene00001875, WBGene00010941, WBGene00001922, WBGene00001164, WBGene00018533, WBGene00001904, WBGene00007848, WBGene00000393, WBGene00015912, WBGene00001941, WBGene00006707, WBGene00001912, WBGene00000512,…
regulation of growth rate	40 of 251 genes, 15.9%	1879 of 22246 genes, 8.4%	0.01783	0.0031	0.04	WBGene00006726, WBGene00003963, WBGene00014938, WBGene00020901, WBGene00015538, WBGene00014095, WBGene00001938, WBGene00003394, WBGene00003229, WBGene00016496, WBGene00003185, WBGene00001875, WBGene00010941, WBGene00001922, WBGene00001164, WBGene00018533, WBGene00001904, WBGene00007848, WBGene00000393, WBGene00001941, WBGene00006707, WBGene00001912, WBGene00000512, WBGene00001935, WBGene00011481,…
positive regulation of growth rate	39 of 251 genes, 15.5%	1876 of 22246 genes, 8.4%	0.03655	0.0043	0.06	WBGene00006726, WBGene00003963, WBGene00014938, WBGene00020901, WBGene00015538, WBGene00014095, WBGene00001938, WBGene00003394, WBGene00003229, WBGene00016496, WBGene00001875, WBGene00010941, WBGene00001922, WBGene00001164, WBGene00018533, WBGene00001904, WBGene00007848, WBGene00000393, WBGene00001941, WBGene00006707, WBGene00001912, WBGene00000512, WBGene00001935, WBGene00011481, WBGene00016062,…

## Sheet: genes bound and regulated
Supplementary Table S2: Genes bound and regulated by LIN-54
Genes up in embryo (119/678)
WormBaseID	Chr	Symbol	discription	domain	Motif 1 (39)
WBGene00013018	I	Y48G10A.1
WBGene00022599	III	ZC395.10		CS domainCSGlycoside hydrolase, family 47Glycosyl hydrolase family 47Glycosyl hydrolase family 47Glycosyl hydrolase family 47
WBGene00023497	X	lin-15B	lin-15B encodes a novel protein that contains a THAP domain, a zinc-coordinating, site-specific DNA-binding domain; lin-15B was first identified as a class B synMuv gene that acts redundantly with lin-15A to negatively regulate the outcome of Ras signaling during vulval cell fate specification; subsequently, lin-15B has been shown to also negatively regulate progression through the G1 phase of th…	Phosphorylation siteTHAP domainAT hook motifZinc finger, C2CH-typeZinc finger, C2CH-type7TM GPCR , serpentine receptor class e (Sre), NematodeZinc finger, C2CH-type
WBGene00003081	IV	lsm-7		LSM domainLike-Sm ribonucleoprotein (LSM) domainLike-Sm ribonucleoprotein (LSM) domain, eukaryotic/archaea-typeU6 snRNA-associated Sm-like protein LSm7U6 snRNA-associated Sm-like protein LSm7Endoglin/CD105 antigenU6 snRNA-associated Sm-like protein LSm7
WBGene00007029	V	mys-1	mys-1 encodes a MYST family histone acetyltransferase orthologous to Drosophila EG0007.7, human TIP60, and S. cerevisiae Esa1p; during vulval development, mys-1 acts as Class C synMuv gene: mys-1 mutations enhance mutations in components of the C. elegans NuRD and Rb repressor complexes that negatively regulate expression of genes required for vulval induction; in addition, mys-1(RNAi) enhances m…	MOZ/SAS familyChromo domainMOZ/SAS-like proteinWinged helix repressor DNA-bindingWinged helix repressor DNA-bindingWinged helix repressor DNA-binding	yes
WBGene00019402	III	K04G7.11			yes
WBGene00001688	III	gpr-1
WBGene00022278	I	Y74C9A.4			yes
WBGene00000913	IV	daf-18	daf-18 encodes a lipid phosphatase homologous to the human PTEN tumor suppresor (OMIM:601728, mutated in Cowden disease and several cancers); DAF-18 negatively regulates insulin-like signaling mediated by DAF-2/IR and AGE-1/PI3K and thus plays a role in metabolism, development, and longevity; based on sequence and genetic analysis, DAF-18 is predicted to dephosphorylate AGE-1-generated PIP3 in or…	C2 domain of PTEN tumour-suppressor proteinProtein-tyrosine phosphatase, catalyticTensin phosphatase, C2 domainProtein-tyrosine phosphatase, active siteProtein-tyrosine phosphatase, active siteTransthyretin-like familyProtein-tyrosine phosphatase, active site
WBGene00013669	I	Y105E8A.8			yes
WBGene00010685	V	tag-216		WD domain, G-beta repeatWD40 repeatSix-bladed beta-propeller, TolB-likeWD40/YVTN repeat-like-containing domainWD40/YVTN repeat-like-containing domainWD40 repeat, subgroupWD40/YVTN repeat-like-containing domain
WBGene00011375	I	T02E1.2		Collagen triple helix repeat (20 copies)Olfactomedin-like domainOlfactomedin-likeOlfactomedin-likeSerpentine type 7TM GPCR chemoreceptor SruOlfactomedin-like
WBGene00020286	IV	T06A10.3		U11-48K-like CHHC zinc fingerUncharacterised protein family UPF0224
WBGene00016808	II	C50D2.5		RNA recognition motif. (a.k.a. RRM, RBD, or RNP domain)RNA recognition motif, RNP-1Nucleotide-binding, alpha-beta plaitLipid-binding START
WBGene00012094	III	T27E9.2		Ubiquinol-cytochrome C reductase hinge proteinUbiquinol-cytochrome C reductase hingeZinc finger, C3HC4 type (RING finger)Zinc finger, RING-typeZinc finger, RING-typeZinc finger, C3HC4 RING-typeZinc finger, RING-type	yes
WBGene00008768	I	F13G3.10		Phosphorylation siteNeurotransmitter-gated ion-channel ligand binding domainNeurotransmitter-gated ion-channel transmembrane regionGamma-aminobutyric acid A receptorGamma-aminobutyric acid A receptorNeurotransmitter-gated ion-channelGamma-aminobutyric acid A receptor	yes
WBGene00013725	I	Y106G6H.15		Protein of unknown function (DUF1395)Protein of unknown function DUF1395Neurotransmitter-gated ion-channel ligand binding domainNeurotransmitter-gated ion-channel transmembrane regionNeurotransmitter-gated ion-channel transmembrane regionNeurotransmitter-gated ion-channelNeurotransmitter-gated ion-channel transmembrane region
WBGene00008877	I	F16A11.2		Uncharacterized protein family UPF0027Uncharacterised protein family UPF0027Major Facilitator SuperfamilyMajor Facilitator SuperfamilyMajor Facilitator Superfamily
WBGene00014124	V	ZK863.4		Phosphorylation sitePoly(A) polymerasePAP/25A-associated	yes
WBGene00001336	IV	ers-1	ers-1 encodes a glutaminyl (Q) tRNA synthetase that affects growth and embryonic and larval viability in large-scale RNAi screens; it is predicted to be mitochondrial.	Phosphorylation siteGlutaminyl-tRNA synthetase, non-specific RNA binding region part 1Glutaminyl-tRNA synthetase, non-specific RNA binding region part 2tRNA synthetases class I (E and Q), catalytic domaintRNA synthetases class I (E and Q), catalytic domainGlutamyl/glutaminyl-tRNA synthetase, class IctRNA synthetases class I (E and Q), catalytic domain
WBGene00013766	V	Y113G7B.17		Methyltransferase domainMethyltransferase type 12Heat shock protein 70, conserved siteABC1 familyABC1 familyABC1 family
WBGene00005011	III	F26F4.8		Zinc finger, C2H2 typeZinc finger, C2H2-typeZinc finger, C2H2-like
WBGene00000236	I	bag-1	A homolog of the human BAG-family of co-chaperone proteins, negatively regulates Hsp70 and affects cell stress and cell growth.	BAG domainApoptosis regulator, Bcl-2 protein, BAGMolecular chaperone regulator BAG-1Methyltransferase domainMethyltransferase domainMethyltransferase type 12Methyltransferase domain
WBGene00009320	IV	F32B6.3		pre-mRNA processing factor 4 (PRP4) likePrp18 domainSplicing factor motifPrp18Prp18Prp18
WBGene00018679	IV	F52C12.2		Possible metal-binding domain in RNase L inhibitor, RLIDomain of unknown function (DUF367)Protein of unknown function DUF367RNase L inhibitor RLI, possible metal-binding domainRNase L inhibitor RLI, possible metal-binding domainRNase L inhibitor RLI, possible metal-binding domain	yes
WBGene00008838	II	F15A4.2	This gene encodes a protein containing an F-box, a motif predicted to mediate protein-protein interactions either with homologs of yeast Skp-1p or with other proteins.	F-box domainF-box associatedCyclin-like F-boxF-box associated type 2F-box associated type 2BTB/POZ domainF-box associated type 2	yes
WBGene00012666	V	Y39B6A.3
WBGene00006704	III	ubc-7	ubc-7 encodes an E2 ubiquitin-conjugating enzyme; by homology, UBC-7 is predicted to function in the covalent attachment of ubiquitin molecules to protein substrates via its association with an E3 ubiquitin-protein ligase; loss of ubc-7 activity via large-scale RNAi screens results in no obvious abnormalities.	Ubiquitin-conjugating enzymeUbiquitin-conjugating enzyme, E2Ubiquitin-conjugating enzyme/RWD-likeSH3 domain	yes
WBGene00005517	I	sri-5		Serpentine type 7TM GPCR chemoreceptor SriSerpentine type 7TM GPCR chemoreceptor SrhSerpentine type 7TM GPCR chemoreceptor SrdSerpentine type 7TM GPCR chemoreceptor StrSerpentine type 7TM GPCR chemoreceptor Str7TM GPCR, serpentine chemoreceptor SrhSerpentine type 7TM GPCR chemoreceptor Str	yes
WBGene00001161	V	efl-1	efl-1 encodes a homolog of mammalian E2F that is required for embryonic asymmetry and that functions as a transcriptional repressor; during vulval development, efl-1, a class B synMuv gene, acts with class B synMuv genes dpl-1 and lin-35/Rb to antagonize receptor tyrosine kinase and Ras-mediated signaling; EFL-1 also negatively regulates the G1 to S phase cell cycle transition.	E2F/DP family winged-helix DNA-binding domainTranscription factor E2F/dimerisation partner (TDP)Winged helix repressor DNA-bindingE2F FamilyE2F FamilyTetraspanin, subgroupE2F Family	yes
WBGene00011625	V	vps-39		CNH domainVacuolar sorting protein 39 domain 1Vacuolar sorting protein 39 domain 2Citron-likeCitron-likeVacuolar sorting protein 39/Transforming growth factor beta receptor-associated domain 2Citron-like	yes
WBGene00004383	II	rnh-2
WBGene00011038	II	thioredoxin		AhpC/TSA familyAlkyl hydroperoxide reductase/ Thiol specific antioxidant/ Mal allergenThioredoxin fold7TM GPCR, serpentine chemoreceptor Srh
WBGene00016323	I	C32E8.5		Phosphorylation siteFHA domainForkhead-associated7TM GPCR, serpentine receptor class v (Srv), Nematode	yes
WBGene00016411	III	C34E10.10
WBGene00003975	III	pen-2
WBGene00016045	V	spas-1	spas-1 encodes, by alternative splicing, two isoforms of an ortholog of human SPAST (OMIM:604277, mutated in spastic paraplegia) that, like its ortholog, has a AAA domain and severs microtubles; SPAS-1 is required for normally rapid growth, fully normal fertility and oogenesis, and inhibition of vulval development; SPAS-1 is expressed throughout the body (e.g., in intestine, gonad, and vulva), wi…	ATPase family associated with various cellular activities (AAA)AAA domain (dynein-related subfamily)ATPase, AAA+ type, coreATPase, AAA-type, coreATPase, AAA-type, coreATPase associated with various cellular activities, AAA-5ATPase, AAA-type, core	yes
WBGene00017801	III	F26A1.1			yes
WBGene00020866	II	T27F7.1		Snf7
WBGene00018290	V	F41E6.9		Snf7
WBGene00013150	II	Y53F4B.3
WBGene00003417	III	mrt-2	mrt-2 encodes a highly conserved DNA-damage checkpoint protein homologous to the RAD1 protein found in S. pombe, Drosophila, and mammals; MRT-2 interacts with HUS-1 and HPR-9, also conserved DNA-damage checkpoint proteins, and is required in the germline for maintaining chromosomal integrity; mrt-2 mutations result in a failure to induce apoptosis in response to DNA damage, progressive telomere l…	Repair protein Rad1/Rec1/Rad17Repair protein Rad1Repair protein Rad1/Rec1	yes
WBGene00011562	III	T07C4.10		Coiled-coil-helix-coiled-coil-helix domain-containing protein 1
WBGene00009736	III	F45G2.10		Domain of unknown function DUF59Protein of unknown function DUF59Major Facilitator SuperfamilySugar (and other) transporterSugar (and other) transporterMajor facilitator superfamily MFS-1Sugar (and other) transporter
WBGene00014205	III	ZK1058.5		Methyltransferase domainMethyltransferase type 11Methyltransferase type 12Methyltransferase, METTL2, predictedMethyltransferase, METTL2, predictedMethyltransferase, METTL2, predicted	yes
WBGene00022618	IV	ZC477.3
WBGene00006061	I	stl-1		SPFH domain / Band 7 familyBand 7 proteinStomatinSerpentine type 7TM GPCR chemoreceptor SriSerpentine type 7TM GPCR chemoreceptor SriSerpentine type 7TM GPCR chemoreceptor StrSerpentine type 7TM GPCR chemoreceptor Sri
WBGene00013561	III	Y75B8A.31		Phosphorylation siteArb2 domainTransmembrane protein 26
WBGene00008502	IV	F01G4.3		DEAD/DEAH box helicaseHelicase conserved C-terminal domainDSHCT (NUC185) domainDNA/RNA helicase, C-terminalDNA/RNA helicase, C-terminalDSH, C-terminalDNA/RNA helicase, C-terminal	yes
WBGene00010480	III	K01G5.9		AsparaginasePeptidase T2, asparaginase 2TropomyosinTropomyosinDNA-directed DNA polymerase, family B, mitochondria/virusTropomyosin
WBGene00000615	II	col-38	col-38 encodes a member of the collagen superfamily containing collagen triple helix repeats (20 copies) required for normal body morphology.	Nematode cuticle collagen N-terminal domainCollagen triple helix repeat (20 copies)Nematode cuticle collagen, N-terminalCollagen triple helix repeatCollagen triple helix repeatRibosomal protein S28eCollagen triple helix repeat	yes
WBGene00002072	V	ima-1	ima-1 encodes a member of the importin family.	Importin beta binding domainImportin-alpha-like, importin-beta-binding domainArmadillo-like helical
WBGene00022357	III	kbp-4
WBGene00015160	III	B0361.6		Uncharacterized ACR, COG2106Protein of unknown function DUF171	yes
WBGene00021552	I	zip-4	zip-4 encodes, by alternative splicing, two isoforms of a putative C/EBP protein, divergently orthologous to human human CEBPA (OMIM:116897, mutated in acute myeloid leukemia), CEBPB (OMIM:189965), CEBPD (OMIM:116898), CEBPE (OMIM:600749, mutated in specific granule deficiency), and CEBPG (OMIM:138972); ZIP-4 is paralogous to CEBP-1; ZIP-4 is weakly expressed in what may be a ubiquitous, constitu…	Basic region leucine zipperBasic leucine zipper
WBGene00019400	III	K04G7.1		Phosphorylation site	yes
WBGene00021648	I	mis-12
WBGene00016421	I	C34G6.5		Protein kinase domainProtein tyrosine kinaseTyrosine-protein kinase, catalytic domainSerine/threonine-protein kinase domainSerine/threonine-protein kinase domainProtein kinase, ATP binding siteSerine/threonine-protein kinase domain	yes
WBGene00003926	I	pas-5	pas-5 encodes a proteasome alpha-type five subunit of the core 20S proteasome subcomplex; loss of pas-5 activity via RNAi results in a variety of defects including embryonic and larval lethality, sterility, and abnormal locomotion; loss of pas-5 activity also results in activation of SKN-1, a transcription factor required in adult worms for the acute response to oxidative stress and maternally fo…	Proteasome subunit A N-terminal signatureProteasome subunitProteasome, alpha-subunit, conserved siteProteasome, subunit alpha/betaProteasome, subunit alpha/betaSoluble liver antigen/liver pancreas antigen (SLA/LP autoantigen)Proteasome, subunit alpha/beta
WBGene00004320	V	rbx-1	The rbx-1 gene encodes an ortholog of the mammalian RING box protein RBX1 (or ROC1), which interacts with several cullins and is a subunit of both the von Hippel-Lindau (VHL) tumor suppressor complex and of the SCF ubiquitin-ligase (E3) complex.	Zinc finger, C3HC4 type (RING finger)Zinc finger, C3HC4 RING-typeProtein kinase domainProtein kinase domainTyrosine-protein kinase, catalytic domainProtein kinase domain
WBGene00022620	IV	ZC477.5		Peptidase, cysteine peptidase active sitePAN-1 domainApple-likeApple-likeApple-like
WBGene00010038	III	rheb-1	rheb-1 encodes a GTPase orthologous to the mammalian Rheb and Rheb1 GTPases; loss of rheb-1 activity via RNAi indicates that RHEB-1 is involved in the mitochondrial unfolded protein response and that its function is required for normal growth rates, body size, osmoregulation, reproduction, and locomotion.	Phosphorylation siteMiro-like proteinRas familyRas GTPaseRas GTPaseSmall GTPase, Rho typeRas GTPase
WBGene00018830	III	F54E7.8
WBGene00011267	III	fbxb-85	This gene encodes a protein containing an F-box, a motif predicted to mediate protein-protein interactions either with homologs of yeast Skp-1p or with other proteins; its encoded protein also contains a Pfam-B45 motif of presently unknown function.	F-box domainF-box associatedCyclin-like F-boxF-box associated type 2F-box associated type 2F-box associated type 2
WBGene00021359	IV	Y37E11AL.3
WBGene00012715	III	Y39E4B.2
WBGene00007270	III	C03C10.4		SH3 domain-binding protein 5 (SH3BP5)SH3-binding 5
WBGene00016449	III	C35D10.13		Zinc finger, C2H2 typeZinc finger, C2H2-type
WBGene00002241	V	kup-1	kup-1 encodes a novel protein that is conserved in C. briggsae, but contains no other known homologs; kup-1 is the upstream gene in an operon with pkc-1, which encodes two protein kinase C isoforms of the nPKC isotype; the polycistronic kup-1/pkc-1 mRNA is detected at low levels in embryos and larvae, but its expression greatly increases in adults; as loss of kup-1 activity via large-scale RNAi s…
WBGene00007697	IV	C24F3.2		Dual specificity phosphatase, catalytic domainTyrosine protein phosphatase, dual specificity, 12Dual specificity phosphatase, subgroup, catalytic domainProtein kinase domain
WBGene00009507	I	mus-101		BRCA1 C Terminus (BRCT) domainBRCTHistone deacetylase domainHistone deacetylase domainHistone deacetylase domain
WBGene00002064	III	iff-1	iff-1 encodes an eIF-5A homolog that affects fertility and is required for germ cell proliferation and for some P granule components to localize properly; expression is germline specific and mRNA is expressed in the distal region of gonads where germ cells actively proliferate.	KOW motifEukaryotic elongation factor 5A hypusine, DNA-binding OB foldTranslation elongation factor, IF5AKOWKOWTranslation protein SH3-like, subgroupKOW
WBGene00006377	I	syp-3	syp-3 encodes a coiled-coil protein; SYP-3 activity is required during meiosis for chromosome synapsis and chiasma formation, specifically for proper assembly of the central region of the synaptonemal complex; thus, SYP-3 is essential activity is essential for normal embryonic development; immunolocalization studies indicate that SYP-3 is likely a structural component of the central element of th…
WBGene00019458	III	K06H7.7
WBGene00011410	III	T04A8.8		Ribosomal protein L31eRibosomal protein L31e, conserved site
WBGene00007500	II	nasp-1		SHNi-TPRTetratricopeptide, SHNi-TPR domainU11-48K-like CHHC zinc fingerUncharacterised protein family UPF0224Uncharacterised protein family UPF0224Uncharacterised protein family UPF0224
WBGene00009563	I	F39H2.3		Aminomethyltransferase folate-binding domainGlycine cleavage T-protein C-terminal barrel domainGlycine cleavage T-protein, N-terminalGlycine cleavage T-protein, C-terminal barrelGlycine cleavage T-protein, C-terminal barrelFatty acid desaturaseGlycine cleavage T-protein, C-terminal barrel
WBGene00013857	IV	ZC168.3		Origin recognition complex, subunit 5MelibiaseGlycoside hydrolase, clan GH-DGlycoside hydrolase, family 27Glycoside hydrolase, family 27Aldolase-type TIM barrelGlycoside hydrolase, family 27
WBGene00008403	II	D2013.3		WD40/YVTN repeat-like-containing domainNeurotransmitter-gated ion-channel ligand binding domainNeurotransmitter-gated ion-channel transmembrane regionGamma-aminobutyric acid A receptorGamma-aminobutyric acid A receptorNeurotransmitter-gated ion-channelGamma-aminobutyric acid A receptor
WBGene00006463	III	nduf-2.2	T26A5.3 encodes a predicted mitochondrial protein whose mature sequence has near-identity (95%) to GAS-1; T26A5.3 transcription is detectable by RT-PCR, but not visible by promoter-GFP fusion; however, a transgene containing a fusion of the gas-1 promoter to the T26A5.3 protein-coding sequence is able to fully rescue gas-1 mutants, indicating that T26A5.3 encodes a fully functional mitochondrial …	Respiratory-chain NADH dehydrogenase, 49 Kd subunitNADH-quinone oxidoreductase, subunit DNADH dehydrogenase I, D subunitNADH:ubiquinone oxidoreductase, 49kDa subunit, conserved siteNADH:ubiquinone oxidoreductase, 49kDa subunit, conserved siteUBA/THIF-type NAD/FAD binding foldNADH:ubiquinone oxidoreductase, 49kDa subunit, conserved site
WBGene00007083	V	AH10.2		short chain dehydrogenaseShort-chain dehydrogenase/reductase SDRGlucose/ribitol dehydrogenaseGlucose/ribitol dehydrogenaseGlucose/ribitol dehydrogenase	yes
WBGene00000383	II	cdc-14	cdc-14 encodes a dual-specificity phosphatase, homologous to Cdc14p in S. cerevisiae; CDC-14 localizes to the central spindle in anaphase and to the midbody in telophase, and is required for cytokinesis and embryonic viability.	Dual specificity phosphatase, catalytic domainProtein-tyrosine phosphataseProtein-tyrosine phosphatase, receptor/non-receptor typeProtein-tyrosine phosphatase, active siteProtein-tyrosine phosphatase, active siteBTB/POZ domainProtein-tyrosine phosphatase, active site
WBGene00013433	III	Y66D12A.7			yes
WBGene00018471	IV	F45E4.6		EGF-like region, conserved site
WBGene00015310	IV	C01G5.8		VRR-NUC domainVRR-NUC6-phosphogluconolactonase	yes
WBGene00016501	V	C37C3.9		BTB/POZ domainBTB/POZ-likeBTB/POZ foldBTB/POZBTB/POZBTB/POZ
WBGene00013894	I	ZC434.8		ATP:guanido phosphotransferase, N-terminal domainATP:guanido phosphotransferase, C-terminal catalytic domainATP:guanido phosphotransferaseGlutamine synthetase/guanido kinase, catalytic domainGlutamine synthetase/guanido kinase, catalytic domainLow density lipoprotein-receptor, class A (cysteine-rich) repeatGlutamine synthetase/guanido kinase, catalytic domain	yes
WBGene00015129	III	sdz-1		RNA recognition motif. (a.k.a. RRM, RBD, or RNP domain)RNA recognition motif, RNP-1Nucleotide-binding, alpha-beta plait	yes
WBGene00017696	III	polk-1	polk-1 encodes a putative DNA polymerase kappa orthologous to humam POLK (OMIM:605650); POLK-1 promotes lagging-strand synthesis through G/C rich sequences, and counteracts sensitivity to MMS mutagenesis in embryos; polk-1(RNAi) enhances the mutator phenotype of dog-1(gk10) 2.3-fold.	impB/mucB/samB familyDNA-repair protein, UmuC-likeDNA polymerase IV/DinB homologue, little finger domain
WBGene00007545	II	C13B4.1		DOMON domainDOMON relatedCytochrome b561/ferric reductase transmembraneDOMONDOMONPhosphatidate cytidylyltransferaseDOMON
WBGene00022817	III	upp-1	upp-1 encodes the C. elegans uridine phosphorylase ortholog; loss of upp-1 activity results in resistance to the anticancer pyrimidine analog 5-fluorouracil (5-FU); in vitro, UPP-1 exhibits both uridine and thymidine phosphorylase activity.	Phosphorylase superfamilyNucleoside phosphorylaseUridine phosphorylase, eukaryoticNucleoside phosphorylase, family 1Nucleoside phosphorylase, family 1Sodium:dicarboxylate symporter, conserved siteNucleoside phosphorylase, family 1
WBGene00020064	III	kbp-1
WBGene00013443	III	such-1
WBGene00012654	III	Y39A1A.16	This gene encodes a protein containing an F-box, a motif predicted to mediate protein-protein interactions either with homologs of yeast Skp-1p or with other proteins.	F-box domainF-box associatedCyclin-like F-boxF-box associated type 2F-box associated type 2Amidohydrolase 1F-box associated type 2	yes
WBGene00004985	IV	spo-11	spo-11 encodes an ortholog of Spo11p in S. cerevisiae that is required for meiotic DNA recombination, and (in conjunction with CHK-2 and MRE-11) for the localization of RAD-51 to foci in late zygotene/early pachytene nuclei; like its yeast ortholog, SPO-11 is related to a subunit of archaebacterial topoisomerase VI, and probably causes double-stranded DNA breaks through a topoisomerase-like trans…	Type IIB DNA topoisomeraseToprim domainSpo11/DNA topoisomerase VI, subunit AWinged helix repressor DNA-bindingWinged helix repressor DNA-bindingSpo11/DNA topoisomerase VI, subunit A, N-terminalWinged helix repressor DNA-binding
WBGene00002033	IV	htp-2
WBGene00021282	IV	set-21			yes
WBGene00018721	III	polh-1	polh-1 encodes a putative DNA polymerase eta orthologous to human POLH (OMIM:603968, mutated in xeroderma pigmentosum); POLH-1 promotes lagging-strand synthesis through G/C rich sequences, is required for normal resistance to UV-induced mutagenesis in early embryos, and suppresses the damage-induced DNA replication checkpoint in embryos; polh-1(RNAi) enhances the mutator phenotype of dog-1(gk10) …	impB/mucB/samB familyDNA-repair protein, UmuC-likeDNA polymerase eta
WBGene00008503	IV	F01G4.4			yes
WBGene00011915	I	T22C1.4
WBGene00018698	V	vha-18	vha-18 encodes an an ortholog of subunit H of the cytoplasmic (V1) domain of vacuolar proton-translocating ATPase (V-ATPase); VHA-18 and VHA-15 are co-orthologs; VHA-18 is a predicted cytosolic stator (stalk) component.	V-ATPase subunit HATPase, V1 complex, subunit HATPase, V1 complex, subunit H, C-terminalArmadillo-like helicalArmadillo-like helicalArmadillo-like helical
WBGene00022737	III	ZK418.8		KH domainK HomologyK Homology, type 1, subgroup
WBGene00017269	III	F08F8.4		DNA-repair protein, UmuC-like
WBGene00010227	III	F58A4.2		Leucine carboxyl methyltransferaseLeucine carboxyl methyltransferase, LCTM1 1
WBGene00013208	II	Y54G9A.5		Ubiquitin familyRibosomal protein S27aUbiquitinUbiquitinUbiquitin conserved siteUbiquitin
WBGene00002144	I	inx-22
WBGene00010678	IV	K08F4.3		Translocon-associated protein beta (TRAPB)Translocon-associated betaSerpentine type 7TM GPCR chemoreceptor Sra7TM GPCR , serpentine receptor class a (Sra), Nematode7TM GPCR , serpentine receptor class a (Sra), Nematode7TM GPCR , serpentine receptor class a (Sra), Nematode	yes
WBGene00007797	V	C29A12.1		short chain dehydrogenaseShort-chain dehydrogenase/reductase SDRGlucose/ribitol dehydrogenaseGlucose/ribitol dehydrogenaseGlucose/ribitol dehydrogenase
WBGene00021649	I	Y47G6A.25
WBGene00021701	III	Y48G9A.7			yes
WBGene00013349	V	Y59A8B.12			yes
WBGene00015313	I	C01G8.6		Phosphorylation siteF-box associatedF-box associated type 2
WBGene00015102	III	cpg-2	cpg-2 encodes a protein with six chitin-binding peritrophin-A domains and three mucin-like regions; CPG-2 is individually dispensable for normal embryonic development; however, CPG-2 and CPG-1 are jointly required for osmotic integrity of early embryos, error-free chromosomal segregation during meiosis, polar body extrusion, association of the sperm pronucleus/centrosome complex (SPCC) with the e…	Chitin binding Peritrophin-A domainChitin binding protein, peritrophin-AF-box domainF-box domainCyclin-like F-boxF-box domain	yes
WBGene00009437	IV	F35G2.3		Serine/threonine-protein kinase domain	yes
WBGene00005241	V	srh-16		Serpentine type 7TM GPCR chemoreceptor SrhSerpentine type 7TM GPCR chemoreceptor SrdSerpentine type 7TM GPCR chemoreceptor SriSerpentine type 7TM GPCR chemoreceptor StrSerpentine type 7TM GPCR chemoreceptor Str7TM GPCR, serpentine chemoreceptor SrhSerpentine type 7TM GPCR chemoreceptor Str
WBGene00005082	V	srd-4		Serpentine type 7TM GPCR chemoreceptor SrjSerpentine type 7TM GPCR chemoreceptor SrdSerpentine type 7TM GPCR chemoreceptor Str7TM GPCR, serpentine chemoreceptor Srd7TM GPCR, serpentine chemoreceptor Srd7TM GPCR, serpentine receptor class r (Str), Nematode7TM GPCR, serpentine chemoreceptor Srd	yes
WBGene00008304	V	C54D10.10		Phosphorylation siteKunitz/Bovine pancreatic trypsin inhibitor domainProteinase inhibitor I2, Kunitz metazoaSH3 domainSH3 domainSrc homology-3 domainSH3 domain	yes
WBGene00009509	I	F37D6.3		Cysteine-rich secretory protein familyAllergen V5/Tpx-1 relatedVes allergenVes allergenVes allergen
WBGene00012965	III	fipr-17		Zinc finger, C2H2 typeZinc finger, C2H2-typeZinc finger, C2H2-type/integrase, DNA-bindingZinc finger, C2H2-type/integrase, DNA-bindingZinc finger, C2H2-type/integrase, DNA-binding	yes
Genes down in embryo (7/299)
WormBaseID	Chr	Symbol	description	bound by LIN-54 (7)	Motif 1 (2)
WBGene00004412	I	rpl-1		yes
WBGene00002210	X	kin-29	kin-29 encodes a serine/threonine kinase with significant homology in the kinase domain to the AMP-activated protein kinase (AMPK) and SNF1 kinases; the AMP-kinase cascade is activated by cellular stresses that deplete ATP; AMP-kinase is believed to protect the mammalian cell by 'switching off' ATP-consuming pathways like fatty acid synthesis, by phosphorylating key regulatory enzymes, and switch…	yes
WBGene00012253	V	clec-50		yes	yes
WBGene00006781	III	unc-45	unc-45 encodes a conserved, muscle-specific protein that contains an N-terminal TRP (tetratricopeptide repeat) and a C-terminal UCS (UNC-45-CRO1-She4p) domain; during body wall muscle development, UNC-45 activity is essential for proper thick filament formation and sarcomere organization; in addition, maternally provided UNC-45 is required for embryonic polarity, cytokinesis, and germline cellula…	yes	yes
WBGene00001502	X	ftt-2		yes
WBGene00004430	IV	rpl-18	rpl-18 encodes a large ribosomal subunit L18 protein.	yes
WBGene00004473	IV	rps-4		yes
Genes up in germline (14)
WormBaseID	Chr	Symbol	description	bound by LIN54 (14)	Motif 1 (5)
WBGene00001232	I	eif-3.I		yes
WBGene00021899	III	Y54H5A.1		yes
WBGene00000520	III	cku-80	cku-80 encodes an ortholog of human XRCC5 (Ku80; OMIM:194364, antigen of systemic lupus erythematosus); CKU-80 is required for resistance to ionizing radiation (IR) in somatic tissues (such as motor neurons, vulva, uterus, or somatic gonad) and in endoreduplicating intestinal cells, but not in the germline (e.g., in dog-1-induced lesions); CKU-80 is required for growth on high NaCl, probably beca…	yes
WBGene00019430	I	K06A5.2		yes	yes
WBGene00005241	V	srh-16		yes
WBGene00003063	III	lpd-7	lpd-7 encodes a BRCT domain-containing protein that is orthologous to Saccharomyces cerevisiae Nop7p and the vertebrate pescadillo proteins required for nucleolar assembly, ribosome biogenesis, and cell proliferation; loss of lpd-7 activity via RNAi indicates that, in C. elegans, LPD-7 is required for fat storage and for larval growth and development; based upon its similarity to the yeast and ve…	yes
WBGene00013129	I	Y52B11A.10		yes
WBGene00010459	II	K01C8.7		yes	yes
WBGene00006935	V	vrs-1	vrs-1 encodes a predicted valyl-tRNA synthetase that affects embryonic viability, growth, and morphology	yes
WBGene00004721	I	san-1	san-1 encodes the C. elegans ortholog of the Saccharomyces cerevisiae spindle checkpoint protein Mad3p; san-1 is essential for the mitotic spindle checkpoint activity in response to stimuli such as microtubule depolymerization or anoxia, in which microscopically visible movement ceases and cell cycle progression reversibly arrests; san-1 has also been reported to be essential for normal embryonic…	yes	yes
WBGene00017304	III	F09F7.7		yes
WBGene00004204	IV	psa-4	The psa-4 (phasmid socket absent) gene encodes an ortholog of SWI2/SNF2, a component of the SWI/SNF complex that is conserved from yeast to mammals and that is involved in chromatin remodeling; psa-4 is probably required during mitosis of the T cells for asymmetric cell division.	yes
WBGene00008304	V	C54D10.10		yes	yes
WBGene00012965	III	fipr-17		yes	yes
Genes down in germline (29)
WormBaseID	Chr	Symbol	description	bound by LIN-54 (29)	Motif 1 (8)
WBGene00016678	III	C45G9.7		yes
WBGene00011292	IV	R102.5		yes	yes
WBGene00018422	III	F44E2.9		yes	yes
WBGene00001335	X	erp-1	erp-1 is homologous to the human gene endophilin B1 (also called SH3GLB1, for SH3 domain GRB2-like endophilin B1).	yes
WBGene00006714	V	ubc-19	ubc-19 encodes a predicted conjgating enzyme (UBCs/E2s) of the ubiquitin-conjugation system with a potentially low effect on embryonic viability, based on RNAi analysis.	yes
WBGene00002007	X	hsp-3	hsp-3 encodes a heat shock response 70 (hsp70) protein orthologous to human glucose regulated protein 78 (grp78/BiP, OMIM:138120); HSP-3 likely functions as a molecular chaperone, and is expressed constitutively (expression is not heat inducible) throughout development with greatest abundance during the L1 larval stage; HSP-3 contains a long hydrophobic amino terminus and a carboxyl terminal KDEL…	yes
WBGene00001167	I	eft-2	eft-2 encodes a homolog of translation elongation factor 2 (EF-2), a GTP-binding protein essential for the elongation phase of protein synthesis; eft-2 is required for embryogenesis and vulval morphogenesis, and is expressed during all stages of development, including the dauer larval stage.	yes
WBGene00001502	X	ftt-2		yes
WBGene00020783	II	T24H7.4		yes	yes
WBGene00011282	III	R74.8		yes	yes
WBGene00001303	V	emo-1	emo-1 encodes an ortholog of S. cerevisiae Sec61p gamma subunit, which is required for translocation of secreted and membrane proteins into the endoplasmic reticulum; EMO-1 is required for oogenesis and ovulation.	yes	yes
WBGene00006726	I	ubl-5	This gene encodes an ortholog of the human ubiquitin-like gene UBL5, which is a distinct cytoplasmic paralog of nuclear ubiquitin or ubiquitin-like proteins; ubl-5 shares an operon with vha-10, and thus might be a previously undescribed V-ATPase component or ancillary protein.	yes
WBGene00009176	I	F26H9.4		yes	yes
WBGene00012020	V	glycogenin		yes
WBGene00019357	V	cpg-8	cpg-8 encodes, by alternative splicing, two putatively secreted small proteins of 115 and 99 residues; the large CPG-8 isoform has 6 potential chondroitin attachment sites, 5 of them verified by mass spectrometry; CPG-8 has no obvious function in mass RNAi assays.	yes
WBGene00016496	V	C37C3.2	C37C3.2 encodes the C. elegans ortholog of translation initiation factor 5 (eIF5); by homology to budding yeast, the products of C37C3.2 are predicted to function during translation initiation as GTPase activators to stimulate GTP hydrolysis by eIF2-GTP-Met-tRNAi; C37C3.2 is an essential gene, with loss of C37C3.2 activity via RNAi resulting in maternal sterility, as well as slow growth and embry…	yes
WBGene00013380	IV	Y62E10A.14		yes
WBGene00010339	X	acl-1		yes
WBGene00018013	V	F33E11.6		yes
WBGene00006910	III	vha-1	vha-1 encodes an ortholog of subunit c of the membrane-bound (V0) domain of vacuolar proton-translocating ATPase (V-ATPase); VHA-1 is a predicted V-ATPase transmembrane rotor component; VHA-1 and VHA-2/3 comprise a closely related family of subunit c co-orthologs, predicted to carry protons from the cytosol to a-subunits (VHA-5, VHA-6, VHA-7, or UNC-32) for transmembrane export; VHA-1, like VHA-1…	yes
WBGene00016062	V	C24G6.8		yes
WBGene00011481	IV	imp-2		yes
WBGene00002002	IV	hsb-1		yes
WBGene00000804	II	csc-1		yes
WBGene00020392	V	knl-3	knl-3 encodes a novel protein; KNL-3 activity is essential for formation of a functional kinetochore and thus, for proper chromosome segregation and spindle pole separation; KNL-3 localizes to kinetochores throughout mitosis and this localization requires the activity of HCP-4 (CENP-C), a conserved kinetochore component that likely directs kinetochore assembly; KNL-3 copurifies with a group of 10…	yes
WBGene00019811	III	egg-2		yes	yes
WBGene00001688	III	gpr-1		yes
WBGene00014095	IV	ZK829.4	ZK829.4 encodes a putative glutamate dehydrogenase, required in mass RNAi assays for normal fertility and rapid growth, that is expressed in larval and adult pharynx, intestine, and rectal gland cells; ZK829.4 is orthologous to human GLUD1 (OMIM:138130, mutated in hyperinsulinemic hypoglycemia and hyperammonemia) and GLUD2 (OMIM:300144).	yes
WBGene00018491	V	F46E10.10		yes	yes

## Sheet: GO of bound and regulated
Supplementary Table S2: Gene Ontology of the bound and regulated genes (p-value <0.05)
up in embryo (119)
Gene Ontology term	Cluster frequency	Genome frequency	Corrected P-value	FDR	FALSE Positives	Genes annotated to the term
embryonic development ending in birth or egg hatching	38 of 120 genes, 31.7%	3065 of 22246 genes, 13.8%	5.49e-05	0	0	WBGene00013857, WBGene00013208, WBGene00003975, WBGene00023497, WBGene00019402, WBGene00004320, WBGene00006463, WBGene00003081, WBGene00008838, WBGene00002064, WBGene00011038, WBGene00012666, WBGene00009320, WBGene00001161, WBGene00006061, WBGene00006377, WBGene00003926, WBGene00011410, WBGene00004985, WBGene00019400, WBGene00016449, WBGene00016323, WBGene00001336, WBGene00022357, WBGene00021648,…
embryonic development	38 of 120 genes, 31.7%	3165 of 22246 genes, 14.2%	0.00012	0	0	WBGene00013857, WBGene00013208, WBGene00003975, WBGene00023497, WBGene00019402, WBGene00004320, WBGene00006463, WBGene00003081, WBGene00008838, WBGene00002064, WBGene00011038, WBGene00012666, WBGene00009320, WBGene00001161, WBGene00006061, WBGene00006377, WBGene00003926, WBGene00011410, WBGene00004985, WBGene00019400, WBGene00016449, WBGene00016323, WBGene00001336, WBGene00022357, WBGene00021648,…
multicellular organismal development	44 of 120 genes, 36.7%	4394 of 22246 genes, 19.8%	0.00171	0	0	WBGene00013857, WBGene00013208, WBGene00013766, WBGene00003975, WBGene00023497, WBGene00019402, WBGene00004320, WBGene00006463, WBGene00003081, WBGene00008838, WBGene00002064, WBGene00011038, WBGene00016045, WBGene00012666, WBGene00009320, WBGene00000913, WBGene00001161, WBGene00006061, WBGene00008877, WBGene00006377, WBGene00011410, WBGene00003926, WBGene00004985, WBGene00019400, WBGene00016449,…
developmental process	45 of 120 genes, 37.5%	4555 of 22246 genes, 20.5%	0.00184	0	0	WBGene00013857, WBGene00013208, WBGene00013766, WBGene00003975, WBGene00023497, WBGene00019402, WBGene00004320, WBGene00006463, WBGene00003081, WBGene00008838, WBGene00002064, WBGene00011038, WBGene00016045, WBGene00012666, WBGene00009320, WBGene00000913, WBGene00001161, WBGene00006061, WBGene00008877, WBGene00000615, WBGene00006377, WBGene00011410, WBGene00003926, WBGene00004985, WBGene00019400,…
organ morphogenesis	11 of 120 genes, 9.2%	408 of 22246 genes, 1.8%	0.00195	0	0	WBGene00019402, WBGene00013857, WBGene00004320, WBGene00020064, WBGene00013766, WBGene00009507, WBGene00007029, WBGene00009320, WBGene00000913, WBGene00001161, WBGene00011625
multicellular organismal process	46 of 120 genes, 38.3%	4740 of 22246 genes, 21.3%	0.00224	0	0	WBGene00013857, WBGene00013208, WBGene00013766, WBGene00010038, WBGene00003975, WBGene00023497, WBGene00019402, WBGene00004320, WBGene00006463, WBGene00003081, WBGene00008838, WBGene00002064, WBGene00011038, WBGene00016045, WBGene00012666, WBGene00009320, WBGene00000913, WBGene00001161, WBGene00006061, WBGene00008877, WBGene00006377, WBGene00011410, WBGene00003926, WBGene00004985, WBGene00019400,…
morphogenesis of an epithelium	10 of 120 genes, 8.3%	349 of 22246 genes, 1.6%	0.00292	0	0	WBGene00019402, WBGene00013857, WBGene00004320, WBGene00020064, WBGene00013766, WBGene00009507, WBGene00007029, WBGene00009320, WBGene00000913, WBGene00011625
epithelium development	10 of 120 genes, 8.3%	361 of 22246 genes, 1.6%	0.00389	0	0	WBGene00019402, WBGene00013857, WBGene00004320, WBGene00020064, WBGene00013766, WBGene00009507, WBGene00007029, WBGene00009320, WBGene00000913, WBGene00011625
tissue morphogenesis	10 of 120 genes, 8.3%	371 of 22246 genes, 1.7%	0.00491	0	0	WBGene00019402, WBGene00013857, WBGene00004320, WBGene00020064, WBGene00013766, WBGene00009507, WBGene00007029, WBGene00009320, WBGene00000913, WBGene00011625
growth	31 of 120 genes, 25.8%	2848 of 22246 genes, 12.8%	0.01222	0	0	WBGene00006061, WBGene00008877, WBGene00013208, WBGene00013766, WBGene00003926, WBGene00014205, WBGene00004985, WBGene00016449, WBGene00019400, WBGene00010038, WBGene00016323, WBGene00001336, WBGene00022357, WBGene00023497, WBGene00019402, WBGene00004320, WBGene00006463, WBGene00003081, WBGene00012094, WBGene00020064, WBGene00017801, WBGene00000383, WBGene00015160, WBGene00022599, WBGene00012666,…
tissue development	10 of 120 genes, 8.3%	418 of 22246 genes, 1.9%	0.01329	0.0018	0.02	WBGene00019402, WBGene00013857, WBGene00004320, WBGene00020064, WBGene00013766, WBGene00009507, WBGene00007029, WBGene00009320, WBGene00000913, WBGene00011625
up in germline (14)
Gene Ontology term	Cluster frequency	Genome frequency	Corrected P-value	FDR	FALSE Positives	Genes annotated to the term
multicellular organismal development	10 of 14 genes, 71.4%	4394 of 22246 genes, 19.8%	0.00142	0	0	WBGene00017304, WBGene00004204, WBGene00010459, WBGene00003063, WBGene00013129, WBGene00001232, WBGene00021899, WBGene00004721, WBGene00019430, WBGene00006935
developmental process	10 of 14 genes, 71.4%	4555 of 22246 genes, 20.5%	0.00198	0	0	WBGene00017304, WBGene00004204, WBGene00010459, WBGene00003063, WBGene00013129, WBGene00001232, WBGene00021899, WBGene00004721, WBGene00019430, WBGene00006935
multicellular organismal process	10 of 14 genes, 71.4%	4740 of 22246 genes, 21.3%	0.00284	0	0	WBGene00017304, WBGene00004204, WBGene00010459, WBGene00003063, WBGene00013129, WBGene00001232, WBGene00021899, WBGene00004721, WBGene00019430, WBGene00006935
embryonic development ending in birth or egg hatching	8 of 14 genes, 57.1%	3065 of 22246 genes, 13.8%	0.00621	0	0	WBGene00017304, WBGene00021899, WBGene00004721, WBGene00004204, WBGene00006935, WBGene00019430, WBGene00003063, WBGene00001232
embryonic development	8 of 14 genes, 57.1%	3165 of 22246 genes, 14.2%	0.00782	0	0	WBGene00017304, WBGene00021899, WBGene00004721, WBGene00004204, WBGene00006935, WBGene00019430, WBGene00003063, WBGene00001232
down in germline (29)
Gene Ontology term	Cluster frequency	Genome frequency	Corrected P-value	FDR	FALSE Positives	Genes annotated to the term
reproduction	13 of 29 genes, 44.8%	2574 of 22246 genes, 11.6%	0.00052	0.02	0.02	WBGene00006726, WBGene00001335, WBGene00006910, WBGene00011481, WBGene00001303, WBGene00001688, WBGene00002007, WBGene00014095, WBGene00020392, WBGene00001167, WBGene00001502, WBGene00016496, WBGene00000804
transport	7 of 29 genes, 24.1%	974 of 22246 genes, 4.4%	0.01454	0.02	0.04	WBGene00001502, WBGene00006910, WBGene00016496, WBGene00001303, WBGene00001688, WBGene00002007, WBGene00020392
localization	9 of 29 genes, 31.0%	1765 of 22246 genes, 7.9%	0.02041	0.0133	0.04	WBGene00006910, WBGene00001303, WBGene00001688, WBGene00002007, WBGene00020392, WBGene00001502, WBGene00009176, WBGene00016496, WBGene00019811
establishment of localization	7 of 29 genes, 24.1%	1051 of 22246 genes, 4.7%	0.02317	0.01	0.04	WBGene00001502, WBGene00006910, WBGene00016496, WBGene00001303, WBGene00001688, WBGene00002007, WBGene00020392
ovulation	2 of 29 genes, 6.9%	23 of 22246 genes, 0.1%	0.02938	0.008	0.04	WBGene00006910, WBGene00001303
multicellular organismal development	14 of 29 genes, 48.3%	4394 of 22246 genes, 19.8%	0.03678	0.0067	0.04	WBGene00006726, WBGene00001335, WBGene00006910, WBGene00011481, WBGene00001303, WBGene00001688, WBGene00002007, WBGene00020392, WBGene00011292, WBGene00001167, WBGene00001502, WBGene00009176, WBGene00016496, WBGene00000804
